# Supplementary material for: Mass Spectrometric Analysis of Clomiphene Citrate-induced Changes in the Secretome Profile of PAX8-positive Human Fallopian Tube Secretory Epithelial Cells and Identification of Biomarkers Relevant to Reproduction and Pregnancy
Source: Reprod Sci. 2025 Jun 11;32(7):2423–41. doi: 10.1007/s43032-025-01884-w (PMC12271283; doi:10.1007/s43032-025-01884-w)
Supplement: Supplementary file 1 — Supplementary file1 (XLSX 67 KB) [file 43032_2025_1884_MOESM1_ESM.xlsx]

## Sheet: 5um_DAPs
Protein.Group	Protein.Ids	Protein.Names	Genes	Gene Symbol	Normalized_Manipal_secretome_5mM_24h_R1.mzML	Normalized_Manipal_secretome_5mM_24h_R2.mzML	Normalized_Manipal_secretome_5mM_24h_R3.mzML	Average_5uM_24h	Normalized_Manipal_secretome_Control_24h_R1.mzML	Normalized_Manipal_secretome_Control_24h_R2.mzML	Normalized_Manipal_secretome_Control_24h_R3.mzML	Average_Control_24h	FC_5uM_24h	p_value_5uM_24h
K22E_HUMAN	K22E_HUMAN	Keratin, type II cytoskeletal 2 epidermal	KRT2	#N/A	213880	151201	209290	191457	95918.3	107784	0	67900.7	2.81967	0.0473019
NP_000032.1	NP_000032.1;NP_001289617.1;NP_001289618.1;NP_001289619.1;NP_001289620.1	apolipoprotein	apolipoprotein	APOE	76930.6	70922.4	79583.7	75812.2	52853.6	57071.4	35982.4	48635.8	1.55877	0.0376878
NP_000036.2	NP_000036.2;NP_001231367.1;NP_001355949.1	arginase-1	arginase-1	ARG1	114938	103479	96048.6	104822	40892.6	55654.3	45317.8	47288.2	2.21666	0.00148778
NP_000081.2	NP_000081.2	collagen	collagen	COL3A1	714884	804135	745170	754730	1.17629e+06	1.14188e+06	1.12208e+06	1.14675e+06	0.658147	0.000642011
NP_000217.2	NP_000217.2;K1C9_HUMAN	keratin,	keratin,	KRT9	1.25283e+07	1.28277e+07	1.25028e+07	1.26196e+07	4.7668e+06	4.83783e+06	4.43444e+06	4.67969e+06	2.69667	1.45267e-06
NP_000412.4	NP_000412.4;NP_001366295.1;K1C10_HUMAN	keratin,	keratin,	KRT10	5.63032e+06	5.67977e+06	5.65064e+06	5.65358e+06	3.07665e+06	3.21384e+06	3.4086e+06	3.23303e+06	1.74869	0.00128739
NP_000414.2	NP_000414.2;K22E_HUMAN	keratin,	keratin,	KRT2	3.02454e+06	2.86322e+06	2.73066e+06	2.87281e+06	1.74337e+06	1.63107e+06	1.38272e+06	1.58572e+06	1.81168	0.000881417
NP_000415.2	NP_000415.2	keratin,	keratin,	KRT5	552675	542732	565746	553718	262791	229219	255433	249147	2.22245	5.07907e-05
NP_000508.1	NP_000508.1;NP_000549.1;HBA_HUMAN	hemoglobin	hemoglobin	HBA2	1.48777e+06	1.41873e+06	1.35119e+06	1.41923e+06	969756	917046	934793	940532	1.50896	0.00278102
NP_000517.3	NP_000517.3	keratin,	keratin,	KRT14	288496	249902	267428	268609	72799.4	79932.7	79326.6	77352.9	3.47251	0.00246247
NP_000589.2	NP_000589.2;NP_001013416.1;XP_047276281.1	insulin-like	insulin-like	IGFBP3	1.50339e+06	1.5967e+06	1.40716e+06	1.50242e+06	3.4843e+06	3.42763e+06	3.16242e+06	3.35812e+06	0.447398	0.000399607
NP_000591.1	NP_000591.1;NP_001358025.1;XP_005249802.1	interleukin-6	interleukin-6	IL6	296531	280688	333758	303659	610883	813743	764941	729856	0.416054	0.0152642
NP_000593.1	NP_000593.1;NP_001373385.1;NP_001373388.1;NP_001373389.1;NP_001373391.1;NP_001373392.1;NP_001373393.1;NP_001373395.1	plasminogen	plasminogen	SERPINE1	7.80449e+06	7.76712e+06	7.60413e+06	7.72525e+06	1.22915e+07	1.27512e+07	1.22841e+07	1.24423e+07	0.620887	0.00024746
NP_000958.1	NP_000958.1;NP_001029025.1	60S	60S	RPL3	247615	209316	192779	216570	364988	295856	371605	344149	0.629291	0.0160068
NP_001007.2	NP_001007.2	40S	40S	RPS12	119778	134365	114398	122847	173555	224802	205152	201170	0.610665	0.0224102
NP_001009931.1	NP_001009931.1	hornerin	hornerin	HRNR	166232	237450	210176	204619	37104.5	42935	117375	65804.8	3.10949	0.0151983
NP_001012982.1	NP_001012982.1;NP_001012983.1;NP_001306877.1;NP_001306878.1;NP_002765.1;XP_024307379.1	kallikrein-6	kallikrein-6	KLK6	380144	388996	388243	385794	614300	675850	638815	642988	0.600002	0.00403172
NP_001018080.1	NP_001018080.1;NP_065174.1	coronin-1B	coronin-1B	CORO1B	97743.3	90736.4	87125.7	91868.5	49193.3	57801.8	47113.4	51369.5	1.78839	0.000866818
NP_001020402.1	NP_001020402.1;XP_047277120.1	keratinocyte	keratinocyte	KPRP	163168	145375	104634	137726	56335.4	71094.9	72831.7	66754	2.06318	0.0449612
NP_001185797.1	NP_001185797.1;NP_001185798.1;NP_005177.2;XP_006718761.1;XP_011543594.1	calpain-1	calpain-1	CAPN1	81680.5	73294.8	72123.8	75699.7	52563.6	44672.6	40222.6	45819.6	1.65212	0.00348815
NP_001269315.1	NP_001269315.1;NP_001269316.1;NP_005887.2	isocitrate	isocitrate	IDH1	195974	191301	188807	192028	126808	96624.9	148818	124084	1.54757	0.0438313
NP_001290453.1	NP_001290453.1;NP_001290455.1;NP_001290456.1;NP_001290457.1;NP_001290458.1;NP_001290459.1;NP_115914.1	tubulin	tubulin	TUBB6	145631	196872	173196	171900	277242	308330	255579	280384	0.613087	0.00703391
NP_001310446.1	NP_001310446.1;NP_001310447.1;NP_006735.2;RETBP_HUMAN	retinol-binding	retinol-binding	RBP4	62866.8	63874.9	53613.6	60118.4	36984.4	25570	28831.5	30462	1.97356	0.00326783
NP_001339702.1	NP_001339702.1;NP_001339703.1;NP_001339704.1;NP_001339705.1;NP_001339706.1;NP_002221.1;NP_068831.1;XP_006721937.1;XP_006721938.1;XP_011523060.1;XP_016880079.1;XP_047291890.1;XP_047291891.1;XP_047291893.1;XP_047291894.1;XP_047291895.1;XP_047291896.1;XP_047291897.1;XP_047291898.1	junction	junction	JUP	543409	596605	541521	560512	428283	379630	297484	368466	1.5212	0.0221817
NP_001805.4	NP_001805.4	dipeptidyl	dipeptidyl	CTSC	32833.7	25835.8	34450.2	31039.9	97237.3	75114.5	105825	92725.6	0.33475	0.0154253
NP_001892.2	NP_001892.2	CCN	CCN	CCN2	693363	725761	696114	705079	1.26942e+06	1.05795e+06	1.20505e+06	1.17747e+06	0.598808	0.0151149
NP_002855.2	NP_002855.2;XP_011519108.1;XP_011519109.1;XP_016875252.1;XP_016875253.1;XP_047285230.1	pregnancy	pregnancy	PZP	80453.7	84221.3	97625.1	87433.3	0	24275.9	25184.3	16486.7	5.30326	0.00355968
NP_002973.1	NP_002973.1	C-C	C-C	CCL2	166090	186025	162333	171482	301380	291345	287209	293311	0.584643	0.000528495
NP_002990.2	NP_002990.2;XP_011527279.1	syndecan-4	syndecan-4	SDC4	1.16481e+06	1.3268e+06	1.29152e+06	1.26104e+06	2.13536e+06	1.74049e+06	2.00642e+06	1.96075e+06	0.643142	0.0152978
NP_003237.2	NP_003237.2;XP_011520273.1;XP_047288936.1	thrombospondin-1	thrombospondin-1	THBS1	2.52151e+06	2.52702e+06	2.42127e+06	2.48993e+06	4.36639e+06	4.46869e+06	4.40495e+06	4.41335e+06	0.564183	2.30441e-06
NP_003603.1	NP_001139501.1;NP_001139502.1;NP_003603.1;XP_047289133.1;XP_054188541.1	semaphorin-7A	semaphorin-7A	SEMA7A	412692	410499	420450	414547	653024	656826	615873	641908	0.645805	0.00218854
NP_004406.2	NP_001008844.1;NP_001305963.1;NP_004406.2	desmoplakin	desmoplakin	DSP	469844	472537	463839	468740	208357	182642	174802	188600	2.48536	0.000714191
NP_004589.1	NP_004589.1	testican-1	testican-1	SPOCK1	221178	216534	215487	217733	117365	148098	118862	128108	1.6996	0.0104564
NP_004939.1	NP_004939.1;NP_077739.1	desmocollin-1	desmocollin-1	DSC1	62285.1	53005.3	65078.7	60123	0	22377.3	27906.2	16761.2	3.58704	0.023144
NP_005545.1	NP_004684.2;NP_005545.1;NP_775109.2	keratin,	keratin,	KRT6A	916252	825023	900329	880535	418752	411349	401939	410680	2.14409	0.00284539
NP_005546.2	NP_005546.2;NP_775109.2	keratin,	keratin,	KRT6B	112768	118415	126201	119128	36163.4	18970.6	61230	38788	3.07126	0.0155508
NP_005548.2	NP_000413.1;NP_000517.3;NP_002265.3;NP_002266.3;NP_005548.2;NP_061883.1;NP_705694.3;XP_011523086.1;XP_016880103.1	keratin,	keratin,	KRT16	572691	572966	553258	566305	271457	167954	149990	196467	2.88244	0.0087674
NP_006112.3	NP_005546.2;NP_006112.3;K2C1_HUMAN	keratin,	keratin,	KRT1	1.64278e+07	1.77471e+07	1.67703e+07	1.69817e+07	7.29453e+06	7.30488e+06	7.51298e+06	7.37079e+06	2.30392	0.001259
NP_009016.1	NP_009016.1	follistatin-related	follistatin-related	FSTL1	945936	963703	1.01156e+06	973732	1.64509e+06	1.58908e+06	1.60238e+06	1.61218e+06	0.603983	1.91874e-05

## Sheet: 10uM_DAPs
Protein.Group	Protein.Ids	Protein.Names	Genes	Gene Symbol	Normalized_Manipal_secretome_10mM_24h_R1.mzML	Normalized_Manipal_secretome_10mM_24h_R2.mzML	Normalized_Manipal_secretome_10mM_24h_R3.mzML	Average_10um_24h	Normalized_Manipal_secretome_Control_24h_R1.mzML	Normalized_Manipal_secretome_Control_24h_R2.mzML	Normalized_Manipal_secretome_Control_24h_R3.mzML	Average_Control_24h	FC_10uM_24h	p_value_10uM_24h
K22E_HUMAN	K22E_HUMAN	Keratin, type II cytoskeletal 2 epidermal	#N/A	#N/A	213917	275196	300062	263059	95918.3	107784	0	67900.7	3.87417	0.0121814
NP_000005.3	NP_000005.3;NP_001334352.2;NP_001334353.2;NP_001334354.2;NP_002855.2;XP_006719119.1;XP_016875252.1;XP_016875253.1;XP_024304879.1;XP_047285230.1;XP_047285231.1;XP_047285232.1	alpha-2-macroglobulin	alpha-2-macroglobulin isoform a precursor	A2M	986023	1.04817e+06	1026770	1.02032e+06	622448	667532	650004	646661	1.57783	0.000146028
NP_000032.1	NP_000032.1;NP_001289617.1;NP_001289618.1;NP_001289619.1;NP_001289620.1	apolipoprotein	apolipoprotein E isoform b precursor	APOE	90665.9	74207.7	97337	87403.5	52853.6	57071.4	35982.4	48635.8	1.7971	0.014796
NP_000036.2	NP_000036.2;NP_001231367.1;NP_001355949.1	arginase-1	arginase-1 isoform 2	ARG1	66380.4	77983.3	76592.2	73652	40892.6	55654.3	45317.8	47288.2	1.55751	0.0105993
NP_000053.2	NP_000053.2;NP_001027466.1	plasma	plasma protease C1 inhibitor precursor	SERPING1	80758.9	102017	76523.6	86433.3	437539	330357	364172	377356	0.22905	0.00846351
NP_000055.2	NP_000055.2	complement	complement C3 preproprotein	C3	511422	475006	535435	507288	1.40231e+06	1.32153e+06	1.20444e+06	1.30943e+06	0.387412	0.00275594
NP_000079.2	NP_000079.2;XP_005257115.2;XP_005257116.2;XP_011522643.1	collagen	collagen alpha-1(I) chain preproprotein	COL1A1	2.59896e+06	2.65069e+06	2652770	2.63414e+06	1.61941e+07	1.45906e+07	1.41878e+07	1.49908e+07	0.175717	0.00243305
NP_000080.2	NP_000080.2	collagen	collagen alpha-2(I) chain precursor	COL1A2	1.68048e+06	2.00802e+06	1964410	1.8843e+06	1.03686e+07	1.05627e+07	1.01521e+07	1.03611e+07	0.181863	8.86417e-07
NP_000081.2	NP_000081.2	collagen	collagen alpha-1(III) chain preproprotein	COL3A1	193732	171924	199545	188400	1.17629e+06	1.14188e+06	1.12208e+06	1.14675e+06	0.164291	1.25981e-05
NP_000084.3	NP_000084.3;NP_001265003.1;XP_016869755.1	collagen	collagen alpha-1(V) chain isoform 1 preproprotein	COL5A1	40506.6	34187.3	48867.7	41187.2	189889	213952	166338	190060	0.216707	0.00494108
NP_000090.1	NP_000090.1;NP_001275543.1	cystatin-C	cystatin-C precursor	CST3	407531	410507	379044	399027	1.18161e+06	1.33024e+06	1.12977e+06	1.21387e+06	0.328723	0.00446813
NP_000129.3	NP_000129.3;NP_001393645.1	fibrillin-1	fibrillin-1 isoform a preproprotein	FBN1	166948	185636	174298	175628	966180	849487	998892	938186	0.187199	0.00315128
NP_000217.2	NP_000217.2;K1C9_HUMAN	keratin,	keratin, type I cytoskeletal 9	KRT9	9.92452e+06	9.99062e+06	10065500	9.99355e+06	4.7668e+06	4.83783e+06	4.43444e+06	4.67969e+06	2.13551	0.000170445
NP_000218.3	NP_000218.3;NP_001121189.2;NP_001121190.2;NP_937762.2;XP_011524280.1;XP_011524281.1;XP_011524282.1;XP_011524283.1;XP_011524284.1;XP_016881232.1;XP_016881233.1;XP_047293459.1;XP_047293460.1;XP_047293461.1;XP_047293462.1	laminin	laminin subunit alpha-3 isoform 2 precursor	LAMA3	280148	282667	283300	282038	1.17371e+06	1.17903e+06	1.21275e+06	1.1885e+06	0.237307	0.000167172
NP_000219.2	NP_000219.2;NP_001017402.1;NP_001121113.1;XP_005273181.1;XP_016856761.1;XP_047276307.1	laminin	laminin subunit beta-3 precursor	LAMB3	275026	285867	290588	283827	995306	1.00569e+06	1.03614e+06	1.01238e+06	0.280357	5.22107e-05
NP_000261.2	NP_000261.2	purine	purine nucleoside phosphorylase	PNP	169115	180508	175729	175117	102041	112378	106739	107052	1.63581	0.000114221
NP_000293.2	NP_000293.2;NP_001303249.1	procollagen-lysine,2-oxoglutarate	procollagen-lysine,2-oxoglutarate 5-dioxygenase 1 isoform 2 precursor	PLOD1	200249	174905	135800	170318	312714	324414	314823	317317	0.536744	0.0133956
NP_000349.1	NP_000349.1	transforming	transforming growth factor-beta-induced protein ig-h3 precursor	TGFBI	4.73106e+06	4.57119e+06	4968190	4.75681e+06	1.44646e+07	1.24465e+07	1.26736e+07	1.31949e+07	0.360503	0.00456878
NP_000384.2	NP_000384.2;XP_011508875.1;XP_047299207.1;XP_047299208.1	collagen	collagen alpha-2(V) chain preproprotein	COL5A2	27414.3	25325.2	39171.2	30636.9	187658	171194	190750	183201	0.167231	7.26004e-05
NP_000412.4	NP_000412.4;NP_001366295.1;K1C10_HUMAN	keratin,	keratin, type I cytoskeletal 10 isoform 1	KRT10	7.55342e+06	7.66089e+06	7847030	7.68711e+06	3.07665e+06	3.21384e+06	3.4086e+06	3.23303e+06	2.37768	4.7731e-06
NP_000413.1	NP_000413.1	keratin,	keratin, type I cytoskeletal 17	KRT17	755435	747476	790352	764421	424198	399913	401071	408394	1.87177	9.53546e-05
NP_000414.2	NP_000414.2;K22E_HUMAN	keratin,	keratin, type II cytoskeletal 2 epidermal	KRT2	4.99304e+06	5.03891e+06	5098160	5.04337e+06	1.74337e+06	1.63107e+06	1.38272e+06	1.58572e+06	3.1805	0.000422078
NP_000415.2	NP_000415.2	keratin,	keratin, type II cytoskeletal 5	KRT5	685862	712725	703969	700852	262791	229219	255433	249147	2.813	7.06628e-06
NP_000419.1	NP_000419.1	latent-transforming	latent-transforming growth factor beta-binding protein 2 precursor	LTBP2	155889	149117	144627	149878	399824	380324	371003	383717	0.390595	0.000350867
NP_000475.1	NP_000475.1;NP_001129488.1;NP_001129602.1;NP_001191230.1;NP_001191231.1;NP_958816.1	amyloid-beta	amyloid-beta precursor protein isoform a precursor	APP	420852	432836	425487	426392	852732	844833	804365	833977	0.511275	0.000811071
NP_000479.1	NP_000479.1;NP_001351981.1;NP_001373231.1;NP_001373232.1;NP_001373233.1;NP_001373234.1;ANT3_HUMAN	antithrombin-III	antithrombin-III isoform 1 precursor	SERPINC1	137220	127586	124167	129658	75829	71766	104891	84162	1.54058	0.0358945
NP_000517.3	NP_000517.3	keratin,	keratin, type I cytoskeletal 14	KRT14	295962	283374	288438	289258	72799.4	79932.7	79326.6	77352.9	3.73946	6.52529e-06
NP_000574.2	NP_000574.2;NP_001191235.1;NP_001191236.1;XP_006714240.1	vitamin	vitamin D-binding protein isoform 1 precursor	GC	278580	276603	318837	291340	206933	142244	190406	179861	1.61981	0.0120485
NP_000588.3	NP_000588.3;NP_001300919.1;NP_001300921.1;NP_001300922.1	insulin-like	insulin-like growth factor-binding protein 2 isoform a precursor	IGFBP2	583032	564220	539981	562411	1.60771e+06	1.48965e+06	1.874e+06	1.65712e+06	0.33939	0.00993381
NP_000589.2	NP_000589.2;NP_001013416.1;XP_047276281.1	insulin-like	insulin-like growth factor-binding protein 3 isoform b precursor	IGFBP3	270438	312819	280036	287764	3.4843e+06	3.42763e+06	3.16242e+06	3.35812e+06	0.0856921	0.00088105
NP_000590.1	NP_000590.1	insulin-like	insulin-like growth factor-binding protein 5 precursor	IGFBP5	309157	273843	261005	281335	481470	472893	445760	466708	0.602808	0.000734144
NP_000591.1	NP_000591.1;NP_001358025.1;XP_005249802.1	interleukin-6	interleukin-6 isoform 1 precursor	IL6	89853.9	106656	91508.9	96006.3	610883	813743	764941	729856	0.131542	0.00877693
NP_000593.1	NP_000593.1;NP_001373385.1;NP_001373388.1;NP_001373389.1;NP_001373391.1;NP_001373392.1;NP_001373393.1;NP_001373395.1	plasminogen	plasminogen activator inhibitor 1 isoform 2 precursor	SERPINE1	1.35791e+06	1.33594e+06	1312350	1.3354e+06	1.22915e+07	1.27512e+07	1.22841e+07	1.24423e+07	0.107328	0.000175358
NP_000601.3	NP_000601.3;NP_001001389.1;NP_001001390.1;NP_001001391.1;NP_001189484.1;NP_001189485.1;NP_001189486.1;XP_005253288.1;XP_005253289.1;XP_005253292.1;XP_005253295.1;XP_005253296.1;XP_005253297.1;XP_006718451.1;XP_006718453.1;XP_011518784.1;XP_011518785.1;XP_011518786.1;XP_011518787.1;XP_011518788.1;XP_011518789.1;XP_011518790.1;XP_011518791.1;XP_016874072.1;XP_047283851.1;XP_047283852.1;XP_047283853…	CD44	CD44 antigen isoform 1 precursor	CD44	290101	318692	317722	308838	516710	538503	672390	575868	0.536301	0.0279929
NP_000684.2	NP_000683.3;NP_000684.2;XP_011516104.2	aldehyde	aldehyde dehydrogenase family 1 member A3 isoform 1	ALDH1A3	893643	959122	1012100	954955	618214	590981	592176	600457	1.59038	0.00635226
NP_000909.2	NP_000909.2	protein	protein disulfide-isomerase precursor	P4HB	1.34068e+06	1.37471e+06	1409230	1.37487e+06	858721	836712	907850	867761	1.58439	6.33732e-05
NP_000921.1	NP_000921.1;NP_001306118.1;NP_127509.1	tissue-type	tissue-type plasminogen activator isoform 1 preproprotein	PLAT	39660.3	35064.2	38865.8	37863.4	94304.6	101614	120766	105561	0.358686	0.0113397
NP_000925.2	NP_000925.2;NP_001159392.1;NP_001159393.1;XP_005256758.2;XP_016880254.1;XP_047292259.1;XP_054185175.1	alpha-2-antiplasmin	alpha-2-antiplasmin isoform a precursor	SERPINF2	382362	259481	306540	316128	115802	182791	112490	137028	2.30703	0.0189481
NP_000960.2	NP_000960.2	60S	60S ribosomal protein L5	RPL5	225314	205025	202248	210863	136180	131641	145621	137814	1.53005	0.0025578
NP_000961.2	NP_000961.2;NP_001019833.1;NP_001307066.1;NP_001307067.1;NP_001307068.1;NP_001307069.1;NP_001307070.1;NP_001307071.1;XP_047285258.1;XP_047285259.1;XP_047285260.1	60S	60S ribosomal protein L6 isoform 1	RPL6	512602	491943	503578	502708	309226	247316	307940	288161	1.74454	0.00558236
NP_000968.2	NP_000968.2;NP_001230060.1;NP_150254.1	60S	60S ribosomal protein L13 isoform 1	RPL13	313823	312674	321087	315861	166274	159294	163672	163080	1.93685	2.60492e-06
NP_000995.1	NP_000995.1	60S	60S acidic ribosomal protein P2	RPLP2	821479	813515	793447	809480	491225	474940	574168	513444	1.57657	0.00721339
NP_001000.2	NP_001000.2	40S	40S ribosomal protein S5	RPS5	165251	163463	172349	167021	100741	109918	75278.1	95312.5	1.75235	0.0153735
NP_001001329.1	NP_001001329.1;NP_001276031.1;NP_001276032.1;NP_001276033.1;NP_001366537.1;NP_001366538.1;NP_002734.2	glucosidase	glucosidase 2 subunit beta isoform 2 precursor	PRKCSH	293604	298928	281415	291316	187607	188181	192938	189575	1.53667	0.00112729
NP_001001522.1	NP_001001522.1;NP_003177.2	transgelin	transgelin	TAGLN	391092	385553	408703	395116	776403	720267	745883	747518	0.528571	0.000503006
NP_001001937.1	NP_001001935.1;NP_001001937.1;NP_001244264.1;NP_004037.1	ATP	ATP synthase subunit alpha, mitochondrial isoform a precursor	ATP5F1A	747122	752910	761561	753864	427405	405146	472156	434902	1.73341	0.00271806
NP_001004.2	NP_001004.2;NP_001308630.1;NP_001308631.1;NP_001308633.1;NP_001308634.1	40S	40S ribosomal protein S9 isoform a	RPS9	412428	474214	483823	456821	287017	281882	311830	293576	1.55606	0.00959098
NP_001005464.1	NP_001005464.1;NP_001013721.2;NP_001116847.1;NP_001342338.1;NP_001359034.1;NP_001363866.1;NP_001365972.1;NP_001365974.1;NP_001365975.1;NP_001365976.1;NP_001368928.1;NP_002098.1;NP_003484.1;NP_003520.1;NP_003521.2;NP_003522.1;NP_003523.1;NP_003524.1;NP_003525.1;NP_003526.1;NP_003527.1;NP_003528.1;NP_005315.1;NP_066298.1;NP_066403.2	histone	histone H3.2	H3C15	1.81994e+06	1.99498e+06	2089910	1.96828e+06	941478	710185	745229	798964	2.46354	0.000416025
NP_001009931.1	NP_001009931.1	hornerin	hornerin	HRNR	190268	121032	189909	167070	37104.5	42935	117375	65804.8	2.53887	0.0436741
NP_001012982.1	NP_001012982.1;NP_001012983.1;NP_001306877.1;NP_001306878.1;NP_002765.1;XP_024307379.1	kallikrein-6	kallikrein-6 isoform A preproprotein	KLK6	85480.1	64643.7	81145.8	77089.9	614300	675850	638815	642988	0.119893	0.000299001
NP_001018006.1	NP_001018004.1;NP_001018006.1;NP_001018007.1;NP_001018020.1;NP_001288218.1;NP_001317273.1;NP_001352707.1	tropomyosin	tropomyosin alpha-1 chain isoform Tpm1.7cy	TPM1	441001	489177	519658	483279	1.17643e+06	1.1022e+06	944561	1.0744e+06	0.449814	0.00778641
NP_001018067.1	NP_001018067.1;NP_001317149.1;NP_037385.2;NP_056965.3;XP_006718241.1;XP_016873044.1;XP_047282730.1;XP_047282731.1	dickkopf-related	dickkopf-related protein 3 isoform 1 precursor	DKK3	618294	632728	628332	626451	2.17017e+06	2.00815e+06	2.09401e+06	2.09078e+06	0.299626	0.000937262
NP_001018080.1	NP_001018080.1;NP_065174.1	coronin-1B	coronin-1B	CORO1B	92768	75511.2	82125.9	83468.4	49193.3	57801.8	47113.4	51369.5	1.62486	0.00893466
NP_001019397.1	NP_001019397.1;NP_001019398.1;NP_001019399.1;NP_001399843.1;NP_001399844.1;NP_001399845.1;NP_001399847.1;NP_001399849.1;NP_001399855.1;NP_001399857.1;NP_001399859.1;NP_001399860.1;NP_001399861.1;NP_001649.1;NP_001650.1;XP_024304740.1	ADP-ribosylation	ADP-ribosylation factor 1	ARF1	371482	398730	443895	404702	251372	255194	242295	249620	1.62127	0.0156257
NP_001019770.1	NP_001019770.1;NP_001154806.1;NP_001299582.1;NP_001368918.1;NP_003509.1;NP_003510.1;NP_003511.1;NP_003512.1;NP_003513.1;NP_003514.2;NP_003515.1;NP_003516.1;NP_003517.2;NP_003518.2;NP_003519.1;NP_059141.1;NP_066402.2;NP_066406.1;NP_066407.1;NP_542160.1;NP_619790.1;NP_733759.1;NP_778225.1;XP_005249096.2;XP_006723981.1	histone	histone H2B type 2-F isoform a	H2BC18	2.68224e+06	2.82767e+06	2887380	2.7991e+06	764876	755308	689538	736574	3.80016	0.000201661
NP_001019820.1	NP_001019820.1;NP_001350922.1;NP_001350923.1;NP_001350924.1;NP_001350925.1;NP_001350926.1;NP_001350927.1;NP_001350928.1;NP_001350929.1;NP_001350930.1;NP_001737.1;XP_011532967.1;XP_047273748.1;XP_054187987.1;XP_054187988.1	calnexin	calnexin isoform d precursor	CANX	363953	366286	359463	363234	194380	185248	183915	187848	1.93366	9.71285e-06
NP_001020241.1	NP_001020241.1;NP_001020242.1;NP_005608.1	40S	40S ribosomal protein S14	RPS14	449587	388153	377451	405064	272252	172636	245255	230048	1.76078	0.0111106
NP_001020402.1	NP_001020402.1;XP_047277120.1	keratinocyte	keratinocyte proline-rich protein	KPRP	189140	200348	176011	188500	56335.4	71094.9	72831.7	66754	2.8238	0.00025295
NP_001027539.1	NP_001027539.1;NP_001373802.1;NP_003701.1;NP_857593.1;XP_047288924.1	kunitz-type	kunitz-type protease inhibitor 1 isoform 2 precursor	SPINT1	143627	112207	124622	126819	505607	454683	409034	456441	0.277843	0.00378316
NP_001029249.1	NP_001029249.1;NP_003486.1;NP_003529.1;NP_003530.1;NP_003531.1;NP_003532.1;NP_003533.1;NP_003534.1;NP_003535.1;NP_003536.1;NP_003537.1;NP_003539.1;NP_068803.1;NP_778224.1;XP_024307476.2;XP_047280390.1;XP_047280392.1;XP_047280395.1;XP_047280398.1	histone	histone H4	H4C15	4.26809e+06	4.65273e+06	4753120	4.55798e+06	1.77944e+06	2.13602e+06	1.82929e+06	1.91492e+06	2.38025	0.000220035
NP_001032209.1	NP_001032209.1;NP_001180511.1;NP_001180512.1;NP_001180513.1;NP_001358048.1;NP_001358051.1;NP_001358052.1;NP_001358053.1;NP_001358054.1;NP_001358055.1;NP_001358056.1;NP_001358057.1;NP_001358058.1;NP_001358059.1;NP_001358060.1;NP_001358061.1;NP_001358062.1;NP_001358063.1;NP_001358064.1;NP_001358065.1;NP_001358066.1;NP_001358067.1;NP_001358068.1;NP_001358069.1;NP_001358070.1;NP_001358071.1;NP_001358…	neuronal	neuronal cell adhesion molecule isoform A precursor	NRCAM	26883.1	74453	0	33778.7	180518	183640	116775	160311	0.210707	0.01475
NP_001035237.1	NP_001035237.1;NP_001248759.1;NP_001248760.1;NP_003775.1;XP_024307046.1	serpin	serpin B7 isoform 1	SERPINB7	40276.6	41293.6	28615.8	36728.6	129270	124902	118728	124300	0.295483	0.000111833
NP_001035807.1	NP_001035807.1;NP_003500.1;NP_003501.1;NP_003502.1;NP_003503.1;NP_003504.2;NP_003505.1;NP_003507.1;NP_003508.1;NP_066390.1;NP_066408.1;NP_066409.1;NP_066544.1;NP_254280.1;NP_542163.1;NP_808760.1	histone	histone H2A type 2-A	H2AC19	2.85032e+06	2.98346e+06	2904380	2.91272e+06	1.48452e+06	1.34491e+06	972742	1.26739e+06	2.2982	0.00590834
NP_001035930.1	NP_001035930.1;NP_001035931.1;NP_002769.1	prosaposin	prosaposin isoform b preproprotein	PSAP	1.15096e+06	1.17438e+06	1236420	1.18725e+06	770003	769624	751279	763635	1.55474	0.00233309
NP_001087.2	NP_001087.2;NP_001290203.1;NP_001290204.1;NP_942127.1;XP_005257452.1	ATP-citrate	ATP-citrate synthase isoform 1	ACLY	212199	239602	227031	226277	130407	153826	149121	144451	1.56646	0.00162065
NP_001092006.1	NP_001092006.1;NP_001369517.1;NP_001369518.1;NP_001369519.1;NP_001369520.1;NP_003472.2	ubiquitin	ubiquitin carboxyl-terminal hydrolase 5 isoform 1	USP5	44307.9	42085.6	53179.2	46524.2	21950.8	18711.8	21485.4	20716	2.24581	0.0114837
NP_001098676.2	NP_001098676.2;NP_001098677.2;NP_002281.3;XP_005267040.2;XP_005267041.2;XP_016866343.1;XP_047274725.1;XP_047274726.1	laminin	laminin subunit alpha-4 isoform 1 precursor	LAMA4	71250.3	70765.5	68187.6	70067.8	429768	416303	420059	422043	0.16602	5.91321e-05
NP_001106963.1	NP_001106963.1;NP_001106964.1;NP_001106965.1;NP_001106966.1;NP_001106967.2;NP_001106968.1;NP_001280624.1;NP_001280625.1;NP_001280626.1;NP_001280627.1;NP_006631.2	septin-9	septin-9 isoform a	SEPTIN9	184937	178128	186890	183318	121215	121822	90258.2	111098	1.65005	0.0155398
NP_001116293.1	NP_001116293.1;NP_001234929.1;NP_001234930.1;NP_001274666.2;NP_001361255.1;NP_003002.2	protein	protein SET isoform 1	SET	184505	207963	186133	192867	96773.7	101138	104365	100759	1.91415	0.00399413
NP_001129243.1	NP_001129243.1;NP_001311228.1;NP_001311230.1;NP_001311231.1;NP_001311232.1;NP_001311233.1;NP_001311234.1;NP_001311235.1;NP_002942.2;XP_006723914.1;XP_006723915.1;XP_054189254.1;XP_054189255.1	dolichyl-diphosphooligosaccharide--protein	dolichyl-diphosphooligosaccharide--protein glycosyltransferase subunit 2 isoform 2 precursor	RPN2	121833	128223	125759	125272	26947.8	57184.4	37310.5	40480.9	3.09459	0.00852188
NP_001129408.1	NP_001129407.1;NP_001129408.1;NP_001273596.1;NP_001317446.1;XP_047286009.1	periostin	periostin isoform 4 precursor	POSTN	119600	108624	138405	122210	338801	405689	452542	399011	0.306282	0.010031
NP_001130000.1	NP_001130000.1;NP_001130002.1;NP_006207.1;XP_005246698.1;XP_016859819.1;XP_016859821.1	glia-derived	glia-derived nexin isoform b precursor	SERPINE2	141911	145042	142598	143184	273425	262171	260139	265245	0.539817	0.000685067
NP_001136120.1	NP_001028675.1;NP_001136120.1;NP_057187.1;NP_064535.1;XP_047273213.1	GTP-binding	GTP-binding protein SAR1a	SAR1A	86324.2	83315.9	85898.5	85179.5	16524.3	28262.3	35332.6	26706.4	3.18948	0.0073241
NP_001138503.2	NP_001138503.2;NP_002649.2;XP_011538168.1;XP_047281309.1	urokinase-type	urokinase-type plasminogen activator isoform 2	PLAU	287186	271598	322332	293705	518003	476585	503362	499317	0.588214	0.000548823
NP_001139748.2	NP_001139748.2;NP_001139749.1;NP_001139750.1;NP_065843.4	neutral	neutral cholesterol ester hydrolase 1 isoform a	NCEH1	158167	151831	139514	149837	87644.4	57200.6	74644.6	73163.2	2.04799	0.00351514
NP_001143.2	NP_001142.2;NP_001143.2;NP_001305396.1;NP_001627.2;NP_112581.1;XP_011530600.1	ADP/ATP	ADP/ATP translocase 2	SLC25A5	544890	574747	585964	568534	367708	349999	404928	374212	1.51928	0.000933264
NP_001145.1	NP_001145.1;ANXA5_HUMAN	annexin	annexin A5	ANXA5	1.74471e+06	1.78116e+06	1863940	1.7966e+06	780148	762245	683308	741900	2.42162	2.72709e-05
NP_001146.2	NP_001146.2;NP_001180473.1;NP_001350043.1	annexin	annexin A6 isoform 1	ANXA6	223413	243278	241487	236059	127342	160509	158406	148752	1.58693	0.0045838
NP_001170826.1	NP_001170826.1;NP_005814.2;NP_037536.2	mesothelin	mesothelin isoform 1 preproprotein	MSLN	214105	221969	218340	218138	466220	505017	451361	474199	0.460013	0.00333905
NP_001171712.1	NP_001171712.1;NP_001171752.1;NP_001311016.1;NP_001311017.1;NP_001311018.1;NP_001311019.1;NP_001378892.1;NP_003366.2	voltage-dependent	voltage-dependent anion-selective channel protein 2 isoform 1	VDAC2	351380	357713	369611	359568	262549	200160	211958	224889	1.59887	0.0143025
NP_001185797.1	NP_001185797.1;NP_001185798.1;NP_005177.2;XP_006718761.1;XP_011543594.1	calpain-1	calpain-1 catalytic subunit	CAPN1	119851	132381	130854	127695	52563.6	44672.6	40222.6	45819.6	2.78691	0.000111927
NP_001189787.1	NP_001189787.1;NP_004416.2;NP_073155.2	extracellular	extracellular matrix protein 1 isoform 3 precursor	ECM1	96458.8	91773	109068	99099.9	282123	237619	233162	250968	0.394871	0.00597924
NP_001230209.1	NP_001230209.1;NP_001230210.1;NP_001230212.1;NP_001618.2	CD166	CD166 antigen isoform 2 precursor	ALCAM	161489	153364	148965	154606	223501	275289	286176	261655	0.590876	0.0275754
NP_001231639.1	NP_001231639.1;NP_002047.2;XP_016859290.1;XP_016859291.1	glutamine--fructose-6-phosphate	glutamine--fructose-6-phosphate aminotransferase [isomerizing] 1 isoform 1	GFPT1	103632	102805	117871	108103	65031.5	73396.6	43094.6	60507.6	1.7866	0.017887
NP_001240308.1	NP_001240308.1;NP_001240309.1;NP_001240311.1;NP_001240312.1;NP_001240313.1;NP_002939.2	60S	60S ribosomal protein L15 isoform 1	RPL15	236124	244471	251319	243971	145235	172274	157345	158285	1.54135	0.00198819
NP_001240764.1	NP_001240764.1;NP_001544.1	insulin-like	insulin-like growth factor-binding protein 7 isoform 2 precursor	IGFBP7	1.78328e+06	1.85143e+06	1934800	1.8565e+06	6.30125e+06	6.0283e+06	6.01837e+06	6.11597e+06	0.30355	4.67565e-05
NP_001257327.1	NP_001257327.1;NP_002812.2;NP_690619.1;NP_690620.1;NP_690621.1;XP_011513067.1;XP_011513068.1;XP_047275113.1	inactive	inactive tyrosine-protein kinase 7 isoform e	PTK7	34294.6	37974.9	43790.4	38686.6	81859.9	67911.7	67421.4	72397.7	0.534363	0.0069997
NP_001258664.1	NP_001258664.1;NP_001258665.1;NP_057141.1	coatomer	coatomer subunit zeta-1 isoform 3	COPZ1	138954	142769	194120	158614	78926.9	64275.9	95898.5	79700.4	1.99013	0.0292486
NP_001265518.1	NP_001265518.1;NP_003923.2	hsc70-interacting	hsc70-interacting protein isoform 2	ST13	454546	446007	472337	457630	335680	258587	262481	285583	1.60244	0.0142131
NP_001269315.1	NP_001269315.1;NP_001269316.1;NP_005887.2	isocitrate	isocitrate dehydrogenase [NADP] cytoplasmic	IDH1	266719	285033	277128	276293	126808	96624.9	148818	124084	2.22667	0.00516241
NP_001269530.1	NP_001269530.1;NP_001269531.1;NP_001269533.1;NP_001269534.1;NP_006592.3;XP_005268633.1;XP_006719262.1;XP_011536075.1;XP_011536076.1;XP_016874205.1	prostaglandin	prostaglandin E synthase 3 isoform b	PTGES3	173076	183401	156464	170980	68552.6	61619.4	84155.5	71442.5	2.39326	0.000725731
NP_001269555.1	NP_001244303.1;NP_001269553.1;NP_001269554.1;NP_001269555.1;NP_001393912.1;NP_001393913.1;NP_001393914.1;NP_001393915.1;NP_001393916.1;NP_001393917.1;NP_001393918.1;NP_001393919.1;NP_001393920.1;NP_001393921.1;NP_001393922.1;NP_001393923.1;NP_001393924.1;NP_001393925.1;NP_001393926.1;NP_001393927.1;NP_001393928.1;NP_001393929.1;NP_001393930.1;NP_001393931.1;NP_001393932.1;NP_005563.1;NP_733821.1;…	lamin	lamin isoform A-delta50	LMNA	599820	618582	614041	610814	285725	287888	307542	293718	2.07959	5.61638e-06
NP_001275582.1	NP_001275582.1;NP_001826.3;NP_004850.1;NP_009029.3;XP_011528703.1;XP_016884442.1;XP_016884443.1;XP_016884444.1;XP_016884445.1;XP_016884446.1;XP_047297467.1;XP_047297468.1;XP_047297469.1;XP_047297470.1;XP_047297471.1;XP_047297472.1;XP_047297473.1;XP_047297474.1;XP_047297475.1;XP_047297476.1;XP_047297477.1;XP_047297478.1;XP_047297479.1	clathrin	clathrin heavy chain 1 isoform 2	CLTC	489704	483481	506642	493276	322087	326830	325333	324750	1.51894	0.00116415
NP_001278789.1	NP_001278789.1;NP_005520.4;XP_011539620.1;XP_016856609.1;XP_016856610.1;XP_016856611.1;XP_047275036.1;XP_047275046.1;XP_047275047.1	basement	basement membrane-specific heparan sulfate proteoglycan core protein isoform a precursor	HSPG2	460344	439076	444044	447821	1.45483e+06	1.38215e+06	1.43788e+06	1.42495e+06	0.314271	0.00019403
NP_001280134.1	NP_001280133.1;NP_001280134.1;NP_005106.2;NP_059447.2	major	major vault protein isoform 3	MVP	703280	738391	752742	731471	432217	391451	419548	414405	1.76511	9.7926e-05
NP_001296372.1	NP_001296372.1;NP_001296373.1;NP_003109.1	SPARC	SPARC isoform 2 precursor	SPARC	2.68814e+06	2.7853e+06	2971010	2.81482e+06	1.89959e+07	1.74699e+07	1.72629e+07	1.79095e+07	0.157169	0.00104886
NP_001297249.1	NP_001108086.1;NP_001297248.1;NP_001297249.1;NP_001297250.1;NP_005919.2;XP_047288489.1;XP_047288490.1	lactadherin	lactadherin isoform c	MFGE8	429456	419790	434266	427837	779814	729040	813567	774140	0.552661	0.00406159
NP_001300870.1	NP_001036143.1;NP_001036144.1;NP_001300870.1;NP_001300872.1;NP_001300873.1;NP_001300875.1;NP_001300876.1;NP_001655.1;NP_004031.1;NP_786886.1	transforming	transforming protein RhoA isoform 1 precursor	RHOA	259419	301028	313947	291465	212542	194985	164477	190668	1.52865	0.0101643
NP_001303701.1	NP_001303701.1;NP_002038.2	glycine--tRNA	glycine--tRNA ligase isoform 2	GARS1	237269	230532	266664	244821	153260	152081	143263	149535	1.63722	0.00904001
NP_001310245.1	NP_001310245.1;NP_001310246.1;NP_001310247.1;NP_004604.2;XP_011527330.1;XP_047296399.1	protein-glutamine	protein-glutamine gamma-glutamyltransferase 2 isoform a	TGM2	1.77318e+06	1.87549e+06	1841690	1.83012e+06	1.08638e+06	1.11908e+06	1.12213e+06	1.1092e+06	1.64995	0.000517619
NP_001310446.1	NP_001310446.1;NP_001310447.1;NP_006735.2;RETBP_HUMAN	retinol-binding	retinol-binding protein 4 isoform a precursor	RBP4	51438.5	45306.4	51640.7	49461.9	36984.4	25570	28831.5	30462	1.62373	0.0138705
NP_001314.1	NP_001314.1	cystatin-M	cystatin-M precursor	CST6	60280.3	67238.8	75282.4	67600.5	330858	329008	320546	326804	0.206853	2.83237e-06
NP_001333779.1	NP_001333779.1;NP_001725.1;NP_958850.1	complement	complement C1s subcomponent isoform 2	C1S	156510	186025	169752	170762	367210	361438	396337	374995	0.455372	0.000167749
NP_001335.1	NP_001335.1	dolichyl-diphosphooligosaccharide--protein	dolichyl-diphosphooligosaccharide--protein glycosyltransferase subunit DAD1	DAD1	112592	118431	110716	113913	57928.8	37781.2	72270.3	55993.5	2.0344	0.0237256
NP_001339702.1	NP_001339702.1;NP_001339703.1;NP_001339704.1;NP_001339705.1;NP_001339706.1;NP_002221.1;NP_068831.1;XP_006721937.1;XP_006721938.1;XP_011523060.1;XP_016880079.1;XP_047291890.1;XP_047291891.1;XP_047291893.1;XP_047291894.1;XP_047291895.1;XP_047291896.1;XP_047291897.1;XP_047291898.1	junction	junction plakoglobin	JUP	642859	650503	643157	645506	428283	379630	297484	368466	1.75188	0.0181091
NP_001341501.1	NP_001341500.1;NP_001341501.1;NP_001341502.1;NP_001613.2	alpha-2-HS-glycoprotein	alpha-2-HS-glycoprotein isoform 3 preproprotein	AHSG	3.77568e+07	4.59636e+07	39815200	4.11786e+07	2.35847e+07	2.4691e+07	2.20648e+07	2.34468e+07	1.75625	0.0127755
NP_001349364.1	NP_001349364.1;NP_004923.1;XP_011512223.1;XP_047272547.1	cadherin-6	cadherin-6 isoform 2 preproprotein	CDH6	36511.8	49715.6	76725.1	54317.5	260691	212280	211452	228141	0.238088	0.00146964
NP_001352447.1	NP_001293058.2;NP_001293059.2;NP_001293060.2;NP_001293061.2;NP_001352446.1;NP_001352447.1;NP_001352448.1;NP_001352449.1;NP_001352450.1;NP_001352451.1;NP_001352452.1;NP_001352453.1;NP_002017.2;NP_473375.2;NP_997639.2;NP_997641.2;NP_997643.2;NP_997647.2	fibronectin	fibronectin isoform 13 precursor	FN1	1.62035e+07	1.69091e+07	17829500	1.69807e+07	4.51567e+07	4.35162e+07	4.22538e+07	4.36422e+07	0.389088	7.34671e-05
NP_001357177.1	NP_001161971.1;NP_001357177.1;NP_001357178.1;NP_001357179.1;NP_001357183.1;NP_060705.2;XP_047293579.1;XP_047293580.1	cytosolic	cytosolic non-specific dipeptidase isoform 1	CNDP2	356655	379257	376566	370826	219332	273787	246695	246605	1.50373	0.00702165
NP_001365424.1	NP_001365424.1;NP_001365425.1;NP_001365426.1;NP_001488.2;XP_047279187.1;XP_047279188.1	beta-1,4-galactosyltransferase	beta-1,4-galactosyltransferase 1 isoform 2	B4GALT1	29239.8	18306.2	31216	26254	202832	147903	120929	157221	0.166987	0.0293962
NP_001367.2	NP_001367.2	cytoplasmic	cytoplasmic dynein 1 heavy chain 1	DYNC1H1	107477	101001	97105.7	101861	64276.5	59430.6	72713.3	65473.4	1.55577	0.00223026
NP_001387937.1	NP_001387937.1;NP_001387938.1;NP_001387939.1;NP_001387940.1;NP_001387945.1;NP_001387946.1;NP_001387947.1;NP_001387949.1;NP_001387950.1;NP_001387951.1;NP_001387952.1;NP_001387953.1;NP_001387955.1;NP_001387957.1;NP_001387958.1;NP_001387960.1;NP_001387961.1;NP_003365.1	voltage-dependent	voltage-dependent anion-selective channel protein 1 isoform 1	VDAC1	307099	315819	325540	316153	207867	191465	189648	196327	1.61034	0.00011367
NP_001419.1	NP_001188412.1;NP_001340275.1;NP_001419.1	alpha-enolase	alpha-enolase isoform 1	ENO1	2.20609e+06	2.27166e+06	2389480	2.28907e+06	1.39342e+06	1.41727e+06	1.55276e+06	1.45448e+06	1.57381	0.000346777
NP_001543.2	NP_001543.2	insulin-like	insulin-like growth factor-binding protein 4 precursor	IGFBP4	336841	285854	315904	312866	1.21984e+06	1.22697e+06	1.04241e+06	1.16307e+06	0.269	0.00333622
NP_001545.2	NP_001545.2	CCN	CCN family member 1 precursor	CCN1	146540	157300	142485	148775	340500	380739	434755	385332	0.386096	0.0114526
NP_001619.1	NP_001333071.1;NP_001619.1	aldo-keto	aldo-keto reductase family 1 member B1 isoform 1	AKR1B1	321693	311502	334283	322493	210061	134698	170023	171594	1.8794	0.0140883
NP_001651.1	NP_001651.1	ADP-ribosylation	ADP-ribosylation factor 4	ARF4	483673	554195	560683	532850	350617	341552	361302	351157	1.51741	0.0142338
NP_001677.2	NP_001677.2	ATP	ATP synthase subunit beta, mitochondrial precursor	ATP5F1B	411965	421835	436194	423331	260825	245942	184728	230498	1.8366	0.00939625
NP_001702.1	NP_001702.1;XP_016885213.1	biglycan	biglycan preproprotein	BGN	278492	307940	334805	307079	1.30159e+06	1.29216e+06	1.3097e+06	1.30115e+06	0.236006	8.06135e-05
NP_001753.1	NP_001009186.1;NP_001753.1	T-complex	T-complex protein 1 subunit zeta isoform a	CCT6A	419175	485881	469943	458333	351842	273126	278468	301145	1.52197	0.00946477
NP_001836.3	NP_000486.1;NP_001836.3;NP_203699.1;XP_011529151.2;XP_016884748.1;XP_016884749.1;XP_047297766.1	collagen	collagen alpha-1(IV) chain isoform 1 preproprotein	COL4A1	166787	179618	157167	167858	990049	879844	902921	924271	0.181611	0.00141527
NP_001837.2	NP_001837.2	collagen	collagen alpha-2(IV) chain preproprotein	COL4A2	268643	295064	287095	283601	1.48571e+06	1.57988e+06	1.37597e+06	1.48052e+06	0.191554	0.00208302
NP_001839.2	NP_001839.2	collagen	collagen alpha-1(VI) chain precursor	COL6A1	447538	450515	444927	447660	2.27218e+06	2.26118e+06	2.11177e+06	2.21504e+06	0.2021	0.000847032
NP_001840.3	NP_001840.3;NP_478054.2;NP_478055.2	collagen	collagen alpha-2(VI) chain isoform 2C2 precursor	COL6A2	362368	383410	370947	372242	1.43224e+06	1.36887e+06	1.29542e+06	1.36551e+06	0.272603	0.00126891
NP_001892.2	NP_001892.2	CCN	CCN family member 2 precursor	CCN2	212606	218343	245529	225493	1.26942e+06	1.05795e+06	1.20505e+06	1.17747e+06	0.191506	0.0035529
NP_001900.1	NP_001900.1;CATD_HUMAN	cathepsin	cathepsin D preproprotein	CTSD	407469	438836	438511	428272	130115	157845	132416	140125	3.05635	3.62764e-05
NP_001911.1	NP_001911.1;NP_598010.1;NP_598013.1	decorin	decorin isoform a preproprotein	DCN	173669	162907	184690	173755	400135	279212	321651	333666	0.520746	0.0420316
NP_002145.3	NP_002145.3	heat	heat shock 70 kDa protein 4	HSPA4	349729	321943	362691	344788	199007	246721	201576	215768	1.59796	0.00340134
NP_002148.1	NP_002148.1	10	10 kDa heat shock protein, mitochondrial	HSPE1	695254	712480	721666	709800	265823	310147	319919	298630	2.37686	0.000286455
NP_002169.1	NP_002169.1	insulin-like	insulin-like growth factor-binding protein 6 precursor	IGFBP6	157131	155160	161740	158010	382357	430383	403610	405450	0.389716	0.0026889
NP_002183.1	NP_002183.1;XP_016867663.2;XP_047276291.1	inhibin	inhibin beta A chain preproprotein	INHBA	335344	316365	385521	345743	1.78326e+06	1.63029e+06	1.69297e+06	1.70217e+06	0.203119	0.000157966
NP_002194.2	NP_002194.2	integrin	integrin alpha-2 precursor	ITGA2	226232	209935	205074	213747	123651	123579	130095	125775	1.69944	0.0025319
NP_002207.2	NP_002207.2	inter-alpha-trypsin	inter-alpha-trypsin inhibitor heavy chain H2 precursor	ITIH2	379366	465703	434528	426532	228870	256655	300949	262158	1.62701	0.00811715
NP_002282.2	NP_002282.2;XP_047276315.1;XP_047276316.1	laminin	laminin subunit beta-1 precursor	LAMB1	180507	174483	161300	172097	824869	789698	779945	798170	0.215614	7.44132e-05
NP_002284.3	NP_002284.3	laminin	laminin subunit gamma-1 precursor	LAMC1	217650	187526	195021	200066	1.00602e+06	938194	995645	979955	0.204158	0.000119974
NP_002308.2	NP_001171573.1;NP_001304002.1;NP_002308.2	protein-lysine	protein-lysine 6-oxidase isoform 1 preproprotein	LOX	69111.6	53577.8	56596.2	59761.8	249485	270986	383354	301275	0.198363	0.0269795
NP_002309.1	NP_002309.1	lysyl	lysyl oxidase homolog 2 precursor	LOXL2	252874	251425	266981	257094	767197	739110	814893	773733	0.332277	0.00117516
NP_002336.1	NP_002336.1	lumican	lumican precursor	LUM	322495	284404	212763	273221	723651	709216	755188	729352	0.374608	0.00164341
NP_002412.1	NP_001139410.1;NP_002412.1	interstitial	interstitial collagenase isoform 1 preproprotein	MMP1	2.68573e+06	2.99758e+06	2982660	2.88866e+06	6.48341e+06	6.6283e+06	6.19795e+06	6.43655e+06	0.448789	3.69894e-05
NP_002413.1	NP_002413.1	stromelysin-1	stromelysin-1 preproprotein	MMP3	926855	942100	932036	933664	1.49683e+06	1.51714e+06	1.55671e+06	1.52356e+06	0.612817	0.000459565
NP_002414.1	NP_002414.1	matrilysin	matrilysin preproprotein	MMP7	3.24732e+06	3.61654e+06	3821480	3.56178e+06	1.20768e+07	1.17763e+07	1.15159e+07	1.17896e+07	0.302111	3.91531e-06
NP_002499.2	NP_002499.2	nidogen-1	nidogen-1 precursor	NID1	60630.7	71921.6	61675.2	64742.5	303737	288922	250111	280924	0.230463	0.00387521
NP_002559.2	NP_001359108.1;NP_002559.2;XP_005250918.1;XP_047277650.1;XP_047296474.1;XP_047296475.1	polyadenylate-binding	polyadenylate-binding protein 1	PABPC1	234018	239299	258574	243964	172378	158434	142564	157792	1.54611	0.00177545
NP_002584.2	NP_002584.2	procollagen	procollagen C-endopeptidase enhancer 1 precursor	PCOLCE	112072	97583	92444.5	100700	256857	231007	176267	221377	0.45488	0.0305763
NP_002626.1	NP_002626.1;NP_005879.1;NP_998776.1	phosphate	phosphate carrier protein, mitochondrial isoform b precursor	SLC25A3	248063	250823	260625	253170	108081	141939	129907	126642	1.9991	0.00252445
NP_002760.1	NP_002760.1	serine	serine protease 1 preproprotein	PRSS1	1.50703e+08	1.51375e+08	146705000	1.49594e+08	2.29541e+08	2.84236e+08	2.36252e+08	2.5001e+08	0.598354	0.0274538
NP_002766.1	NP_002766.1	serine	serine protease HTRA1 precursor	HTRA1	118453	115622	103576	112550	250723	282171	230360	254418	0.442383	0.00698347
NP_002777.1	NP_002777.1;NP_683877.1	proteasome	proteasome subunit alpha type-1 isoform 2	PSMA1	158522	149100	142918	150180	78607.5	77059.5	104068	86578.4	1.73462	0.00754819
NP_002785.1	NP_001186708.1;NP_001186709.1;NP_002785.1	proteasome	proteasome subunit beta type-2 isoform 1	PSMB2	137352	153747	144539	145213	71542.8	66594.3	91490.4	76542.5	1.89715	0.00310281
NP_002817.2	NP_001004128.1;NP_002817.2;XP_047282186.1	sulfhydryl	sulfhydryl oxidase 1 isoform a precursor	QSOX1	366058	380169	372354	372860	1.52456e+06	1.46489e+06	1.42567e+06	1.47171e+06	0.253352	0.000549163
NP_002855.2	NP_002855.2;XP_011519108.1;XP_011519109.1;XP_016875252.1;XP_016875253.1;XP_047285230.1	pregnancy	pregnancy zone protein precursor	PZP	122102	118036	109740	116626	0	24275.9	25184.3	16486.7	7.07395	0.00230028
NP_002860.2	NP_001230648.1;NP_001350882.1;NP_002860.2;NP_057661.3;NP_942599.1	ras-related	ras-related protein Rab-6A isoform a	RAB6A	112656	117364	116505	115508	54546.6	53042.9	60032.1	55873.9	2.0673	5.51786e-05
NP_002865.1	NP_001231642.1;NP_001231653.1;NP_002865.1	UV	UV excision repair protein RAD23 homolog B isoform 1	RAD23B	91735.4	109325	92016.3	97692.3	61243.7	61012.3	64705.5	62320.5	1.56758	0.0222838
NP_002941.1	NP_002941.1	dolichyl-diphosphooligosaccharide--protein	dolichyl-diphosphooligosaccharide--protein glycosyltransferase subunit 1 precursor	RPN1	295614	305246	326231	309030	147799	156042	139390	147744	2.09167	0.000508991
NP_002943.2	NP_002943.2	40S	40S ribosomal protein S2	RPS2	305769	314124	305547	308480	195253	190826	211485	199188	1.54869	0.000829196
NP_002966.1	NP_002966.1	C-type	C-type lectin domain family 11 member A precursor	CLEC11A	136789	140085	130720	135865	294787	241698	227024	254503	0.533844	0.0270419
NP_002973.1	NP_002973.1	C-C	C-C motif chemokine 2 precursor	CCL2	25551.4	22361	20653.3	22855.2	301380	291345	287209	293311	0.0779215	5.7002e-05
NP_002990.2	NP_002990.2;XP_011527279.1	syndecan-4	syndecan-4 precursor	SDC4	266766	232929	302089	267261	2.13536e+06	1.74049e+06	2.00642e+06	1.96075e+06	0.136305	0.00380461
NP_003237.2	NP_003237.2;XP_011520273.1;XP_047288936.1	thrombospondin-1	thrombospondin-1 precursor	THBS1	563048	558622	580479	567383	4.36639e+06	4.46869e+06	4.40495e+06	4.41335e+06	0.128561	2.75883e-05
NP_003238.2	NP_001368868.1;NP_001368869.1;NP_001368871.1;NP_003238.2	thrombospondin-2	thrombospondin-2 isoform 1 precursor	THBS2	436076	432314	410478	426289	916947	883933	906519	902466	0.47236	4.28658e-06
NP_003246.1	NP_003246.1	metalloproteinase	metalloproteinase inhibitor 2 precursor	TIMP2	458403	491068	472236	473902	1.17691e+06	1.06816e+06	1.11775e+06	1.12094e+06	0.422773	0.00112965
NP_003290.1	NP_003290.1	endoplasmin	endoplasmin precursor	HSP90B1	1.91732e+06	2.00009e+06	1994910	1.97077e+06	1.23199e+06	1.17328e+06	1.05396e+06	1.15308e+06	1.70914	0.000837171
NP_003312.3	NP_001352289.1;NP_003312.3	elongation	elongation factor Tu, mitochondrial isoform 1 precursor	TUFM	113432	123613	142066	126370	80219.2	75731.7	74208	76719.7	1.64717	0.0231827
NP_003603.1	NP_001139501.1;NP_001139502.1;NP_003603.1;XP_047289133.1;XP_054188541.1	semaphorin-7A	semaphorin-7A isoform 1 preproprotein	SEMA7A	113821	120918	105067	113269	653024	656826	615873	641908	0.176457	0.000166289
NP_003705.1	NP_003705.1	stanniocalcin-2	stanniocalcin-2 precursor	STC2	59915.9	64146.9	60885.9	61649.6	280436	297236	289872	289181	0.213187	0.000206535
NP_003863.2	NP_003863.2;NP_061004.3;NP_957716.1;NP_957718.1;NP_957719.1;NP_958436.1;XP_016860677.1;XP_047302126.1;XP_047302127.1;XP_047302128.1;XP_047302129.1;XP_047302130.1;XP_047302131.1;XP_047302132.1	neuropilin-2	neuropilin-2 isoform 2 precursor	NRP2	30716.1	26186	28212	28371.4	69073	68750	72577.4	70133.5	0.404534	2.09373e-05
NP_004039.1	NP_004039.1;XP_005254606.1;XP_054185015.1;B2MG_HUMAN	beta-2-microglobulin	beta-2-microglobulin precursor	B2M	942702	940372	955775	946283	2.22149e+06	1.99361e+06	1.92867e+06	2.04792e+06	0.46207	0.00631234
NP_004085.1	NP_004085.1	eukaryotic	eukaryotic translation initiation factor 2 subunit 1	EIF2S1	155211	158872	176734	163606	99559.9	85969.7	95223.2	93584.3	1.74822	0.00199241
NP_004125.3	NP_004125.3	stress-70	stress-70 protein, mitochondrial precursor	HSPA9	252591	254866	259042	255500	107414	120311	132550	120092	2.12754	0.00168449
NP_004291.1	NP_001035739.1;NP_004291.1;NP_009030.1	low	low molecular weight phosphotyrosine protein phosphatase isoform c	ACP1	82914.5	89017.3	85164.3	85698.7	40984.4	52712.9	60860.8	51519.4	1.66343	0.0198418
NP_004334.1	NP_004334.1	calreticulin	calreticulin precursor	CALR	2.05598e+06	2.03651e+06	2142940	2.07848e+06	1.10549e+06	989196	973150	1.02261e+06	2.03251	5.66951e-05
NP_004360.2	NP_004360.2;NP_476506.3;NP_476508.2	collagen	collagen alpha-3(VI) chain isoform 1 precursor	COL6A3	411239	437539	437471	428750	1.59967e+06	1.49584e+06	1.37817e+06	1.49122e+06	0.287515	0.00312977
NP_004361.3	NP_004361.3;NP_542376.2;XP_011533736.1;XP_011533737.1;XP_011533738.1;XP_016865741.1;XP_047274140.1;XP_047274141.1;XP_047274142.1	collagen	collagen alpha-1(XII) chain long isoform precursor	COL12A1	161775	164972	168886	165211	1.15834e+06	1.06252e+06	1.14077e+06	1.12054e+06	0.147438	0.000902496
NP_004376.2	NP_001119808.1;NP_001157569.1;NP_001157570.1;NP_004376.2	versican	versican core protein isoform 1 precursor	VCAN	471261	497266	451913	473480	2.20159e+06	2.1635e+06	2.15457e+06	2.17322e+06	0.21787	1.16651e-07
NP_004406.2	NP_001008844.1;NP_001305963.1;NP_004406.2	desmoplakin	desmoplakin isoform I	DSP	509832	505543	515655	510343	208357	182642	174802	188600	2.70595	0.000435554
NP_004521.1	NP_001121363.1;NP_001289437.1;NP_001289438.1;NP_001289439.1;NP_004521.1	72	72 kDa type IV collagenase isoform 1 preproprotein	MMP2	1.37254e+06	1.46519e+06	1419340	1.41902e+06	2.58399e+06	2.408e+06	2.74117e+06	2.57772e+06	0.550496	0.00427462
NP_004589.1	NP_004589.1	testican-1	testican-1 precursor	SPOCK1	77439.8	78363.1	80323.7	78708.9	117365	148098	118862	128108	0.614393	0.0378074
NP_004628.4	NP_004628.4	ras-related	ras-related protein Rab-7a	RAB7A	288713	261628	259345	269895	109209	138224	96814.1	114749	2.35205	0.000763717
NP_004823.1	NP_001177932.1;NP_004823.1	glutathione	glutathione S-transferase omega-1 isoform 1	GSTO1	214353	228822	226824	223333	122986	156238	115212	131479	1.69863	0.0109407
NP_004902.1	NP_001358173.1;NP_001358174.1;NP_004902.1	protein	protein disulfide-isomerase A4 isofrom 2 precursor	PDIA4	264702	256487	298941	273377	162299	175970	153110	163793	1.66904	0.00502833
NP_005130.1	NP_005130.1;XP_047306110.1	annexin	annexin A3	ANXA3	544818	538710	548895	544141	288491	269099	242312	266634	2.04078	0.00154458
NP_005304.3	NP_005304.3	protein	protein disulfide-isomerase A3 precursor	PDIA3	1.2956e+06	1.2871e+06	1346670	1.30979e+06	888451	820196	764862	824503	1.58858	0.00121315
NP_005312.1	NP_005310.1;NP_005311.1;NP_005312.1	histone	histone H1.4	H1-4	266711	261732	216722	248388	91811	73448.5	113890	93049.8	2.66942	0.00198822
NP_005336.3	NP_005336.3;NP_005337.2;NP_005518.3	heat	heat shock 70 kDa protein 1A	HSPA1A	499402	533327	530821	521183	308686	357508	286790	317661	1.64069	0.00320796
NP_005338.1	NP_005338.1	endoplasmic	endoplasmic reticulum chaperone BiP precursor	HSPA5	1.6332e+06	1.66089e+06	1767370	1.68715e+06	1.00493e+06	1.01409e+06	1.04069e+06	1.01991e+06	1.65422	0.00226473
NP_005545.1	NP_004684.2;NP_005545.1;NP_775109.2	keratin,	keratin, type II cytoskeletal 6A	KRT6A	1.14726e+06	1.21272e+06	1176850	1.17894e+06	418752	411349	401939	410680	2.87071	0.000295131
NP_005546.2	NP_005546.2;NP_775109.2	keratin,	keratin, type II cytoskeletal 6B	KRT6B	241481	217381	195096	217986	36163.4	18970.6	61230	38788	5.61993	0.000615012
NP_005548.2	NP_000413.1;NP_000517.3;NP_002265.3;NP_002266.3;NP_005548.2;NP_061883.1;NP_705694.3;XP_011523086.1;XP_016880103.1	keratin,	keratin, type I cytoskeletal 16	KRT16	788448	816420	834136	813001	271457	167954	149990	196467	4.1381	0.00157965
NP_005552.3	NP_005552.3;XP_011535796.1;XP_047286258.1	lysosome-associated	lysosome-associated membrane glycoprotein 1 precursor	LAMP1	255590	279194	284751	273178	98702.6	117731	113207	109880	2.48615	0.00028677
NP_005553.2	NP_005553.2;NP_061486.2;XP_016856762.1;XP_047276314.1;XP_047276317.1	laminin	laminin subunit gamma-2 isoform a precursor	LAMC2	309414	297302	287850	298189	1.28016e+06	1.15591e+06	1.20333e+06	1.21313e+06	0.2458	0.00118849
NP_005555.2	NP_005555.2;XP_047279332.1	neutrophil	neutrophil gelatinase-associated lipocalin precursor	LCN2	1.13878e+06	1.10961e+06	1206370	1.15158e+06	2.50718e+06	2.44421e+06	2.58046e+06	2.51062e+06	0.458686	2.15116e-05
NP_005558.1	NP_005558.1	galectin-3-binding	galectin-3-binding protein precursor	LGALS3BP	938278	925577	976164	946673	3.10065e+06	2.93131e+06	2.6551e+06	2.89569e+06	0.326925	0.00399525
NP_005611.1	NP_005611.1	protein	protein S100-A11	S100A11	1.27951e+06	1.29906e+06	1344270	1.30761e+06	823505	817293	802376	814391	1.60563	0.000584485
NP_005709.1	NP_001185709.1;NP_001185722.1;NP_005709.1	actin-related	actin-related protein 2/3 complex subunit 4 isoform a	ARPC4	518059	498009	504500	506856	190611	238041	377653	268768	1.88585	0.0499263
NP_005800.3	NP_005800.3	peroxiredoxin-2	peroxiredoxin-2	PRDX2	208190	184229	199992	197470	147222	96860.5	106368	116817	1.69043	0.0207284
NP_005909.2	NP_001269332.1;NP_001269333.1;NP_005909.2	malate	malate dehydrogenase, mitochondrial isoform 1 precursor	MDH2	678795	700901	669274	682990	357433	368606	435447	387162	1.76409	0.00286716
NP_006099.2	NP_006099.2	spondin-1	spondin-1 precursor	SPON1	106513	97593.6	115220	106442	145062	192038	179801	172300	0.617771	0.0310834
NP_006112.3	NP_005546.2;NP_006112.3;K2C1_HUMAN	keratin,	keratin, type II cytoskeletal 1	KRT1	1.68125e+07	1.73119e+07	18110300	1.74116e+07	7.29453e+06	7.30488e+06	7.51298e+06	7.37079e+06	2.36224	0.0010145
NP_006175.2	NP_006175.2;XP_016882334.1	nucleobindin-1	nucleobindin-1 precursor	NUCB1	130237	108041	140496	126258	370796	372025	359315	367379	0.343672	0.000353529
NP_006187.2	NP_006187.2	poly(rC)-binding	poly(rC)-binding protein 1	PCBP1	226502	239722	219019	228415	123324	158270	158417	146670	1.55734	0.00836567
NP_006420.1	NP_001009570.1;NP_001159756.1;NP_001159757.1;NP_006420.1	T-complex	T-complex protein 1 subunit eta isoform a	CCT7	113514	118775	112147	114812	65412.5	43540.7	55844.1	54932.4	2.09006	0.0065863
NP_006466.2	NP_001129406.1;NP_001129407.1;NP_001129408.1;NP_001273594.1;NP_001273595.1;NP_001273596.1;NP_001317446.1;NP_006466.2;XP_005266289.1;XP_016875844.1;XP_016875845.1;XP_047286008.1;XP_047286009.1	periostin	periostin isoform 1 precursor	POSTN	350618	337072	353728	347140	1.27278e+06	1.19582e+06	1.23909e+06	1.2359e+06	0.280881	0.000353365
NP_006477.3	NP_006477.3	fibulin-1	fibulin-1 isoform D precursor	FBLN1	236153	185577	264677	228802	101981	138045	123265	121097	1.88942	0.0277465
NP_006784.1	NP_006784.1	thioredoxin-dependent	thioredoxin-dependent peroxide reductase, mitochondrial isoform a precursor	PRDX3	127163	135420	146585	136389	76877.9	56421.5	92322.6	75207.3	1.81351	0.0131259
NP_006816.2	NP_006816.2	cytoskeleton-associated	cytoskeleton-associated protein 4	CKAP4	249446	262936	279680	264021	81105	117821	95159.2	98028.5	2.69331	0.000342268
NP_009016.1	NP_009016.1	follistatin-related	follistatin-related protein 1 precursor	FSTL1	155069	170785	163726	163193	1.64509e+06	1.58908e+06	1.60238e+06	1.61218e+06	0.101225	4.992e-05
NP_031387.3	NP_031387.3;XP_005267462.1;XP_005267463.1;XP_005267464.1	nidogen-2	nidogen-2 precursor	NID2	91863.4	93455	92453.1	92590.5	480982	442036	481668	468229	0.197746	0.00119867
NP_036425.1	NP_036425.1;XP_005264764.1;XP_011508698.1;XP_047301744.1;XP_047301745.1	peroxidasin	peroxidasin homolog precursor	PXDN	187013	167687	203479	186060	668524	633404	602257	634728	0.293133	0.00021223
NP_055205.2	NP_055205.2;XP_016867476.1	staphylococcal	staphylococcal nuclease domain-containing protein 1	SND1	188891	192977	175185	185684	135421	109885	125444	123584	1.5025	0.00345132
NP_055759.3	NP_001009566.1;NP_001289812.1;NP_055759.3;XP_047305426.1	calsyntenin-1	calsyntenin-1 isoform 2 precursor	CLSTN1	140997	142565	137354	140306	636050	576280	651676	621335	0.225813	0.00218731
NP_060676.2	NP_060676.2;XP_005256102.1;XP_011521529.1	vacuolar	vacuolar protein sorting-associated protein 35	VPS35	89161.4	76819.3	88020.1	84666.9	64194.8	40174.9	43185.7	49185.1	1.72139	0.0249933
NP_060979.2	NP_060979.2	leucine-rich	leucine-rich repeat-containing protein 59	LRRC59	880845	908917	985775	925179	502502	398451	681316	527423	1.75415	0.0283598
NP_061980.1	NP_061980.1	myeloid-derived	myeloid-derived growth factor precursor	MYDGF	77929.4	79115.2	84535.7	80526.7	34254.3	49899.9	21755.6	35303.3	2.281	0.0252282
NP_065701.2	NP_065701.2;XP_024307388.1;XP_047295071.1;XP_047295072.1;XP_047295073.1;XP_047295074.1	reticulocalbin-3	reticulocalbin-3 precursor	RCN3	117252	114296	130477	120675	72315.6	73063.8	68349.2	71242.9	1.69385	0.00631804
NP_066932.1	NP_066932.1	thymosin	thymosin beta-4	TMSB4X	2.04921e+06	2.26798e+06	2232150	2.18311e+06	1.064e+06	1.14229e+06	1.37436e+06	1.19355e+06	1.8291	0.00149917
NP_110437.2	NP_001139021.1;NP_110437.2	thioredoxin	thioredoxin domain-containing protein 5 isoform 1 precursor	TXNDC5	142458	142147	126454	137020	76847.2	86542.9	77860.6	80416.9	1.70387	0.00200164
NP_112533.1	NP_002128.1;NP_112533.1;XP_005249786.1;XP_016867598.1;XP_016867599.1;XP_047276254.1;XP_047276255.1;XP_047276256.1;XP_047276257.1;XP_047276258.1;XP_047276259.1;XP_047276260.1;XP_047276261.1;XP_047276262.1	heterogeneous	heterogeneous nuclear ribonucleoproteins A2/B1 isoform B1	HNRNPA2B1	1.10403e+06	1.14742e+06	1210690	1.15405e+06	785791	705637	606638	699355	1.65016	0.00358612
NP_722550.1	NP_001308788.1;NP_001308789.1;NP_001308790.1;NP_001308791.1;NP_001308792.1;NP_001308833.1;NP_008939.1;NP_065393.1;NP_722550.1;NP_997403.1;NP_997404.1	reticulon-4	reticulon-4 isoform B	RTN4	463128	481801	449126	464685	205792	252444	281699	246645	1.88402	0.00419987
NP_940978.2	NP_001292204.1;NP_940978.2;XP_005244806.1;XP_011539731.1;XP_047275792.1	agrin	agrin isoform 2 precursor	AGRN	269564	300167	292028	287253	1.19934e+06	1.12348e+06	1.06257e+06	1.12846e+06	0.254552	0.00140642
