# Supplementary material for: Mass Spectrometric Analysis of Clomiphene Citrate-induced Changes in the Secretome Profile of PAX8-positive Human Fallopian Tube Secretory Epithelial Cells and Identification of Biomarkers Relevant to Reproduction and Pregnancy
Source: Reprod Sci. 2025 Jun 11;32(7):2423–41. doi: 10.1007/s43032-025-01884-w (PMC12271283; doi:10.1007/s43032-025-01884-w)
Supplement: Supplementary file 2 — Supplementary file2 (XLSX 11 KB) [file 43032_2025_1884_MOESM2_ESM.xlsx]

## Sheet: Sheet1
Supplementary file 2: A complete list of secretome proteins identified with signal peptides
Accession	Protein description	Gene Symbol	Signal peptides (from amino acid#)	Signal peptides (to amino acid#)
NP_000604.1	hemopexin	HPX	1	22
NP_001278736.1	prolyl endopeptidase FAP isoform 2	FAP	1	21
NP_001335919.1	NXPE family member 3 isoform 1	NXPE3	1	26
NP_002195.1	integrin alpha-3 preproprotein	ITGA3	1	24
NP_002284.3	laminin subunit gamma-1	LAMC1	1	28
NP_009016.1	follistatin-related protein 1	FSTL1	1	18
NP_001296372.1	SPARC isoform 2	SPARC	1	17
