# Supplementary material for: Mass Spectrometric Analysis of Clomiphene Citrate-induced Changes in the Secretome Profile of PAX8-positive Human Fallopian Tube Secretory Epithelial Cells and Identification of Biomarkers Relevant to Reproduction and Pregnancy
Source: Reprod Sci. 2025 Jun 11;32(7):2423–41. doi: 10.1007/s43032-025-01884-w (PMC12271283; doi:10.1007/s43032-025-01884-w)
Supplement: Supplementary file 3 — Supplementary file3 (XLSX 540 KB) [file 43032_2025_1884_MOESM3_ESM.xlsx]

## Sheet: 5 uM-GO
source	term_name	term_id	adjusted_p_value	negative_log10_of_adjusted_p_value	term_size	query_size	intersection_size	effective_domain_size	intersections
GO:MF	structural constituent of cytoskeleton	GO:0005200	1.24e-07	6.90553	109	32	7	20195	KRT9,KRT2,KRT5,KRT14,DSP,KRT6B,TUBB6
GO:MF	structural constituent of skin epidermis	GO:0030280	1.14e-06	5.94381	37	32	5	20195	KRT10,KRT2,KRT5,KRT75,KRT6B
GO:MF	structural molecule activity	GO:0005198	1.85e-06	5.73261	1107	32	13	20195	APOE,KRT9,KRT10,KRT2,KRT5,KRT14,JUP,DSP,KRT75,KRT6B,KRT17,TUBB6,THBS1
GO:MF	fibronectin binding	GO:0001968	5.96e-05	4.22488	31	32	4	20195	IGFBP3,CCN2,SDC4,THBS1
GO:MF	cell adhesion molecule binding	GO:0050839	0.00860227	2.06539	562	32	7	20195	CORO1B,IDH1,JUP,DSP,CCN2,THBS1,SEMA7A
GO:MF	cell adhesive protein binding involved in bundle of His cell-Purkinje myocyte communication	GO:0086083	0.00911744	2.04013	5	32	2	20195	JUP,DSP
GO:MF	heparin binding	GO:0008201	0.0583017	1.23432	173	32	4	20195	APOE,CCN2,THBS1,FSTL1
GO:MF	protein binding involved in heterotypic cell-cell adhesion	GO:0086080	0.0597594	1.22359	12	32	2	20195	JUP,DSP
GO:MF	insulin-like growth factor binding	GO:0005520	0.170678	0.767823	20	32	2	20195	IGFBP3,CCN2
GO:MF	glycosaminoglycan binding	GO:0005539	0.215432	0.666689	244	32	4	20195	APOE,CCN2,THBS1,FSTL1
GO:MF	protein binding	GO:0005515	0.26481	0.577065	14881	32	31	20195	APOE,KRT10,KRT2,KRT5,HBA2,KRT14,HRNR,CORO1B,KPRP,CAPN1,IDH1,RBP4,JUP,PZP,DSP,DSC1,KRT75,KRT6B,KRT17,SH3BGRL3,INS,IGFBP3,IL6,SERPINE1,TUBB6,CTSC,CCN2,SDC4,THBS1,SEMA7A,FSTL1
GO:MF	protein-containing complex binding	GO:0044877	0.299938	0.522968	1311	32	8	20195	APOE,KRT14,CORO1B,JUP,INS,CCN2,THBS1,SEMA7A
GO:MF	lipoprotein particle binding	GO:0071813	0.313129	0.504277	27	32	2	20195	APOE,THBS1
GO:MF	protein-lipid complex binding	GO:0071814	0.313129	0.504277	27	32	2	20195	APOE,THBS1
GO:MF	sulfur compound binding	GO:1901681	0.332275	0.478502	274	32	4	20195	APOE,CCN2,THBS1,FSTL1
GO:MF	growth factor binding	GO:0019838	0.443069	0.353528	132	32	3	20195	IGFBP3,CCN2,THBS1
GO:MF	protease binding	GO:0002020	0.52478	0.280022	140	32	3	20195	PZP,INS,SERPINE1
GO:MF	proteoglycan binding	GO:0043394	0.557049	0.254107	36	32	2	20195	APOE,THBS1
GO:MF	metal chelating activity	GO:0046911	0.595696	0.224976	1	32	1	20195	APOE
GO:MF	integrin binding	GO:0005178	0.741744	0.129746	158	32	3	20195	CCN2,THBS1,SEMA7A
GO:MF	nucleotide binding	GO:0000166	1	0	2178	32	2	20195	IDH1,TUBB6
GO:MF	retinol transmembrane transporter activity	GO:0034632	1	0	3	32	1	20195	RBP4
GO:MF	purine ribonucleoside triphosphate binding	GO:0035639	1	0	1848	32	1	20195	TUBB6
GO:MF	small molecule binding	GO:0036094	1	0	2584	32	4	20195	HBA2,IDH1,RBP4,TUBB6
GO:MF	signaling receptor activity	GO:0038023	1	0	1494	32	1	20195	SDC4
GO:MF	peptide binding	GO:0042277	1	0	311	32	1	20195	APOE
GO:MF	identical protein binding	GO:0042802	1	0	2136	32	8	20195	APOE,CORO1B,IDH1,JUP,INS,CTSC,SDC4,THBS1
GO:MF	protein homodimerization activity	GO:0042803	1	0	710	32	3	20195	APOE,IDH1,JUP
GO:MF	amide binding	GO:0033218	1	0	397	32	1	20195	APOE
GO:MF	ion binding	GO:0043167	1	0	6120	32	11	20195	APOE,HBA2,HRNR,CAPN1,IDH1,DSC1,IGFBP3,TUBB6,CTSC,THBS1,FSTL1
GO:MF	cation binding	GO:0043169	1	0	4410	32	10	20195	APOE,HBA2,HRNR,CAPN1,IDH1,DSC1,IGFBP3,TUBB6,THBS1,FSTL1
GO:MF	organic acid binding	GO:0043177	1	0	216	32	1	20195	HBA2
GO:MF	alcohol binding	GO:0043178	1	0	91	32	1	20195	RBP4
GO:MF	laminin binding	GO:0043236	1	0	28	32	1	20195	THBS1
GO:MF	heparan sulfate proteoglycan binding	GO:0043395	1	0	18	32	1	20195	APOE
GO:MF	protein-membrane adaptor activity	GO:0043495	1	0	30	32	1	20195	JUP
GO:MF	protein self-association	GO:0043621	1	0	71	32	1	20195	CTSC
GO:MF	anion binding	GO:0043168	1	0	2458	32	2	20195	TUBB6,CTSC
GO:MF	guanyl ribonucleotide binding	GO:0032561	1	0	413	32	1	20195	TUBB6
GO:MF	purine ribonucleotide binding	GO:0032555	1	0	1917	32	1	20195	TUBB6
GO:MF	ribonucleotide binding	GO:0032553	1	0	1934	32	1	20195	TUBB6
GO:MF	phosphatase binding	GO:0019902	1	0	197	32	2	20195	JUP,CTSC
GO:MF	protein phosphatase binding	GO:0019903	1	0	151	32	1	20195	JUP
GO:MF	cytokine binding	GO:0019955	1	0	143	32	1	20195	THBS1
GO:MF	heme binding	GO:0020037	1	0	142	32	1	20195	HBA2
GO:MF	transmembrane transporter activity	GO:0022857	1	0	1121	32	1	20195	RBP4
GO:MF	low-density lipoprotein particle binding	GO:0030169	1	0	16	32	1	20195	THBS1
GO:MF	semaphorin receptor binding	GO:0030215	1	0	23	32	1	20195	SEMA7A
GO:MF	enzyme regulator activity	GO:0030234	1	0	1300	32	5	20195	APOE,PZP,IGFBP3,SERPINE1,CTSC
GO:MF	peptidase inhibitor activity	GO:0030414	1	0	186	32	2	20195	PZP,SERPINE1
GO:MF	signaling receptor regulator activity	GO:0030545	1	0	546	32	4	20195	INS,IL6,CCN2,SEMA7A
GO:MF	signaling receptor activator activity	GO:0030546	1	0	510	32	4	20195	INS,IL6,CCN2,SEMA7A
GO:MF	adenyl nucleotide binding	GO:0030554	1	0	1659	32	1	20195	IDH1
GO:MF	protein-macromolecule adaptor activity	GO:0030674	1	0	369	32	1	20195	JUP
GO:MF	chloride ion binding	GO:0031404	1	0	14	32	1	20195	CTSC
GO:MF	haptoglobin binding	GO:0031720	1	0	10	32	1	20195	HBA2
GO:MF	insulin-like growth factor I binding	GO:0031994	1	0	13	32	1	20195	IGFBP3
GO:MF	insulin-like growth factor II binding	GO:0031995	1	0	8	32	1	20195	IGFBP3
GO:MF	alpha-catenin binding	GO:0045294	1	0	11	32	1	20195	JUP
GO:MF	protein kinase binding	GO:0019901	1	0	709	32	3	20195	JUP,DSP,SDC4
GO:MF	cadherin binding	GO:0045296	1	0	334	32	3	20195	CORO1B,IDH1,JUP
GO:MF	metal ion binding	GO:0046872	1	0	4317	32	10	20195	APOE,HBA2,HRNR,CAPN1,IDH1,DSC1,IGFBP3,TUBB6,THBS1,FSTL1
GO:MF	lipoprotein particle receptor binding	GO:0070325	1	0	29	32	1	20195	APOE
GO:MF	very-low-density lipoprotein particle receptor binding	GO:0070326	1	0	4	32	1	20195	APOE
GO:MF	growth factor receptor binding	GO:0070851	1	0	142	32	1	20195	IL6
GO:MF	Arp2/3 complex binding	GO:0071933	1	0	14	32	1	20195	CORO1B
GO:MF	modified amino acid binding	GO:0072341	1	0	82	32	1	20195	THBS1
GO:MF	protein phosphatase activator activity	GO:0072542	1	0	16	32	1	20195	IGFBP3
GO:MF	vitamin transmembrane transporter activity	GO:0090482	1	0	34	32	1	20195	RBP4
GO:MF	thrombospondin receptor activity	GO:0070053	1	0	4	32	1	20195	SDC4
GO:MF	scaffold protein binding	GO:0097110	1	0	66	32	2	20195	KRT5,DSP
GO:MF	carbohydrate derivative binding	GO:0097367	1	0	2301	32	5	20195	APOE,TUBB6,CCN2,THBS1,FSTL1
GO:MF	cell adhesion mediator activity	GO:0098631	1	0	66	32	2	20195	JUP,DSP
GO:MF	cell-cell adhesion mediator activity	GO:0098632	1	0	55	32	2	20195	JUP,DSP
GO:MF	molecular function regulator activity	GO:0098772	1	0	2057	32	9	20195	APOE,PZP,INS,IGFBP3,IL6,SERPINE1,CTSC,CCN2,SEMA7A
GO:MF	cytoskeletal protein-membrane anchor activity	GO:0106006	1	0	4	32	1	20195	JUP
GO:MF	lipid transfer activity	GO:0120013	1	0	52	32	1	20195	APOE
GO:MF	sterol transfer activity	GO:0120015	1	0	24	32	1	20195	APOE
GO:MF	organic cyclic compound binding	GO:0097159	1	0	7529	32	4	20195	HBA2,IDH1,DSP,TUBB6
GO:MF	collagen V binding	GO:0070052	1	0	2	32	1	20195	THBS1
GO:MF	fibrinogen binding	GO:0070051	1	0	4	32	1	20195	THBS1
GO:MF	endopeptidase regulator activity	GO:0061135	1	0	194	32	2	20195	PZP,SERPINE1
GO:MF	tetrapyrrole binding	GO:0046906	1	0	152	32	1	20195	HBA2
GO:MF	transition metal ion binding	GO:0046914	1	0	1117	32	2	20195	HBA2,HRNR
GO:MF	protein heterodimerization activity	GO:0046982	1	0	365	32	1	20195	KRT10
GO:MF	protein dimerization activity	GO:0046983	1	0	1099	32	4	20195	APOE,KRT10,IDH1,JUP
GO:MF	receptor ligand activity	GO:0048018	1	0	502	32	4	20195	INS,IL6,CCN2,SEMA7A
GO:MF	tau protein binding	GO:0048156	1	0	43	32	1	20195	APOE
GO:MF	transforming growth factor beta binding	GO:0050431	1	0	25	32	1	20195	THBS1
GO:MF	NADP binding	GO:0050661	1	0	53	32	1	20195	IDH1
GO:MF	low-density lipoprotein particle receptor binding	GO:0050750	1	0	24	32	1	20195	APOE
GO:MF	extracellular matrix binding	GO:0050840	1	0	57	32	1	20195	THBS1
GO:MF	actin filament binding	GO:0051015	1	0	221	32	1	20195	CORO1B
GO:MF	protein-folding chaperone binding	GO:0051087	1	0	137	32	1	20195	CTSC
GO:MF	NAD binding	GO:0051287	1	0	52	32	1	20195	IDH1
GO:MF	molecular transducer activity	GO:0060089	1	0	1494	32	1	20195	SDC4
GO:MF	molecular adaptor activity	GO:0060090	1	0	545	32	1	20195	JUP
GO:MF	phosphatidylcholine-sterol O-acyltransferase activator activity	GO:0060228	1	0	6	32	1	20195	APOE
GO:MF	peptidase regulator activity	GO:0061134	1	0	231	32	3	20195	PZP,SERPINE1,CTSC
GO:MF	chemorepellent activity	GO:0045499	1	0	28	32	1	20195	SEMA7A
GO:MF	cholesterol transfer activity	GO:0120020	1	0	23	32	1	20195	APOE
GO:MF	kinase binding	GO:0019900	1	0	792	32	3	20195	JUP,DSP,SDC4
GO:MF	protein phosphatase regulator activity	GO:0019888	1	0	101	32	1	20195	IGFBP3
GO:MF	protein kinase C binding	GO:0005080	1	0	55	32	2	20195	DSP,SDC4
GO:MF	signaling receptor binding	GO:0005102	1	0	1564	32	7	20195	APOE,INS,IL6,SERPINE1,CCN2,THBS1,SEMA7A
GO:MF	cytokine activity	GO:0005125	1	0	237	32	1	20195	IL6
GO:MF	cytokine receptor binding	GO:0005126	1	0	278	32	1	20195	IL6
GO:MF	interleukin-6 receptor binding	GO:0005138	1	0	7	32	1	20195	IL6
GO:MF	insulin receptor binding	GO:0005158	1	0	22	32	1	20195	INS
GO:MF	insulin-like growth factor receptor binding	GO:0005159	1	0	16	32	1	20195	INS
GO:MF	serine-type endopeptidase inhibitor activity	GO:0004867	1	0	102	32	2	20195	PZP,SERPINE1
GO:MF	hormone activity	GO:0005179	1	0	127	32	1	20195	INS
GO:MF	transporter activity	GO:0005215	1	0	1231	32	2	20195	APOE,RBP4
GO:MF	lipid transporter activity	GO:0005319	1	0	174	32	2	20195	APOE,RBP4
GO:MF	oxygen carrier activity	GO:0005344	1	0	15	32	1	20195	HBA2
GO:MF	binding	GO:0005488	1	0	18338	32	31	20195	APOE,KRT10,KRT2,KRT5,HBA2,KRT14,HRNR,CORO1B,KPRP,CAPN1,IDH1,RBP4,JUP,PZP,DSP,DSC1,KRT75,KRT6B,KRT17,SH3BGRL3,INS,IGFBP3,IL6,SERPINE1,TUBB6,CTSC,CCN2,SDC4,THBS1,SEMA7A,FSTL1
GO:MF	retinoid binding	GO:0005501	1	0	38	32	1	20195	RBP4
GO:MF	iron ion binding	GO:0005506	1	0	158	32	1	20195	HBA2
GO:MF	calcium ion binding	GO:0005509	1	0	727	32	5	20195	HRNR,CAPN1,DSC1,THBS1,FSTL1
GO:MF	extracellular matrix structural constituent	GO:0005201	1	0	174	32	1	20195	THBS1
GO:MF	endopeptidase inhibitor activity	GO:0004866	1	0	180	32	2	20195	PZP,SERPINE1
GO:MF	enzyme inhibitor activity	GO:0004857	1	0	406	32	2	20195	PZP,SERPINE1
GO:MF	peroxidase activity	GO:0004601	1	0	54	32	1	20195	HBA2
GO:MF	magnesium ion binding	GO:0000287	1	0	227	32	1	20195	IDH1
GO:MF	amyloid-beta binding	GO:0001540	1	0	84	32	1	20195	APOE
GO:MF	phosphatidylserine binding	GO:0001786	1	0	61	32	1	20195	THBS1
GO:MF	molecular_function	GO:0003674	1	0	20195	32	32	20195	APOE,KRT9,KRT10,KRT2,KRT5,HBA2,KRT14,HRNR,CORO1B,KPRP,CAPN1,IDH1,RBP4,JUP,PZP,DSP,DSC1,KRT75,KRT6B,KRT17,SH3BGRL3,INS,IGFBP3,IL6,SERPINE1,TUBB6,CTSC,CCN2,SDC4,THBS1,SEMA7A,FSTL1
GO:MF	nucleic acid binding	GO:0003676	1	0	5476	32	1	20195	DSP
GO:MF	transcription coregulator activity	GO:0003712	1	0	532	32	1	20195	JUP
GO:MF	transcription coactivator activity	GO:0003713	1	0	297	32	1	20195	JUP
GO:MF	RNA binding	GO:0003723	1	0	3113	32	1	20195	DSP
GO:MF	actin binding	GO:0003779	1	0	451	32	1	20195	CORO1B
GO:MF	catalytic activity	GO:0003824	1	0	5758	32	5	20195	HBA2,CAPN1,IDH1,TUBB6,CTSC
GO:MF	GTPase activity	GO:0003924	1	0	333	32	1	20195	TUBB6
GO:MF	endopeptidase activity	GO:0004175	1	0	450	32	2	20195	CAPN1,CTSC
GO:MF	cysteine-type endopeptidase activity	GO:0004197	1	0	128	32	2	20195	CAPN1,CTSC
GO:MF	calcium-dependent cysteine-type endopeptidase activity	GO:0004198	1	0	17	32	1	20195	CAPN1
GO:MF	serine-type endopeptidase activity	GO:0004252	1	0	180	32	1	20195	CTSC
GO:MF	isocitrate dehydrogenase [NAD(P)+] activity	GO:0004448	1	0	5	32	1	20195	IDH1
GO:MF	isocitrate dehydrogenase (NADP+) activity	GO:0004450	1	0	2	32	1	20195	IDH1
GO:MF	collagen binding	GO:0005518	1	0	70	32	1	20195	THBS1
GO:MF	enzyme binding	GO:0019899	1	0	2093	32	8	20195	APOE,JUP,PZP,DSP,INS,SERPINE1,CTSC,SDC4
GO:MF	GTP binding	GO:0005525	1	0	391	32	1	20195	TUBB6
GO:MF	enzyme activator activity	GO:0008047	1	0	596	32	3	20195	APOE,IGFBP3,CTSC
GO:MF	hydrolase activity	GO:0016787	1	0	2479	32	3	20195	CAPN1,TUBB6,CTSC
GO:MF	hydrolase activity, acting on acid anhydrides	GO:0016817	1	0	771	32	1	20195	TUBB6
GO:MF	hydrolase activity, acting on acid anhydrides, in phosphorus-containing anhydrides	GO:0016818	1	0	771	32	1	20195	TUBB6
GO:MF	retinal binding	GO:0016918	1	0	19	32	1	20195	RBP4
GO:MF	purine nucleotide binding	GO:0017076	1	0	2019	32	2	20195	IDH1,TUBB6
GO:MF	ribonucleoside triphosphate phosphatase activity	GO:0017111	1	0	707	32	1	20195	TUBB6
GO:MF	fibroblast growth factor binding	GO:0017134	1	0	23	32	1	20195	THBS1
GO:MF	oxidoreductase activity, acting on peroxide as acceptor	GO:0016684	1	0	56	32	1	20195	HBA2
GO:MF	serine hydrolase activity	GO:0017171	1	0	202	32	1	20195	CTSC
GO:MF	phosphatase regulator activity	GO:0019208	1	0	123	32	1	20195	IGFBP3
GO:MF	phosphatase activator activity	GO:0019211	1	0	27	32	1	20195	IGFBP3
GO:MF	intermediate filament binding	GO:0019215	1	0	13	32	1	20195	KRT14
GO:MF	oxygen binding	GO:0019825	1	0	39	32	1	20195	HBA2
GO:MF	isoprenoid binding	GO:0019840	1	0	38	32	1	20195	RBP4
GO:MF	retinol binding	GO:0019841	1	0	16	32	1	20195	RBP4
GO:MF	vitamin binding	GO:0019842	1	0	150	32	1	20195	RBP4
GO:MF	guanyl nucleotide binding	GO:0019001	1	0	413	32	1	20195	TUBB6
GO:MF	oxidoreductase activity, acting on the CH-OH group of donors, NAD or NADP as acceptor	GO:0016616	1	0	131	32	1	20195	IDH1
GO:MF	oxidoreductase activity, acting on CH-OH group of donors	GO:0016614	1	0	141	32	1	20195	IDH1
GO:MF	peptidase activator activity involved in apoptotic process	GO:0016505	1	0	19	32	1	20195	CTSC
GO:MF	growth factor activity	GO:0008083	1	0	164	32	2	20195	IL6,CCN2
GO:MF	cytoskeletal protein binding	GO:0008092	1	0	1008	32	3	20195	APOE,KRT2,CORO1B
GO:MF	cytoskeletal anchor activity	GO:0008093	1	0	24	32	1	20195	JUP
GO:MF	transcription factor binding	GO:0008134	1	0	599	32	1	20195	JUP
GO:MF	protein tyrosine phosphatase activator activity	GO:0008160	1	0	2	32	1	20195	IGFBP3
GO:MF	peptidase activity	GO:0008233	1	0	639	32	2	20195	CAPN1,CTSC
GO:MF	cysteine-type peptidase activity	GO:0008234	1	0	199	32	2	20195	CAPN1,CTSC
GO:MF	serine-type peptidase activity	GO:0008236	1	0	198	32	1	20195	CTSC
GO:MF	exopeptidase activity	GO:0008238	1	0	101	32	1	20195	CTSC
GO:MF	dipeptidyl-peptidase activity	GO:0008239	1	0	10	32	1	20195	CTSC
GO:MF	lipid binding	GO:0008289	1	0	831	32	3	20195	APOE,RBP4,THBS1
GO:MF	sterol transporter activity	GO:0015248	1	0	37	32	1	20195	APOE
GO:MF	alcohol transmembrane transporter activity	GO:0015665	1	0	4	32	1	20195	RBP4
GO:MF	antioxidant activity	GO:0016209	1	0	83	32	2	20195	APOE,HBA2
GO:MF	pyrophosphatase activity	GO:0016462	1	0	770	32	1	20195	TUBB6
GO:MF	oxidoreductase activity	GO:0016491	1	0	751	32	2	20195	HBA2,IDH1
GO:MF	peptidase activator activity	GO:0016504	1	0	45	32	1	20195	CTSC
GO:MF	phospholipid binding	GO:0005543	1	0	474	32	2	20195	APOE,THBS1
GO:MF	catalytic activity, acting on a protein	GO:0140096	1	0	2349	32	2	20195	CAPN1,CTSC
GO:MF	molecular carrier activity	GO:0140104	1	0	91	32	1	20195	HBA2
GO:MF	transcription regulator activity	GO:0140110	1	0	1936	32	1	20195	JUP
GO:MF	DNA-binding transcription factor binding	GO:0140297	1	0	489	32	1	20195	JUP
GO:MF	molecular function activator activity	GO:0140677	1	0	1321	32	7	20195	APOE,INS,IGFBP3,IL6,CTSC,CCN2,SEMA7A
GO:MF	molecular function inhibitor activity	GO:0140678	1	0	739	32	2	20195	PZP,SERPINE1
GO:MF	nucleoside phosphate binding	GO:1901265	1	0	2179	32	2	20195	IDH1,TUBB6
GO:MF	heterocyclic compound binding	GO:1901363	1	0	7455	32	4	20195	HBA2,IDH1,DSP,TUBB6
GO:MF	organic hydroxy compound transmembrane transporter activity	GO:1901618	1	0	52	32	1	20195	RBP4
GO:MF	keratin filament binding	GO:1990254	1	0	6	32	1	20195	KRT14
GO:MF	protein tyrosine kinase binding	GO:1990782	1	0	123	32	1	20195	JUP
GO:MF	structural constituent of cytoskeleton	GO:0005200	1.24e-07	6.90553	109	32	7	20195	KRT9,KRT2,KRT5,KRT14,DSP,KRT6B,TUBB6
GO:MF	structural constituent of skin epidermis	GO:0030280	1.14e-06	5.94381	37	32	5	20195	KRT10,KRT2,KRT5,KRT75,KRT6B
GO:MF	structural molecule activity	GO:0005198	1.85e-06	5.73261	1107	32	13	20195	APOE,KRT9,KRT10,KRT2,KRT5,KRT14,JUP,DSP,KRT75,KRT6B,KRT17,TUBB6,THBS1
GO:MF	fibronectin binding	GO:0001968	5.96e-05	4.22488	31	32	4	20195	IGFBP3,CCN2,SDC4,THBS1
GO:MF	cell adhesion molecule binding	GO:0050839	0.00860227	2.06539	562	32	7	20195	CORO1B,IDH1,JUP,DSP,CCN2,THBS1,SEMA7A
GO:MF	cell adhesive protein binding involved in bundle of His cell-Purkinje myocyte communication	GO:0086083	0.00911744	2.04013	5	32	2	20195	JUP,DSP
GO:MF	heparin binding	GO:0008201	0.0583017	1.23432	173	32	4	20195	APOE,CCN2,THBS1,FSTL1
GO:MF	protein binding involved in heterotypic cell-cell adhesion	GO:0086080	0.0597594	1.22359	12	32	2	20195	JUP,DSP
GO:MF	insulin-like growth factor binding	GO:0005520	0.170678	0.767823	20	32	2	20195	IGFBP3,CCN2
GO:MF	glycosaminoglycan binding	GO:0005539	0.215432	0.666689	244	32	4	20195	APOE,CCN2,THBS1,FSTL1
GO:MF	protein binding	GO:0005515	0.26481	0.577065	14881	32	31	20195	APOE,KRT10,KRT2,KRT5,HBA2,KRT14,HRNR,CORO1B,KPRP,CAPN1,IDH1,RBP4,JUP,PZP,DSP,DSC1,KRT75,KRT6B,KRT17,SH3BGRL3,INS,IGFBP3,IL6,SERPINE1,TUBB6,CTSC,CCN2,SDC4,THBS1,SEMA7A,FSTL1
GO:MF	protein-containing complex binding	GO:0044877	0.299938	0.522968	1311	32	8	20195	APOE,KRT14,CORO1B,JUP,INS,CCN2,THBS1,SEMA7A
GO:MF	lipoprotein particle binding	GO:0071813	0.313129	0.504277	27	32	2	20195	APOE,THBS1
GO:MF	protein-lipid complex binding	GO:0071814	0.313129	0.504277	27	32	2	20195	APOE,THBS1
GO:MF	sulfur compound binding	GO:1901681	0.332275	0.478502	274	32	4	20195	APOE,CCN2,THBS1,FSTL1
GO:MF	growth factor binding	GO:0019838	0.443069	0.353528	132	32	3	20195	IGFBP3,CCN2,THBS1
GO:MF	protease binding	GO:0002020	0.52478	0.280022	140	32	3	20195	PZP,INS,SERPINE1
GO:MF	proteoglycan binding	GO:0043394	0.557049	0.254107	36	32	2	20195	APOE,THBS1
GO:MF	metal chelating activity	GO:0046911	0.595696	0.224976	1	32	1	20195	APOE
GO:MF	integrin binding	GO:0005178	0.741744	0.129746	158	32	3	20195	CCN2,THBS1,SEMA7A
GO:MF	nucleotide binding	GO:0000166	1	0	2178	32	2	20195	IDH1,TUBB6
GO:MF	retinol transmembrane transporter activity	GO:0034632	1	0	3	32	1	20195	RBP4
GO:MF	purine ribonucleoside triphosphate binding	GO:0035639	1	0	1848	32	1	20195	TUBB6
GO:MF	small molecule binding	GO:0036094	1	0	2584	32	4	20195	HBA2,IDH1,RBP4,TUBB6
GO:MF	signaling receptor activity	GO:0038023	1	0	1494	32	1	20195	SDC4
GO:MF	peptide binding	GO:0042277	1	0	311	32	1	20195	APOE
GO:MF	identical protein binding	GO:0042802	1	0	2136	32	8	20195	APOE,CORO1B,IDH1,JUP,INS,CTSC,SDC4,THBS1
GO:MF	protein homodimerization activity	GO:0042803	1	0	710	32	3	20195	APOE,IDH1,JUP
GO:MF	amide binding	GO:0033218	1	0	397	32	1	20195	APOE
GO:MF	ion binding	GO:0043167	1	0	6120	32	11	20195	APOE,HBA2,HRNR,CAPN1,IDH1,DSC1,IGFBP3,TUBB6,CTSC,THBS1,FSTL1
GO:MF	cation binding	GO:0043169	1	0	4410	32	10	20195	APOE,HBA2,HRNR,CAPN1,IDH1,DSC1,IGFBP3,TUBB6,THBS1,FSTL1
GO:MF	organic acid binding	GO:0043177	1	0	216	32	1	20195	HBA2
GO:MF	alcohol binding	GO:0043178	1	0	91	32	1	20195	RBP4
GO:MF	laminin binding	GO:0043236	1	0	28	32	1	20195	THBS1
GO:MF	heparan sulfate proteoglycan binding	GO:0043395	1	0	18	32	1	20195	APOE
GO:MF	protein-membrane adaptor activity	GO:0043495	1	0	30	32	1	20195	JUP
GO:MF	protein self-association	GO:0043621	1	0	71	32	1	20195	CTSC
GO:MF	anion binding	GO:0043168	1	0	2458	32	2	20195	TUBB6,CTSC
GO:MF	guanyl ribonucleotide binding	GO:0032561	1	0	413	32	1	20195	TUBB6
GO:MF	purine ribonucleotide binding	GO:0032555	1	0	1917	32	1	20195	TUBB6
GO:MF	ribonucleotide binding	GO:0032553	1	0	1934	32	1	20195	TUBB6
GO:MF	phosphatase binding	GO:0019902	1	0	197	32	2	20195	JUP,CTSC
GO:MF	protein phosphatase binding	GO:0019903	1	0	151	32	1	20195	JUP
GO:MF	cytokine binding	GO:0019955	1	0	143	32	1	20195	THBS1
GO:MF	heme binding	GO:0020037	1	0	142	32	1	20195	HBA2
GO:MF	transmembrane transporter activity	GO:0022857	1	0	1121	32	1	20195	RBP4
GO:MF	low-density lipoprotein particle binding	GO:0030169	1	0	16	32	1	20195	THBS1
GO:MF	semaphorin receptor binding	GO:0030215	1	0	23	32	1	20195	SEMA7A
GO:MF	enzyme regulator activity	GO:0030234	1	0	1300	32	5	20195	APOE,PZP,IGFBP3,SERPINE1,CTSC
GO:MF	peptidase inhibitor activity	GO:0030414	1	0	186	32	2	20195	PZP,SERPINE1
GO:MF	signaling receptor regulator activity	GO:0030545	1	0	546	32	4	20195	INS,IL6,CCN2,SEMA7A
GO:MF	signaling receptor activator activity	GO:0030546	1	0	510	32	4	20195	INS,IL6,CCN2,SEMA7A
GO:MF	adenyl nucleotide binding	GO:0030554	1	0	1659	32	1	20195	IDH1
GO:MF	protein-macromolecule adaptor activity	GO:0030674	1	0	369	32	1	20195	JUP
GO:MF	chloride ion binding	GO:0031404	1	0	14	32	1	20195	CTSC
GO:MF	haptoglobin binding	GO:0031720	1	0	10	32	1	20195	HBA2
GO:MF	insulin-like growth factor I binding	GO:0031994	1	0	13	32	1	20195	IGFBP3
GO:MF	insulin-like growth factor II binding	GO:0031995	1	0	8	32	1	20195	IGFBP3
GO:MF	alpha-catenin binding	GO:0045294	1	0	11	32	1	20195	JUP
GO:MF	protein kinase binding	GO:0019901	1	0	709	32	3	20195	JUP,DSP,SDC4
GO:MF	cadherin binding	GO:0045296	1	0	334	32	3	20195	CORO1B,IDH1,JUP
GO:MF	metal ion binding	GO:0046872	1	0	4317	32	10	20195	APOE,HBA2,HRNR,CAPN1,IDH1,DSC1,IGFBP3,TUBB6,THBS1,FSTL1
GO:MF	lipoprotein particle receptor binding	GO:0070325	1	0	29	32	1	20195	APOE
GO:MF	very-low-density lipoprotein particle receptor binding	GO:0070326	1	0	4	32	1	20195	APOE
GO:MF	growth factor receptor binding	GO:0070851	1	0	142	32	1	20195	IL6
GO:MF	Arp2/3 complex binding	GO:0071933	1	0	14	32	1	20195	CORO1B
GO:MF	modified amino acid binding	GO:0072341	1	0	82	32	1	20195	THBS1
GO:MF	protein phosphatase activator activity	GO:0072542	1	0	16	32	1	20195	IGFBP3
GO:MF	vitamin transmembrane transporter activity	GO:0090482	1	0	34	32	1	20195	RBP4
GO:MF	thrombospondin receptor activity	GO:0070053	1	0	4	32	1	20195	SDC4
GO:MF	scaffold protein binding	GO:0097110	1	0	66	32	2	20195	KRT5,DSP
GO:MF	carbohydrate derivative binding	GO:0097367	1	0	2301	32	5	20195	APOE,TUBB6,CCN2,THBS1,FSTL1
GO:MF	cell adhesion mediator activity	GO:0098631	1	0	66	32	2	20195	JUP,DSP
GO:MF	cell-cell adhesion mediator activity	GO:0098632	1	0	55	32	2	20195	JUP,DSP
GO:MF	molecular function regulator activity	GO:0098772	1	0	2057	32	9	20195	APOE,PZP,INS,IGFBP3,IL6,SERPINE1,CTSC,CCN2,SEMA7A
GO:MF	cytoskeletal protein-membrane anchor activity	GO:0106006	1	0	4	32	1	20195	JUP
GO:MF	lipid transfer activity	GO:0120013	1	0	52	32	1	20195	APOE
GO:MF	sterol transfer activity	GO:0120015	1	0	24	32	1	20195	APOE
GO:MF	organic cyclic compound binding	GO:0097159	1	0	7529	32	4	20195	HBA2,IDH1,DSP,TUBB6
GO:MF	collagen V binding	GO:0070052	1	0	2	32	1	20195	THBS1
GO:MF	fibrinogen binding	GO:0070051	1	0	4	32	1	20195	THBS1
GO:MF	endopeptidase regulator activity	GO:0061135	1	0	194	32	2	20195	PZP,SERPINE1
GO:MF	tetrapyrrole binding	GO:0046906	1	0	152	32	1	20195	HBA2
GO:MF	transition metal ion binding	GO:0046914	1	0	1117	32	2	20195	HBA2,HRNR
GO:MF	protein heterodimerization activity	GO:0046982	1	0	365	32	1	20195	KRT10
GO:MF	protein dimerization activity	GO:0046983	1	0	1099	32	4	20195	APOE,KRT10,IDH1,JUP
GO:MF	receptor ligand activity	GO:0048018	1	0	502	32	4	20195	INS,IL6,CCN2,SEMA7A
GO:MF	tau protein binding	GO:0048156	1	0	43	32	1	20195	APOE
GO:MF	transforming growth factor beta binding	GO:0050431	1	0	25	32	1	20195	THBS1
GO:MF	NADP binding	GO:0050661	1	0	53	32	1	20195	IDH1
GO:MF	low-density lipoprotein particle receptor binding	GO:0050750	1	0	24	32	1	20195	APOE
GO:MF	extracellular matrix binding	GO:0050840	1	0	57	32	1	20195	THBS1
GO:MF	actin filament binding	GO:0051015	1	0	221	32	1	20195	CORO1B
GO:MF	protein-folding chaperone binding	GO:0051087	1	0	137	32	1	20195	CTSC
GO:MF	NAD binding	GO:0051287	1	0	52	32	1	20195	IDH1
GO:MF	molecular transducer activity	GO:0060089	1	0	1494	32	1	20195	SDC4
GO:MF	molecular adaptor activity	GO:0060090	1	0	545	32	1	20195	JUP
GO:MF	phosphatidylcholine-sterol O-acyltransferase activator activity	GO:0060228	1	0	6	32	1	20195	APOE
GO:MF	peptidase regulator activity	GO:0061134	1	0	231	32	3	20195	PZP,SERPINE1,CTSC
GO:MF	chemorepellent activity	GO:0045499	1	0	28	32	1	20195	SEMA7A
GO:MF	cholesterol transfer activity	GO:0120020	1	0	23	32	1	20195	APOE
GO:MF	kinase binding	GO:0019900	1	0	792	32	3	20195	JUP,DSP,SDC4
GO:MF	protein phosphatase regulator activity	GO:0019888	1	0	101	32	1	20195	IGFBP3
GO:MF	protein kinase C binding	GO:0005080	1	0	55	32	2	20195	DSP,SDC4
GO:MF	signaling receptor binding	GO:0005102	1	0	1564	32	7	20195	APOE,INS,IL6,SERPINE1,CCN2,THBS1,SEMA7A
GO:MF	cytokine activity	GO:0005125	1	0	237	32	1	20195	IL6
GO:MF	cytokine receptor binding	GO:0005126	1	0	278	32	1	20195	IL6
GO:MF	interleukin-6 receptor binding	GO:0005138	1	0	7	32	1	20195	IL6
GO:MF	insulin receptor binding	GO:0005158	1	0	22	32	1	20195	INS
GO:MF	insulin-like growth factor receptor binding	GO:0005159	1	0	16	32	1	20195	INS
GO:MF	serine-type endopeptidase inhibitor activity	GO:0004867	1	0	102	32	2	20195	PZP,SERPINE1
GO:MF	hormone activity	GO:0005179	1	0	127	32	1	20195	INS
GO:MF	transporter activity	GO:0005215	1	0	1231	32	2	20195	APOE,RBP4
GO:MF	lipid transporter activity	GO:0005319	1	0	174	32	2	20195	APOE,RBP4
GO:MF	oxygen carrier activity	GO:0005344	1	0	15	32	1	20195	HBA2
GO:MF	binding	GO:0005488	1	0	18338	32	31	20195	APOE,KRT10,KRT2,KRT5,HBA2,KRT14,HRNR,CORO1B,KPRP,CAPN1,IDH1,RBP4,JUP,PZP,DSP,DSC1,KRT75,KRT6B,KRT17,SH3BGRL3,INS,IGFBP3,IL6,SERPINE1,TUBB6,CTSC,CCN2,SDC4,THBS1,SEMA7A,FSTL1
GO:MF	retinoid binding	GO:0005501	1	0	38	32	1	20195	RBP4
GO:MF	iron ion binding	GO:0005506	1	0	158	32	1	20195	HBA2
GO:MF	calcium ion binding	GO:0005509	1	0	727	32	5	20195	HRNR,CAPN1,DSC1,THBS1,FSTL1
GO:MF	extracellular matrix structural constituent	GO:0005201	1	0	174	32	1	20195	THBS1
GO:MF	endopeptidase inhibitor activity	GO:0004866	1	0	180	32	2	20195	PZP,SERPINE1
GO:MF	enzyme inhibitor activity	GO:0004857	1	0	406	32	2	20195	PZP,SERPINE1
GO:MF	peroxidase activity	GO:0004601	1	0	54	32	1	20195	HBA2
GO:MF	magnesium ion binding	GO:0000287	1	0	227	32	1	20195	IDH1
GO:MF	amyloid-beta binding	GO:0001540	1	0	84	32	1	20195	APOE
GO:MF	phosphatidylserine binding	GO:0001786	1	0	61	32	1	20195	THBS1
GO:MF	molecular_function	GO:0003674	1	0	20195	32	32	20195	APOE,KRT9,KRT10,KRT2,KRT5,HBA2,KRT14,HRNR,CORO1B,KPRP,CAPN1,IDH1,RBP4,JUP,PZP,DSP,DSC1,KRT75,KRT6B,KRT17,SH3BGRL3,INS,IGFBP3,IL6,SERPINE1,TUBB6,CTSC,CCN2,SDC4,THBS1,SEMA7A,FSTL1
GO:MF	nucleic acid binding	GO:0003676	1	0	5476	32	1	20195	DSP
GO:MF	transcription coregulator activity	GO:0003712	1	0	532	32	1	20195	JUP
GO:MF	transcription coactivator activity	GO:0003713	1	0	297	32	1	20195	JUP
GO:MF	RNA binding	GO:0003723	1	0	3113	32	1	20195	DSP
GO:MF	actin binding	GO:0003779	1	0	451	32	1	20195	CORO1B
GO:MF	catalytic activity	GO:0003824	1	0	5758	32	5	20195	HBA2,CAPN1,IDH1,TUBB6,CTSC
GO:MF	GTPase activity	GO:0003924	1	0	333	32	1	20195	TUBB6
GO:MF	endopeptidase activity	GO:0004175	1	0	450	32	2	20195	CAPN1,CTSC
GO:MF	cysteine-type endopeptidase activity	GO:0004197	1	0	128	32	2	20195	CAPN1,CTSC
GO:MF	calcium-dependent cysteine-type endopeptidase activity	GO:0004198	1	0	17	32	1	20195	CAPN1
GO:MF	serine-type endopeptidase activity	GO:0004252	1	0	180	32	1	20195	CTSC
GO:MF	isocitrate dehydrogenase [NAD(P)+] activity	GO:0004448	1	0	5	32	1	20195	IDH1
GO:MF	isocitrate dehydrogenase (NADP+) activity	GO:0004450	1	0	2	32	1	20195	IDH1
GO:MF	collagen binding	GO:0005518	1	0	70	32	1	20195	THBS1
GO:MF	enzyme binding	GO:0019899	1	0	2093	32	8	20195	APOE,JUP,PZP,DSP,INS,SERPINE1,CTSC,SDC4
GO:MF	GTP binding	GO:0005525	1	0	391	32	1	20195	TUBB6
GO:MF	enzyme activator activity	GO:0008047	1	0	596	32	3	20195	APOE,IGFBP3,CTSC
GO:MF	hydrolase activity	GO:0016787	1	0	2479	32	3	20195	CAPN1,TUBB6,CTSC
GO:MF	hydrolase activity, acting on acid anhydrides	GO:0016817	1	0	771	32	1	20195	TUBB6
GO:MF	hydrolase activity, acting on acid anhydrides, in phosphorus-containing anhydrides	GO:0016818	1	0	771	32	1	20195	TUBB6
GO:MF	retinal binding	GO:0016918	1	0	19	32	1	20195	RBP4
GO:MF	purine nucleotide binding	GO:0017076	1	0	2019	32	2	20195	IDH1,TUBB6
GO:MF	ribonucleoside triphosphate phosphatase activity	GO:0017111	1	0	707	32	1	20195	TUBB6
GO:MF	fibroblast growth factor binding	GO:0017134	1	0	23	32	1	20195	THBS1
GO:MF	oxidoreductase activity, acting on peroxide as acceptor	GO:0016684	1	0	56	32	1	20195	HBA2
GO:MF	serine hydrolase activity	GO:0017171	1	0	202	32	1	20195	CTSC
GO:MF	phosphatase regulator activity	GO:0019208	1	0	123	32	1	20195	IGFBP3
GO:MF	phosphatase activator activity	GO:0019211	1	0	27	32	1	20195	IGFBP3
GO:MF	intermediate filament binding	GO:0019215	1	0	13	32	1	20195	KRT14
GO:MF	oxygen binding	GO:0019825	1	0	39	32	1	20195	HBA2
GO:MF	isoprenoid binding	GO:0019840	1	0	38	32	1	20195	RBP4
GO:MF	retinol binding	GO:0019841	1	0	16	32	1	20195	RBP4
GO:MF	vitamin binding	GO:0019842	1	0	150	32	1	20195	RBP4
GO:MF	guanyl nucleotide binding	GO:0019001	1	0	413	32	1	20195	TUBB6
GO:MF	oxidoreductase activity, acting on the CH-OH group of donors, NAD or NADP as acceptor	GO:0016616	1	0	131	32	1	20195	IDH1
GO:MF	oxidoreductase activity, acting on CH-OH group of donors	GO:0016614	1	0	141	32	1	20195	IDH1
GO:MF	peptidase activator activity involved in apoptotic process	GO:0016505	1	0	19	32	1	20195	CTSC
GO:MF	growth factor activity	GO:0008083	1	0	164	32	2	20195	IL6,CCN2
GO:MF	cytoskeletal protein binding	GO:0008092	1	0	1008	32	3	20195	APOE,KRT2,CORO1B
GO:MF	cytoskeletal anchor activity	GO:0008093	1	0	24	32	1	20195	JUP
GO:MF	transcription factor binding	GO:0008134	1	0	599	32	1	20195	JUP
GO:MF	protein tyrosine phosphatase activator activity	GO:0008160	1	0	2	32	1	20195	IGFBP3
GO:MF	peptidase activity	GO:0008233	1	0	639	32	2	20195	CAPN1,CTSC
GO:MF	cysteine-type peptidase activity	GO:0008234	1	0	199	32	2	20195	CAPN1,CTSC
GO:MF	serine-type peptidase activity	GO:0008236	1	0	198	32	1	20195	CTSC
GO:MF	exopeptidase activity	GO:0008238	1	0	101	32	1	20195	CTSC
GO:MF	dipeptidyl-peptidase activity	GO:0008239	1	0	10	32	1	20195	CTSC
GO:MF	lipid binding	GO:0008289	1	0	831	32	3	20195	APOE,RBP4,THBS1
GO:MF	sterol transporter activity	GO:0015248	1	0	37	32	1	20195	APOE
GO:MF	alcohol transmembrane transporter activity	GO:0015665	1	0	4	32	1	20195	RBP4
GO:MF	antioxidant activity	GO:0016209	1	0	83	32	2	20195	APOE,HBA2
GO:MF	pyrophosphatase activity	GO:0016462	1	0	770	32	1	20195	TUBB6
GO:MF	oxidoreductase activity	GO:0016491	1	0	751	32	2	20195	HBA2,IDH1
GO:MF	peptidase activator activity	GO:0016504	1	0	45	32	1	20195	CTSC
GO:MF	phospholipid binding	GO:0005543	1	0	474	32	2	20195	APOE,THBS1
GO:MF	catalytic activity, acting on a protein	GO:0140096	1	0	2349	32	2	20195	CAPN1,CTSC
GO:MF	molecular carrier activity	GO:0140104	1	0	91	32	1	20195	HBA2
GO:MF	transcription regulator activity	GO:0140110	1	0	1936	32	1	20195	JUP
GO:MF	DNA-binding transcription factor binding	GO:0140297	1	0	489	32	1	20195	JUP
GO:MF	molecular function activator activity	GO:0140677	1	0	1321	32	7	20195	APOE,INS,IGFBP3,IL6,CTSC,CCN2,SEMA7A
GO:MF	molecular function inhibitor activity	GO:0140678	1	0	739	32	2	20195	PZP,SERPINE1
GO:MF	nucleoside phosphate binding	GO:1901265	1	0	2179	32	2	20195	IDH1,TUBB6
GO:MF	heterocyclic compound binding	GO:1901363	1	0	7455	32	4	20195	HBA2,IDH1,DSP,TUBB6
GO:MF	organic hydroxy compound transmembrane transporter activity	GO:1901618	1	0	52	32	1	20195	RBP4
GO:MF	keratin filament binding	GO:1990254	1	0	6	32	1	20195	KRT14
GO:MF	protein tyrosine kinase binding	GO:1990782	1	0	123	32	1	20195	JUP
GO:BP	intermediate filament organization	GO:0045109	1.16e-10	9.93633	70	31	8	21110	KRT9,KRT2,KRT5,KRT14,DSP,KRT75,KRT6B,KRT17
GO:BP	skin development	GO:0043588	6.7e-10	9.17375	313	31	11	21110	KRT9,KRT10,KRT2,KRT5,KRT14,HRNR,JUP,DSP,KRT75,KRT6B,KRT17
GO:BP	intermediate filament cytoskeleton organization	GO:0045104	9.32e-10	9.03037	90	31	8	21110	KRT9,KRT2,KRT5,KRT14,DSP,KRT75,KRT6B,KRT17
GO:BP	intermediate filament-based process	GO:0045103	1.02e-09	8.99083	91	31	8	21110	KRT9,KRT2,KRT5,KRT14,DSP,KRT75,KRT6B,KRT17
GO:BP	keratinocyte differentiation	GO:0030216	3.77e-09	8.42408	173	31	9	21110	KRT10,KRT2,KRT5,KRT14,HRNR,DSP,KRT75,KRT6B,KRT17
GO:BP	epidermis development	GO:0008544	6.34e-09	8.19763	385	31	11	21110	KRT9,KRT10,KRT2,KRT5,KRT14,HRNR,DSP,KRT75,KRT6B,KRT17,CCN2
GO:BP	epidermal cell differentiation	GO:0009913	8.28e-08	7.08207	244	31	9	21110	KRT10,KRT2,KRT5,KRT14,HRNR,DSP,KRT75,KRT6B,KRT17
GO:BP	anatomical structure development	GO:0048856	2.19e-07	6.65864	5896	31	26	21110	APOE,KRT9,KRT10,KRT2,KRT5,KRT14,HRNR,CORO1B,CAPN1,IDH1,RBP4,JUP,DSP,KRT75,KRT6B,KRT17,INS,IGFBP3,IL6,SERPINE1,CTSC,CCN2,SDC4,THBS1,SEMA7A,FSTL1
GO:BP	epithelial cell differentiation	GO:0030855	2.93e-07	6.5328	722	31	12	21110	KRT9,KRT10,KRT2,KRT5,KRT14,HRNR,DSP,KRT75,KRT6B,KRT17,SERPINE1,FSTL1
GO:BP	tissue development	GO:0009888	4.66e-07	6.33154	2008	31	17	21110	KRT9,KRT10,KRT2,KRT5,KRT14,HRNR,RBP4,DSP,KRT75,KRT6B,KRT17,IL6,SERPINE1,CCN2,SDC4,SEMA7A,FSTL1
GO:BP	supramolecular fiber organization	GO:0097435	1.24e-06	5.90718	819	31	12	21110	APOE,KRT9,KRT2,KRT5,KRT14,CORO1B,DSP,KRT75,KRT6B,KRT17,CCN2,SDC4
GO:BP	developmental process	GO:0032502	2.21e-06	5.65596	6489	31	26	21110	APOE,KRT9,KRT10,KRT2,KRT5,KRT14,HRNR,CORO1B,CAPN1,IDH1,RBP4,JUP,DSP,KRT75,KRT6B,KRT17,INS,IGFBP3,IL6,SERPINE1,CTSC,CCN2,SDC4,THBS1,SEMA7A,FSTL1
GO:BP	keratinization	GO:0031424	3.37e-06	5.47178	83	31	6	21110	KRT2,KRT5,HRNR,KRT75,KRT6B,KRT17
GO:BP	animal organ development	GO:0048513	6.27e-06	5.20274	3128	31	19	21110	KRT9,KRT10,KRT2,KRT5,KRT14,HRNR,CAPN1,IDH1,RBP4,JUP,DSP,KRT75,KRT6B,KRT17,IL6,SERPINE1,CCN2,SDC4,SEMA7A
GO:BP	epithelium development	GO:0060429	1.05e-05	4.97876	1231	31	13	21110	KRT9,KRT10,KRT2,KRT5,KRT14,HRNR,DSP,KRT75,KRT6B,KRT17,SERPINE1,SDC4,FSTL1
GO:BP	cell migration	GO:0016477	1.11e-05	4.95328	1505	31	14	21110	APOE,KRT2,KRT5,CORO1B,JUP,INS,IGFBP3,IL6,SERPINE1,CCN2,SDC4,THBS1,SEMA7A,FSTL1
GO:BP	cytoskeleton organization	GO:0007010	1.19e-05	4.92369	1513	31	14	21110	APOE,KRT9,KRT2,KRT5,KRT14,CORO1B,DSP,KRT75,KRT6B,KRT17,SH3BGRL3,TUBB6,CCN2,SDC4
GO:BP	positive regulation of developmental process	GO:0051094	2.22e-05	4.65453	1310	31	13	21110	APOE,KRT10,KRT2,CORO1B,JUP,KRT17,INS,IGFBP3,IL6,SERPINE1,CCN2,THBS1,SEMA7A
GO:BP	cell motility	GO:0048870	5.48e-05	4.26142	1705	31	14	21110	APOE,KRT2,KRT5,CORO1B,JUP,INS,IGFBP3,IL6,SERPINE1,CCN2,SDC4,THBS1,SEMA7A,FSTL1
GO:BP	regulation of cell migration	GO:0030334	6.72e-05	4.17274	927	31	11	21110	APOE,KRT5,CORO1B,JUP,INS,IGFBP3,IL6,SERPINE1,SDC4,THBS1,SEMA7A
GO:BP	regulation of cell motility	GO:2000145	0.000128662	3.89055	988	31	11	21110	APOE,KRT5,CORO1B,JUP,INS,IGFBP3,IL6,SERPINE1,SDC4,THBS1,SEMA7A
GO:BP	multicellular organismal process	GO:0032501	0.000133012	3.87611	7716	31	26	21110	APOE,KRT9,KRT2,KRT5,KRT14,HRNR,CORO1B,CAPN1,IDH1,RBP4,JUP,PZP,DSP,KRT75,KRT6B,KRT17,INS,IGFBP3,IL6,SERPINE1,CTSC,CCN2,SDC4,THBS1,SEMA7A,FSTL1
GO:BP	response to wounding	GO:0009611	0.000149831	3.8244	576	31	9	21110	APOE,CORO1B,DSP,INS,IL6,SERPINE1,CCN2,SDC4,THBS1
GO:BP	regulation of locomotion	GO:0040012	0.000202137	3.69435	1033	31	11	21110	APOE,KRT5,CORO1B,JUP,INS,IGFBP3,IL6,SERPINE1,SDC4,THBS1,SEMA7A
GO:BP	cellular developmental process	GO:0048869	0.000225736	3.6464	4344	31	20	21110	APOE,KRT9,KRT10,KRT2,KRT5,KRT14,HRNR,CORO1B,DSP,KRT75,KRT6B,KRT17,INS,IGFBP3,IL6,SERPINE1,CCN2,SDC4,SEMA7A,FSTL1
GO:BP	ameboidal-type cell migration	GO:0001667	0.000230184	3.63793	429	31	8	21110	APOE,KRT2,CORO1B,JUP,SDC4,THBS1,SEMA7A,FSTL1
GO:BP	wound healing	GO:0042060	0.000294159	3.53142	443	31	8	21110	APOE,CORO1B,DSP,INS,IL6,SERPINE1,SDC4,THBS1
GO:BP	peptide cross-linking	GO:0018149	0.000391727	3.40702	37	31	4	21110	KRT10,KRT2,DSP,THBS1
GO:BP	negative regulation of locomotion	GO:0040013	0.000804001	3.09474	340	31	7	21110	APOE,CORO1B,JUP,IGFBP3,SERPINE1,THBS1,SEMA7A
GO:BP	regulation of developmental process	GO:0050793	0.000831847	3.07996	2482	31	15	21110	APOE,KRT10,KRT2,CORO1B,RBP4,JUP,KRT17,INS,IGFBP3,IL6,SERPINE1,CTSC,CCN2,THBS1,SEMA7A
GO:BP	cell differentiation	GO:0030154	0.00135231	2.86892	4318	31	19	21110	APOE,KRT9,KRT10,KRT2,KRT5,KRT14,HRNR,DSP,KRT75,KRT6B,KRT17,INS,IGFBP3,IL6,SERPINE1,CCN2,SDC4,SEMA7A,FSTL1
GO:BP	locomotion	GO:0040011	0.00324768	2.48843	1365	31	11	21110	APOE,KRT5,CORO1B,JUP,INS,IGFBP3,IL6,SERPINE1,SDC4,THBS1,SEMA7A
GO:BP	negative regulation of multicellular organismal process	GO:0051241	0.00402808	2.3949	1110	31	10	21110	APOE,RBP4,JUP,INS,IL6,SERPINE1,CTSC,SDC4,THBS1,SEMA7A
GO:BP	negative regulation of cell migration	GO:0030336	0.00534759	2.27184	287	31	6	21110	APOE,CORO1B,JUP,IGFBP3,SERPINE1,THBS1
GO:BP	epithelial cell migration	GO:0010631	0.00716794	2.14461	302	31	6	21110	APOE,KRT2,CORO1B,JUP,THBS1,FSTL1
GO:BP	negative regulation of cell motility	GO:2000146	0.00730528	2.13636	303	31	6	21110	APOE,CORO1B,JUP,IGFBP3,SERPINE1,THBS1
GO:BP	epithelium migration	GO:0090132	0.00758639	2.11996	305	31	6	21110	APOE,KRT2,CORO1B,JUP,THBS1,FSTL1
GO:BP	positive regulation of MAPK cascade	GO:0043410	0.00828112	2.08191	483	31	7	21110	APOE,INS,IGFBP3,IL6,CCN2,THBS1,SEMA7A
GO:BP	tissue migration	GO:0090130	0.00848307	2.07145	311	31	6	21110	APOE,KRT2,CORO1B,JUP,THBS1,FSTL1
GO:BP	negative regulation of smooth muscle cell migration	GO:0014912	0.0132081	1.87916	27	31	3	21110	CORO1B,IGFBP3,SERPINE1
GO:BP	nitric oxide mediated signal transduction	GO:0007263	0.0147784	1.83037	28	31	3	21110	APOE,INS,THBS1
GO:BP	anatomical structure morphogenesis	GO:0009653	0.0161455	1.79195	2712	31	14	21110	APOE,KRT10,CORO1B,CAPN1,RBP4,JUP,DSP,KRT17,IL6,SERPINE1,CCN2,SDC4,THBS1,SEMA7A
GO:BP	muscle cell proliferation	GO:0033002	0.0183532	1.73629	205	31	5	21110	APOE,RBP4,IGFBP3,IL6,THBS1
GO:BP	positive regulation of dendritic spine maintenance	GO:1902952	0.02016	1.69551	4	31	2	21110	APOE,INS
GO:BP	endothelial cell migration	GO:0043542	0.0241582	1.61694	217	31	5	21110	APOE,CORO1B,JUP,THBS1,FSTL1
GO:BP	regulation of inflammatory response	GO:0050727	0.0242555	1.61519	374	31	6	21110	APOE,INS,IL6,SERPINE1,CTSC,SEMA7A
GO:BP	negative regulation of blood vessel endothelial cell migration	GO:0043537	0.0268338	1.57132	34	31	3	21110	APOE,JUP,THBS1
GO:BP	regulation of chemotaxis	GO:0050920	0.0281521	1.55049	224	31	5	21110	CORO1B,IL6,SERPINE1,THBS1,SEMA7A
GO:BP	cGMP-mediated signaling	GO:0019934	0.0293203	1.53283	35	31	3	21110	APOE,INS,THBS1
GO:BP	negative regulation of response to external stimulus	GO:0032102	0.0359445	1.44437	401	31	6	21110	APOE,CORO1B,INS,SERPINE1,THBS1,SEMA7A
GO:BP	cell-matrix adhesion	GO:0007160	0.0376748	1.42395	238	31	5	21110	JUP,SERPINE1,CCN2,SDC4,THBS1
GO:BP	regulation of cell-matrix adhesion	GO:0001952	0.0462365	1.33501	121	31	4	21110	JUP,SERPINE1,SDC4,THBS1
GO:BP	bundle of His cell-Purkinje myocyte adhesion involved in cell communication	GO:0086073	0.0503078	1.29837	6	31	2	21110	JUP,DSP
GO:BP	regulation of MAPK cascade	GO:0043408	0.0699021	1.15551	672	31	7	21110	APOE,INS,IGFBP3,IL6,CCN2,THBS1,SEMA7A
GO:BP	cardiac muscle cell-cardiac muscle cell adhesion	GO:0086042	0.0703664	1.15263	7	31	2	21110	JUP,DSP
GO:BP	regulation of smooth muscle cell proliferation	GO:0048660	0.0864782	1.06309	142	31	4	21110	APOE,IGFBP3,IL6,THBS1
GO:BP	negative regulation of blood coagulation	GO:0030195	0.0865042	1.06296	50	31	3	21110	APOE,SERPINE1,THBS1
GO:BP	negative regulation of hemostasis	GO:1900047	0.0918194	1.03707	51	31	3	21110	APOE,SERPINE1,THBS1
GO:BP	organelle organization	GO:0006996	0.0923601	1.03452	3608	31	15	21110	APOE,KRT9,KRT2,KRT5,KRT14,CORO1B,DSP,KRT75,KRT6B,KRT17,SH3BGRL3,INS,TUBB6,CCN2,SDC4
GO:BP	negative regulation of plasminogen activation	GO:0010757	0.0937359	1.02809	8	31	2	21110	SERPINE1,THBS1
GO:BP	cellular component organization	GO:0016043	0.0963538	1.01613	8138	31	23	21110	APOE,KRT9,KRT10,KRT2,KRT5,KRT14,HRNR,CORO1B,JUP,DSP,KRT75,KRT6B,KRT17,SH3BGRL3,INS,IGFBP3,IL6,SERPINE1,TUBB6,CCN2,SDC4,THBS1,SEMA7A
GO:BP	smooth muscle cell proliferation	GO:0048659	0.0963602	1.0161	146	31	4	21110	APOE,IGFBP3,IL6,THBS1
GO:BP	regulation of proteolysis	GO:0030162	0.0972743	1.012	708	31	7	21110	APOE,PZP,INS,SERPINE1,CTSC,CCN2,THBS1
GO:BP	negative regulation of endothelial cell migration	GO:0010596	0.0973442	1.01169	52	31	3	21110	APOE,JUP,THBS1
GO:BP	negative regulation of coagulation	GO:0050819	0.109038	0.962424	54	31	3	21110	APOE,SERPINE1,THBS1
GO:BP	cell population proliferation	GO:0008283	0.118781	0.925251	1994	31	11	21110	APOE,KRT2,CAPN1,RBP4,JUP,INS,IGFBP3,IL6,CCN2,SDC4,THBS1
GO:BP	regulation of cell death	GO:0010941	0.127401	0.894827	1648	31	10	21110	APOE,HBA2,INS,IGFBP3,IL6,SERPINE1,CTSC,CCN2,THBS1,FSTL1
GO:BP	regulation of macrophage activation	GO:0043030	0.135104	0.869332	58	31	3	21110	IL6,CTSC,THBS1
GO:BP	regulation of phosphate metabolic process	GO:0019220	0.14203	0.847621	1333	31	9	21110	APOE,IDH1,INS,IGFBP3,IL6,CCN2,SDC4,THBS1,SEMA7A
GO:BP	regulation of phosphorus metabolic process	GO:0051174	0.142854	0.845107	1334	31	9	21110	APOE,IDH1,INS,IGFBP3,IL6,CCN2,SDC4,THBS1,SEMA7A
GO:BP	desmosome organization	GO:0002934	0.150371	0.822835	10	31	2	21110	JUP,DSP
GO:BP	regulation of cell population proliferation	GO:0042127	0.151331	0.820071	1682	31	10	21110	APOE,CAPN1,RBP4,JUP,INS,IGFBP3,IL6,CCN2,SDC4,THBS1
GO:BP	cellular component organization or biogenesis	GO:0071840	0.152618	0.816394	8345	31	23	21110	APOE,KRT9,KRT10,KRT2,KRT5,KRT14,HRNR,CORO1B,JUP,DSP,KRT75,KRT6B,KRT17,SH3BGRL3,INS,IGFBP3,IL6,SERPINE1,TUBB6,CCN2,SDC4,THBS1,SEMA7A
GO:BP	regulation of response to external stimulus	GO:0032101	0.152719	0.816107	1037	31	8	21110	APOE,CORO1B,INS,IL6,SERPINE1,CTSC,THBS1,SEMA7A
GO:BP	negative regulation of chemotaxis	GO:0050922	0.164939	0.782677	62	31	3	21110	CORO1B,THBS1,SEMA7A
GO:BP	MAPK cascade	GO:0000165	0.167486	0.776022	772	31	7	21110	APOE,INS,IGFBP3,IL6,CCN2,THBS1,SEMA7A
GO:BP	positive regulation of multicellular organismal process	GO:0051240	0.168786	0.772664	1704	31	10	21110	APOE,JUP,KRT17,INS,IL6,SERPINE1,CTSC,CCN2,THBS1,SEMA7A
GO:BP	regulation of nitric oxide mediated signal transduction	GO:0010749	0.183619	0.736082	11	31	2	21110	INS,THBS1
GO:BP	regulation of dendritic spine maintenance	GO:1902950	0.183619	0.736082	11	31	2	21110	APOE,INS
GO:BP	regulation of protein metabolic process	GO:0051246	0.189474	0.722451	2496	31	12	21110	APOE,PZP,KRT17,INS,IGFBP3,IL6,SERPINE1,CTSC,CCN2,SDC4,THBS1,SEMA7A
GO:BP	regulation of protein phosphorylation	GO:0001932	0.192493	0.715586	1072	31	8	21110	APOE,INS,IGFBP3,IL6,CCN2,SDC4,THBS1,SEMA7A
GO:BP	positive regulation of signaling	GO:0023056	0.203002	0.692499	1742	31	10	21110	APOE,RBP4,JUP,INS,IGFBP3,IL6,CTSC,CCN2,THBS1,SEMA7A
GO:BP	positive regulation of cell communication	GO:0010647	0.204956	0.688339	1744	31	10	21110	APOE,RBP4,JUP,INS,IGFBP3,IL6,CTSC,CCN2,THBS1,SEMA7A
GO:BP	tube development	GO:0035295	0.205322	0.687564	1082	31	8	21110	APOE,RBP4,JUP,IL6,SERPINE1,CCN2,SDC4,THBS1
GO:BP	negative regulation of epithelial cell migration	GO:0010633	0.207886	0.682175	67	31	3	21110	APOE,JUP,THBS1
GO:BP	regulation of smooth muscle cell migration	GO:0014910	0.207886	0.682175	67	31	3	21110	CORO1B,IGFBP3,SERPINE1
GO:BP	inflammatory response	GO:0006954	0.214022	0.669541	803	31	7	21110	APOE,INS,IL6,SERPINE1,CTSC,THBS1,SEMA7A
GO:BP	regulation of multicellular organismal development	GO:2000026	0.215096	0.667368	1407	31	9	21110	RBP4,JUP,KRT17,IL6,SERPINE1,CTSC,CCN2,THBS1,SEMA7A
GO:BP	regulation of ventricular cardiac muscle cell action potential	GO:0098911	0.220141	0.657299	12	31	2	21110	JUP,DSP
GO:BP	regulation of blood coagulation	GO:0030193	0.23684	0.625546	70	31	3	21110	APOE,SERPINE1,THBS1
GO:BP	regulation of hemostasis	GO:1900046	0.257528	0.589176	72	31	3	21110	APOE,SERPINE1,THBS1
GO:BP	positive regulation of cellular component organization	GO:0051130	0.25915	0.586449	1119	31	8	21110	APOE,CORO1B,INS,IL6,SERPINE1,CCN2,SDC4,SEMA7A
GO:BP	negative regulation of fibrinolysis	GO:0051918	0.259929	0.585146	13	31	2	21110	SERPINE1,THBS1
GO:BP	circulatory system development	GO:0072359	0.265612	0.575752	1123	31	8	21110	APOE,RBP4,JUP,DSP,IL6,SERPINE1,CCN2,THBS1
GO:BP	negative regulation of wound healing	GO:0061045	0.268298	0.571382	73	31	3	21110	APOE,SERPINE1,THBS1
GO:BP	regulation of multicellular organismal process	GO:0051239	0.271699	0.565911	3021	31	13	21110	APOE,RBP4,JUP,DSP,KRT17,INS,IL6,SERPINE1,CTSC,CCN2,SDC4,THBS1,SEMA7A
GO:BP	positive regulation of protein metabolic process	GO:0051247	0.271982	0.565459	1451	31	9	21110	APOE,KRT17,INS,IL6,CTSC,CCN2,SDC4,THBS1,SEMA7A
GO:BP	smooth muscle cell migration	GO:0014909	0.279357	0.553841	74	31	3	21110	CORO1B,IGFBP3,SERPINE1
GO:BP	regulation of coagulation	GO:0050818	0.290708	0.536543	75	31	3	21110	APOE,SERPINE1,THBS1
GO:BP	cell-substrate adhesion	GO:0031589	0.291921	0.534734	367	31	5	21110	JUP,SERPINE1,CCN2,SDC4,THBS1
GO:BP	regulation of cardiac muscle contraction	GO:0055117	0.302354	0.519484	76	31	3	21110	JUP,DSP,CCN2
GO:BP	positive regulation of cell death	GO:0010942	0.304064	0.517034	590	31	6	21110	HBA2,IGFBP3,IL6,CTSC,CCN2,THBS1
GO:BP	cell activation	GO:0001775	0.326139	0.486597	1157	31	8	21110	APOE,KRT2,INS,IL6,CTSC,CCN2,SDC4,THBS1
GO:BP	positive regulation of gene expression	GO:0010628	0.341927	0.466066	1165	31	8	21110	RBP4,KRT17,INS,IL6,SERPINE1,CCN2,THBS1,SEMA7A
GO:BP	tube morphogenesis	GO:0035239	0.343702	0.463818	867	31	7	21110	APOE,JUP,IL6,SERPINE1,CCN2,SDC4,THBS1
GO:BP	bundle of His cell to Purkinje myocyte communication	GO:0086069	0.349264	0.456846	15	31	2	21110	JUP,DSP
GO:BP	positive regulation of neuroinflammatory response	GO:0150078	0.349264	0.456846	15	31	2	21110	IL6,CTSC
GO:BP	regulation of immune system process	GO:0002682	0.356844	0.447522	1504	31	9	21110	APOE,RBP4,INS,IL6,SERPINE1,CTSC,SDC4,THBS1,SEMA7A
GO:BP	regulation of phosphorylation	GO:0042325	0.375405	0.4255	1181	31	8	21110	APOE,INS,IGFBP3,IL6,CCN2,SDC4,THBS1,SEMA7A
GO:BP	production of molecular mediator involved in inflammatory response	GO:0002532	0.378626	0.42179	82	31	3	21110	INS,IL6,SERPINE1
GO:BP	blood vessel morphogenesis	GO:0048514	0.394077	0.404419	619	31	6	21110	APOE,JUP,IL6,SERPINE1,CCN2,THBS1
GO:BP	fatty acid homeostasis	GO:0055089	0.398793	0.399252	16	31	2	21110	APOE,INS
GO:BP	positive regulation of signal transduction	GO:0009967	0.422206	0.374475	1538	31	9	21110	APOE,JUP,INS,IGFBP3,IL6,CTSC,CCN2,THBS1,SEMA7A
GO:BP	regulation of growth	GO:0040008	0.433268	0.363243	630	31	6	21110	APOE,RBP4,KRT17,INS,IGFBP3,SEMA7A
GO:BP	regulation of cell-substrate adhesion	GO:0010810	0.435573	0.360939	216	31	4	21110	JUP,SERPINE1,SDC4,THBS1
GO:BP	muscle cell migration	GO:0014812	0.450922	0.345898	87	31	3	21110	CORO1B,IGFBP3,SERPINE1
GO:BP	cyclic-nucleotide-mediated signaling	GO:0019935	0.450922	0.345898	87	31	3	21110	APOE,INS,THBS1
GO:BP	regulation of actin filament-based process	GO:0032970	0.476518	0.321921	408	31	5	21110	CORO1B,JUP,DSP,CCN2,SDC4
GO:BP	regulation of blood vessel endothelial cell migration	GO:0043535	0.482164	0.316805	89	31	3	21110	APOE,JUP,THBS1
GO:BP	negative regulation of response to wounding	GO:1903035	0.482164	0.316805	89	31	3	21110	APOE,SERPINE1,THBS1
GO:BP	regulation of microglial cell activation	GO:1903978	0.507532	0.294537	18	31	2	21110	IL6,CTSC
GO:BP	epithelial cell-cell adhesion	GO:0090136	0.507532	0.294537	18	31	2	21110	JUP,DSP
GO:BP	regulation of plasminogen activation	GO:0010755	0.507532	0.294537	18	31	2	21110	SERPINE1,THBS1
GO:BP	regulation of fibrinolysis	GO:0051917	0.507532	0.294537	18	31	2	21110	SERPINE1,THBS1
GO:BP	reactive oxygen species metabolic process	GO:0072593	0.526082	0.278946	227	31	4	21110	HBA2,INS,CCN2,THBS1
GO:BP	blood coagulation	GO:0007596	0.543883	0.264495	229	31	4	21110	APOE,IL6,SERPINE1,THBS1
GO:BP	response to oxidative stress	GO:0006979	0.57483	0.24046	425	31	5	21110	APOE,HBA2,IDH1,INS,IL6
GO:BP	regulation of striated muscle contraction	GO:0006942	0.584185	0.23345	95	31	3	21110	JUP,DSP,CCN2
GO:BP	coagulation	GO:0050817	0.590271	0.228949	234	31	4	21110	APOE,IL6,SERPINE1,THBS1
GO:BP	hemostasis	GO:0007599	0.599878	0.221937	235	31	4	21110	APOE,IL6,SERPINE1,THBS1
GO:BP	regulation of cell growth	GO:0001558	0.619506	0.207954	432	31	5	21110	APOE,KRT17,INS,IGFBP3,SEMA7A
GO:BP	positive regulation of leukocyte chemotaxis	GO:0002690	0.621041	0.20688	97	31	3	21110	IL6,SERPINE1,THBS1
GO:BP	dendritic spine maintenance	GO:0097062	0.629116	0.20127	20	31	2	21110	APOE,INS
GO:BP	homotypic cell-cell adhesion	GO:0034109	0.640017	0.193809	98	31	3	21110	JUP,DSP,IL6
GO:BP	positive regulation of nitric-oxide synthase activity	GO:0051000	0.694702	0.158201	21	31	2	21110	APOE,INS
GO:BP	epithelial cell proliferation	GO:0050673	0.738973	0.131372	449	31	5	21110	APOE,KRT2,IGFBP3,IL6,THBS1
GO:BP	regulation of cellular component organization	GO:0051128	0.780157	0.107818	2462	31	11	21110	APOE,CORO1B,KRT17,INS,IGFBP3,IL6,SERPINE1,CCN2,SDC4,THBS1,SEMA7A
GO:BP	regulation of epithelial cell apoptotic process	GO:1904035	0.783366	0.106035	105	31	3	21110	IL6,SERPINE1,THBS1
GO:BP	blood vessel development	GO:0001568	0.795652	0.0992771	706	31	6	21110	APOE,JUP,IL6,SERPINE1,CCN2,THBS1
GO:BP	positive regulation of intracellular signal transduction	GO:1902533	0.803147	0.0952049	997	31	7	21110	APOE,INS,IGFBP3,IL6,CCN2,THBS1,SEMA7A
GO:BP	macrophage activation	GO:0042116	0.805383	0.0939976	106	31	3	21110	IL6,CTSC,THBS1
GO:BP	negative regulation of cell population proliferation	GO:0008285	0.813712	0.0895292	709	31	6	21110	APOE,RBP4,IGFBP3,IL6,SDC4,THBS1
GO:BP	positive regulation of protein phosphorylation	GO:0001934	0.832093	0.0798283	712	31	6	21110	INS,IL6,CCN2,SDC4,THBS1,SEMA7A
GO:BP	negative regulation of cell death	GO:0060548	0.842599	0.0743792	1005	31	7	21110	APOE,INS,IL6,SERPINE1,CCN2,THBS1,FSTL1
GO:BP	regulation of cell activation	GO:0050865	0.857104	0.0669662	716	31	6	21110	APOE,IL6,CTSC,CCN2,SDC4,THBS1
GO:BP	regulation of defense response	GO:0031347	0.922215	0.035168	726	31	6	21110	APOE,INS,IL6,SERPINE1,CTSC,SEMA7A
GO:BP	regulation of signaling	GO:0023051	0.933591	0.0298433	3413	31	13	21110	APOE,CAPN1,RBP4,JUP,INS,IGFBP3,IL6,SERPINE1,CTSC,CCN2,THBS1,SEMA7A,FSTL1
GO:BP	regulation of protein secretion	GO:0050708	0.943449	0.0252816	265	31	4	21110	APOE,RBP4,INS,IL6
GO:BP	regulation of cell communication	GO:0010646	0.961039	0.017259	3423	31	13	21110	APOE,CAPN1,RBP4,JUP,INS,IGFBP3,IL6,SERPINE1,CTSC,CCN2,THBS1,SEMA7A,FSTL1
GO:BP	response to endogenous stimulus	GO:0009719	0.967273	0.014451	1720	31	9	21110	APOE,CORO1B,IDH1,JUP,INS,IL6,CCN2,THBS1,FSTL1
GO:BP	regulation of localization	GO:0032879	0.989035	0.00478814	2115	31	10	21110	APOE,KRT5,CAPN1,RBP4,JUP,INS,IL6,SERPINE1,SDC4,THBS1
GO:BP	vasculature development	GO:0001944	0.99824	0.000765176	737	31	6	21110	APOE,JUP,IL6,SERPINE1,CCN2,THBS1
GO:BP	artery development	GO:0060840	1	0	100	31	1	21110	APOE
GO:BP	transmembrane transport	GO:0055085	1	0	1558	31	4	21110	CAPN1,INS,CCN2,THBS1
GO:BP	regulation of miRNA-mediated gene silencing	GO:0060964	1	0	32	31	1	21110	IL6
GO:BP	regulation of cell differentiation	GO:0045595	1	0	1568	31	6	21110	INS,IGFBP3,IL6,SERPINE1,CCN2,SEMA7A
GO:BP	cardiac muscle tissue growth	GO:0055017	1	0	75	31	1	21110	RBP4
GO:BP	trabecula morphogenesis	GO:0061383	1	0	48	31	1	21110	RBP4
GO:BP	heart trabecula morphogenesis	GO:0061384	1	0	33	31	1	21110	RBP4
GO:BP	positive regulation of macrophage cytokine production	GO:0060907	1	0	24	31	1	21110	SEMA7A
GO:BP	regulation of vascular wound healing	GO:0061043	1	0	11	31	1	21110	SERPINE1
GO:BP	negative regulation of heart growth	GO:0061117	1	0	23	31	1	21110	RBP4
GO:BP	smooth muscle cell-matrix adhesion	GO:0061302	1	0	6	31	1	21110	SERPINE1
GO:BP	negative regulation of vascular wound healing	GO:0061044	1	0	5	31	1	21110	SERPINE1
GO:BP	negative regulation of cholesterol biosynthetic process	GO:0045541	1	0	5	31	1	21110	APOE
GO:BP	negative regulation of cardiac muscle tissue growth	GO:0055022	1	0	23	31	1	21110	RBP4
GO:BP	vascular wound healing	GO:0061042	1	0	20	31	1	21110	SERPINE1
GO:BP	regulation of cardiac muscle tissue growth	GO:0055021	1	0	54	31	1	21110	RBP4
GO:BP	regulation of cartilage development	GO:0061035	1	0	73	31	1	21110	CCN2
GO:BP	muscle structure development	GO:0061061	1	0	664	31	2	21110	DSP,IGFBP3
GO:BP	membrane organization	GO:0061024	1	0	897	31	2	21110	APOE,THBS1
GO:BP	monoatomic cation homeostasis	GO:0055080	1	0	591	31	1	21110	APOE
GO:BP	intracellular chemical homeostasis	GO:0055082	1	0	701	31	1	21110	APOE
GO:BP	hepaticobiliary system development	GO:0061008	1	0	149	31	1	21110	IL6
GO:BP	positive regulation of myeloid leukocyte cytokine production involved in immune response	GO:0061081	1	0	34	31	1	21110	SEMA7A
GO:BP	positive regulation of dendritic spine development	GO:0060999	1	0	36	31	1	21110	APOE
GO:BP	regulation of dendritic spine development	GO:0060998	1	0	55	31	1	21110	APOE
GO:BP	dendritic spine development	GO:0060996	1	0	93	31	1	21110	APOE
GO:BP	negative regulation of gene silencing by RNA	GO:0060967	1	0	16	31	1	21110	IL6
GO:BP	regulation of gene silencing by RNA	GO:0060966	1	0	36	31	1	21110	IL6
GO:BP	myeloid leukocyte cytokine production	GO:0061082	1	0	49	31	1	21110	SEMA7A
GO:BP	calcium ion homeostasis	GO:0055074	1	0	326	31	1	21110	APOE
GO:BP	negative regulation of miRNA-mediated gene silencing	GO:0060965	1	0	15	31	1	21110	IL6
GO:BP	regulation of proteasomal protein catabolic process	GO:0061136	1	0	197	31	1	21110	APOE
GO:BP	cardiac conduction	GO:0061337	1	0	96	31	2	21110	JUP,DSP
GO:BP	regulation of wound healing	GO:0061041	1	0	130	31	3	21110	APOE,SERPINE1,THBS1
GO:BP	epithelial tube morphogenesis	GO:0060562	1	0	339	31	1	21110	SDC4
GO:BP	nucleobase-containing small molecule metabolic process	GO:0055086	1	0	606	31	1	21110	IDH1
GO:BP	cell chemotaxis	GO:0060326	1	0	318	31	4	21110	CORO1B,IL6,SERPINE1,THBS1
GO:BP	positive regulation of cell differentiation	GO:0045597	1	0	849	31	6	21110	INS,IGFBP3,IL6,SERPINE1,CCN2,SEMA7A
GO:BP	head development	GO:0060322	1	0	848	31	1	21110	SEMA7A
GO:BP	angiogenesis involved in wound healing	GO:0060055	1	0	29	31	1	21110	SERPINE1
GO:BP	long-term synaptic potentiation	GO:0060291	1	0	104	31	2	21110	APOE,INS
GO:BP	regulation of cell development	GO:0060284	1	0	835	31	3	21110	INS,IL6,SEMA7A
GO:BP	negative regulation of respiratory burst	GO:0060268	1	0	6	31	1	21110	INS
GO:BP	positive regulation of respiratory burst	GO:0060267	1	0	9	31	1	21110	INS
GO:BP	negative regulation of respiratory burst involved in inflammatory response	GO:0060266	1	0	5	31	1	21110	INS
GO:BP	regulation of respiratory burst involved in inflammatory response	GO:0060264	1	0	7	31	1	21110	INS
GO:BP	regulation of respiratory burst	GO:0060263	1	0	18	31	1	21110	INS
GO:BP	mammary gland involution	GO:0060056	1	0	10	31	1	21110	CAPN1
GO:BP	regulation of feeding behavior	GO:0060259	1	0	27	31	1	21110	INS
GO:BP	cardiac muscle contraction	GO:0060048	1	0	136	31	3	21110	JUP,DSP,CCN2
GO:BP	regulation of macromolecule metabolic process	GO:0060255	1	0	6816	31	14	21110	APOE,RBP4,JUP,PZP,KRT17,INS,IGFBP3,IL6,SERPINE1,CTSC,CCN2,SDC4,THBS1,SEMA7A
GO:BP	positive regulation of glial cell proliferation	GO:0060252	1	0	18	31	1	21110	IL6
GO:BP	regulation of glial cell proliferation	GO:0060251	1	0	35	31	1	21110	IL6
GO:BP	anatomical structure homeostasis	GO:0060249	1	0	268	31	3	21110	RBP4,IL6,CCN2
GO:BP	uterus development	GO:0060065	1	0	24	31	1	21110	RBP4
GO:BP	urinary bladder development	GO:0060157	1	0	4	31	1	21110	RBP4
GO:BP	negative regulation of post-transcriptional gene silencing	GO:0060149	1	0	16	31	1	21110	IL6
GO:BP	regulation of post-transcriptional gene silencing	GO:0060147	1	0	35	31	1	21110	IL6
GO:BP	inner ear receptor cell stereocilium organization	GO:0060122	1	0	37	31	1	21110	SDC4
GO:BP	inner ear receptor cell development	GO:0060119	1	0	51	31	1	21110	SDC4
GO:BP	regulation of fat cell differentiation	GO:0045598	1	0	134	31	2	21110	INS,IL6
GO:BP	inner ear receptor cell differentiation	GO:0060113	1	0	69	31	1	21110	SDC4
GO:BP	vagina development	GO:0060068	1	0	10	31	1	21110	RBP4
GO:BP	negative regulation of fat cell differentiation	GO:0045599	1	0	54	31	1	21110	IL6
GO:BP	embryonic retina morphogenesis in camera-type eye	GO:0060059	1	0	6	31	1	21110	RBP4
GO:BP	regulation of canonical Wnt signaling pathway	GO:0060828	1	0	249	31	2	21110	APOE,JUP
GO:BP	regulation of cellular localization	GO:0060341	1	0	980	31	6	21110	APOE,KRT5,RBP4,JUP,INS,IL6
GO:BP	trabecula formation	GO:0060343	1	0	26	31	1	21110	RBP4
GO:BP	negative regulation of response to cytokine stimulus	GO:0060761	1	0	78	31	1	21110	IL6
GO:BP	regulation of response to cytokine stimulus	GO:0060759	1	0	163	31	1	21110	IL6
GO:BP	lipid homeostasis	GO:0055088	1	0	159	31	2	21110	APOE,INS
GO:BP	regulation of phospholipid catabolic process	GO:0060696	1	0	7	31	1	21110	IDH1
GO:BP	regulation of vesicle-mediated transport	GO:0060627	1	0	532	31	3	21110	APOE,SERPINE1,SDC4
GO:BP	tube closure	GO:0060606	1	0	95	31	1	21110	SDC4
GO:BP	neuroepithelial cell differentiation	GO:0060563	1	0	34	31	1	21110	SERPINE1
GO:BP	acylglycerol homeostasis	GO:0055090	1	0	37	31	1	21110	APOE
GO:BP	sterol homeostasis	GO:0055092	1	0	88	31	1	21110	APOE
GO:BP	canonical Wnt signaling pathway	GO:0060070	1	0	301	31	2	21110	APOE,JUP
GO:BP	developmental growth involved in morphogenesis	GO:0060560	1	0	243	31	2	21110	APOE,SEMA7A
GO:BP	response to lipoprotein particle	GO:0055094	1	0	29	31	1	21110	APOE
GO:BP	cardiac muscle cell proliferation	GO:0060038	1	0	50	31	1	21110	RBP4
GO:BP	positive regulation of fat cell differentiation	GO:0045600	1	0	67	31	1	21110	INS
GO:BP	respiratory system development	GO:0060541	1	0	214	31	2	21110	RBP4,CCN2
GO:BP	retina development in camera-type eye	GO:0060041	1	0	165	31	1	21110	RBP4
GO:BP	mesenchyme development	GO:0060485	1	0	310	31	2	21110	IL6,SEMA7A
GO:BP	retina morphogenesis in camera-type eye	GO:0060042	1	0	65	31	1	21110	RBP4
GO:BP	regulation of cardiac muscle cell proliferation	GO:0060043	1	0	38	31	1	21110	RBP4
GO:BP	positive regulation of cardiac muscle contraction	GO:0060452	1	0	9	31	1	21110	CCN2
GO:BP	negative regulation of cardiac muscle cell proliferation	GO:0060044	1	0	12	31	1	21110	RBP4
GO:BP	mammary gland morphogenesis	GO:0060443	1	0	48	31	1	21110	CAPN1
GO:BP	negative regulation of cell differentiation	GO:0045596	1	0	679	31	2	21110	IL6,SEMA7A
GO:BP	regulation of heart growth	GO:0060420	1	0	61	31	1	21110	RBP4
GO:BP	heart growth	GO:0060419	1	0	84	31	1	21110	RBP4
GO:BP	muscle tissue morphogenesis	GO:0060415	1	0	70	31	1	21110	DSP
GO:BP	heart trabecula formation	GO:0060347	1	0	15	31	1	21110	RBP4
GO:BP	heart contraction	GO:0060047	1	0	242	31	3	21110	JUP,DSP,CCN2
GO:BP	muscle tissue development	GO:0060537	1	0	410	31	2	21110	RBP4,DSP
GO:BP	nicotinamide nucleotide metabolic process	GO:0046496	1	0	81	31	1	21110	IDH1
GO:BP	interleukin-6-mediated signaling pathway	GO:0070102	1	0	18	31	1	21110	IL6
GO:BP	establishment of skin barrier	GO:0061436	1	0	32	31	1	21110	HRNR
GO:BP	protein localization to extracellular region	GO:0071692	1	0	373	31	4	21110	APOE,RBP4,INS,IL6
GO:BP	organic substance transport	GO:0071702	1	0	3017	31	8	21110	APOE,HBA2,RBP4,JUP,INS,IL6,CCN2,THBS1
GO:BP	organic substance metabolic process	GO:0071704	1	0	13946	31	20	21110	APOE,KRT10,KRT2,HBA2,CAPN1,IDH1,RBP4,JUP,PZP,DSP,KRT17,INS,IGFBP3,IL6,SERPINE1,CTSC,CCN2,SDC4,THBS1,SEMA7A
GO:BP	nitrogen compound transport	GO:0071705	1	0	2290	31	6	21110	APOE,HBA2,RBP4,JUP,INS,IL6
GO:BP	tumor necrosis factor superfamily cytokine production	GO:0071706	1	0	168	31	2	21110	IL6,THBS1
GO:BP	response to BMP	GO:0071772	1	0	171	31	1	21110	FSTL1
GO:BP	cellular response to BMP stimulus	GO:0071773	1	0	171	31	1	21110	FSTL1
GO:BP	leukocyte activation	GO:0045321	1	0	1012	31	5	21110	INS,IL6,CTSC,SDC4,THBS1
GO:BP	response to fibroblast growth factor	GO:0071774	1	0	113	31	2	21110	CCN2,THBS1
GO:BP	external encapsulating structure organization	GO:0045229	1	0	327	31	3	21110	HRNR,IL6,CCN2
GO:BP	protein-lipid complex subunit organization	GO:0071825	1	0	48	31	1	21110	APOE
GO:BP	plasma lipoprotein particle organization	GO:0071827	1	0	45	31	1	21110	APOE
GO:BP	triglyceride-rich lipoprotein particle clearance	GO:0071830	1	0	6	31	1	21110	APOE
GO:BP	intermediate-density lipoprotein particle clearance	GO:0071831	1	0	1	31	1	21110	APOE
GO:BP	leukocyte apoptotic process	GO:0071887	1	0	122	31	1	21110	IL6
GO:BP	cellular response to indole-3-methanol	GO:0071681	1	0	5	31	1	21110	JUP
GO:BP	odontoblast differentiation	GO:0071895	1	0	7	31	1	21110	SERPINE1
GO:BP	response to indole-3-methanol	GO:0071680	1	0	6	31	1	21110	JUP
GO:BP	regulation of mononuclear cell migration	GO:0071675	1	0	122	31	2	21110	SERPINE1,THBS1
GO:BP	cellular response to organonitrogen compound	GO:0071417	1	0	662	31	2	21110	JUP,INS
GO:BP	cellular response to endogenous stimulus	GO:0071495	1	0	1469	31	6	21110	CORO1B,JUP,INS,CCN2,THBS1,FSTL1
GO:BP	semaphorin-plexin signaling pathway	GO:0071526	1	0	45	31	1	21110	SEMA7A
GO:BP	response to transforming growth factor beta	GO:0071559	1	0	266	31	1	21110	THBS1
GO:BP	cellular response to transforming growth factor beta stimulus	GO:0071560	1	0	260	31	1	21110	THBS1
GO:BP	endothelial cell-cell adhesion	GO:0071603	1	0	4	31	1	21110	JUP
GO:BP	transforming growth factor beta production	GO:0071604	1	0	42	31	1	21110	THBS1
GO:BP	granulocyte chemotaxis	GO:0071621	1	0	131	31	1	21110	THBS1
GO:BP	regulation of granulocyte chemotaxis	GO:0071622	1	0	52	31	1	21110	THBS1
GO:BP	regulation of transforming growth factor beta production	GO:0071634	1	0	39	31	1	21110	THBS1
GO:BP	positive regulation of transforming growth factor beta production	GO:0071636	1	0	21	31	1	21110	THBS1
GO:BP	smooth muscle cell chemotaxis	GO:0071670	1	0	8	31	1	21110	CORO1B
GO:BP	regulation of smooth muscle cell chemotaxis	GO:0071671	1	0	6	31	1	21110	CORO1B
GO:BP	negative regulation of smooth muscle cell chemotaxis	GO:0071672	1	0	3	31	1	21110	CORO1B
GO:BP	mononuclear cell migration	GO:0071674	1	0	201	31	3	21110	IL6,SERPINE1,THBS1
GO:BP	positive regulation of mononuclear cell migration	GO:0071677	1	0	74	31	1	21110	SERPINE1
GO:BP	DNA biosynthetic process	GO:0071897	1	0	200	31	1	21110	CCN2
GO:BP	regulation of protein serine/threonine kinase activity	GO:0071900	1	0	365	31	2	21110	APOE,THBS1
GO:BP	negative regulation of protein serine/threonine kinase activity	GO:0071901	1	0	115	31	1	21110	APOE
GO:BP	development of primary sexual characteristics	GO:0045137	1	0	237	31	1	21110	IDH1
GO:BP	neurotransmitter-gated ion channel clustering	GO:0072578	1	0	17	31	1	21110	APOE
GO:BP	establishment of protein localization to organelle	GO:0072594	1	0	674	31	1	21110	JUP
GO:BP	protein localization to membrane	GO:0072657	1	0	820	31	3	21110	APOE,JUP,INS
GO:BP	protein localization to plasma membrane	GO:0072659	1	0	286	31	2	21110	JUP,INS
GO:BP	lamellipodium morphogenesis	GO:0072673	1	0	18	31	1	21110	CORO1B
GO:BP	regulation of bone resorption	GO:0045124	1	0	44	31	1	21110	IL6
GO:BP	regulation of primary metabolic process	GO:0080090	1	0	5836	31	14	21110	APOE,IDH1,JUP,PZP,KRT17,INS,IGFBP3,IL6,SERPINE1,CTSC,CCN2,SDC4,THBS1,SEMA7A
GO:BP	regulation of response to stress	GO:0080134	1	0	1438	31	8	21110	APOE,INS,IL6,SERPINE1,CTSC,CCN2,THBS1,SEMA7A
GO:BP	regulation of cellular response to stress	GO:0080135	1	0	700	31	2	21110	INS,CCN2
GO:BP	cardiac muscle cell action potential	GO:0086001	1	0	74	31	2	21110	JUP,DSP
GO:BP	cardiac muscle cell action potential involved in contraction	GO:0086002	1	0	50	31	2	21110	JUP,DSP
GO:BP	cardiac muscle cell contraction	GO:0086003	1	0	72	31	2	21110	JUP,DSP
GO:BP	regulation of cardiac muscle cell contraction	GO:0086004	1	0	34	31	2	21110	JUP,DSP
GO:BP	ventricular cardiac muscle cell action potential	GO:0086005	1	0	33	31	2	21110	JUP,DSP
GO:BP	endothelial cell apoptotic process	GO:0072577	1	0	55	31	2	21110	SERPINE1,THBS1
GO:BP	liver morphogenesis	GO:0072576	1	0	25	31	1	21110	IL6
GO:BP	epithelial cell proliferation involved in liver morphogenesis	GO:0072575	1	0	24	31	1	21110	IL6
GO:BP	hepatocyte proliferation	GO:0072574	1	0	24	31	1	21110	IL6
GO:BP	positive regulation of protein serine/threonine kinase activity	GO:0071902	1	0	195	31	1	21110	THBS1
GO:BP	extracellular exosome assembly	GO:0071971	1	0	7	31	1	21110	SDC4
GO:BP	renal system development	GO:0072001	1	0	324	31	2	21110	RBP4,SDC4
GO:BP	kidney epithelium development	GO:0072073	1	0	149	31	1	21110	SDC4
GO:BP	mesonephric epithelium development	GO:0072163	1	0	101	31	1	21110	SDC4
GO:BP	mesonephric tubule development	GO:0072164	1	0	101	31	1	21110	SDC4
GO:BP	epithelial tube formation	GO:0072175	1	0	143	31	1	21110	SDC4
GO:BP	cellular response to organic cyclic compound	GO:0071407	1	0	578	31	1	21110	JUP
GO:BP	tricarboxylic acid metabolic process	GO:0072350	1	0	14	31	1	21110	IDH1
GO:BP	establishment of protein localization	GO:0045184	1	0	1920	31	5	21110	APOE,RBP4,JUP,INS,IL6
GO:BP	purine-containing compound metabolic process	GO:0072521	1	0	499	31	1	21110	IDH1
GO:BP	pyridine-containing compound metabolic process	GO:0072524	1	0	87	31	1	21110	IDH1
GO:BP	T-helper 17 type immune response	GO:0072538	1	0	44	31	1	21110	IL6
GO:BP	T-helper 17 cell differentiation	GO:0072539	1	0	30	31	1	21110	IL6
GO:BP	cell fate commitment	GO:0045165	1	0	284	31	1	21110	IL6
GO:BP	T-helper 17 cell lineage commitment	GO:0072540	1	0	14	31	1	21110	IL6
GO:BP	cell-cell junction organization	GO:0045216	1	0	206	31	2	21110	JUP,DSP
GO:BP	cellular response to lipoprotein particle stimulus	GO:0071402	1	0	32	31	1	21110	APOE
GO:BP	cellular response to lipid	GO:0071396	1	0	602	31	2	21110	IL6,SERPINE1
GO:BP	cellular response to peptide hormone stimulus	GO:0071375	1	0	309	31	1	21110	INS
GO:BP	regulation of biological quality	GO:0065008	1	0	2964	31	9	21110	APOE,RBP4,JUP,DSP,INS,IL6,SERPINE1,THBS1,SEMA7A
GO:BP	regulation of molecular function	GO:0065009	1	0	2586	31	10	21110	APOE,CAPN1,JUP,PZP,INS,IL6,SERPINE1,CCN2,SDC4,THBS1
GO:BP	neuron cellular homeostasis	GO:0070050	1	0	64	31	1	21110	IL6
GO:BP	glucagon secretion	GO:0070091	1	0	10	31	1	21110	IL6
GO:BP	regulation of glucagon secretion	GO:0070092	1	0	10	31	1	21110	IL6
GO:BP	ventricular cardiac muscle tissue morphogenesis	GO:0055010	1	0	46	31	1	21110	DSP
GO:BP	regulation of establishment of protein localization	GO:0070201	1	0	540	31	5	21110	APOE,RBP4,JUP,INS,IL6
GO:BP	actin-mediated cell contraction	GO:0070252	1	0	100	31	2	21110	JUP,DSP
GO:BP	extracellular matrix constituent secretion	GO:0070278	1	0	15	31	1	21110	CCN2
GO:BP	cellular response to hydrogen peroxide	GO:0070301	1	0	87	31	1	21110	IL6
GO:BP	regulation of stress-activated protein kinase signaling cascade	GO:0070302	1	0	194	31	1	21110	CCN2
GO:BP	positive regulation of stress-activated protein kinase signaling cascade	GO:0070304	1	0	129	31	1	21110	CCN2
GO:BP	regulation of G0 to G1 transition	GO:0070316	1	0	37	31	1	21110	CCN2
GO:BP	positive regulation of G0 to G1 transition	GO:0070318	1	0	6	31	1	21110	CCN2
GO:BP	triglyceride homeostasis	GO:0070328	1	0	37	31	1	21110	APOE
GO:BP	bone resorption	GO:0045453	1	0	67	31	1	21110	IL6
GO:BP	biological regulation	GO:0065007	1	0	12891	31	23	21110	APOE,KRT10,KRT2,KRT5,HBA2,CORO1B,CAPN1,IDH1,RBP4,JUP,PZP,DSP,KRT17,INS,IGFBP3,IL6,SERPINE1,CTSC,CCN2,SDC4,THBS1,SEMA7A,FSTL1
GO:BP	protein-lipid complex assembly	GO:0065005	1	0	29	31	1	21110	APOE
GO:BP	protein-containing complex assembly	GO:0065003	1	0	3270	31	3	21110	APOE,KRT10,KRT5
GO:BP	connective tissue development	GO:0061448	1	0	281	31	1	21110	CCN2
GO:BP	reproductive system development	GO:0061458	1	0	311	31	2	21110	IDH1,RBP4
GO:BP	T follicular helper cell differentiation	GO:0061470	1	0	6	31	1	21110	IL6
GO:BP	hematopoietic stem cell homeostasis	GO:0061484	1	0	24	31	1	21110	FSTL1
GO:BP	axon development	GO:0061564	1	0	509	31	2	21110	APOE,SEMA7A
GO:BP	actin filament bundle organization	GO:0061572	1	0	162	31	3	21110	CORO1B,CCN2,SDC4
GO:BP	leukocyte adhesion to vascular endothelial cell	GO:0061756	1	0	47	31	1	21110	IL6
GO:BP	ERK1 and ERK2 cascade	GO:0070371	1	0	325	31	3	21110	APOE,CCN2,SEMA7A
GO:BP	response to caloric restriction	GO:0061771	1	0	3	31	1	21110	APOE
GO:BP	glial cell activation	GO:0061900	1	0	53	31	2	21110	IL6,CTSC
GO:BP	regulation of cholesterol biosynthetic process	GO:0045540	1	0	19	31	1	21110	APOE
GO:BP	process utilizing autophagic mechanism	GO:0061919	1	0	568	31	1	21110	CAPN1
GO:BP	regulation of small molecule metabolic process	GO:0062012	1	0	323	31	3	21110	APOE,INS,IGFBP3
GO:BP	positive regulation of small molecule metabolic process	GO:0062013	1	0	142	31	2	21110	APOE,INS
GO:BP	negative regulation of small molecule metabolic process	GO:0062014	1	0	100	31	2	21110	APOE,INS
GO:BP	cellular response to chemical stress	GO:0062197	1	0	338	31	2	21110	INS,IL6
GO:BP	regulation of astrocyte activation	GO:0061888	1	0	5	31	1	21110	IL6
GO:BP	regulation of extent of cell growth	GO:0061387	1	0	112	31	2	21110	APOE,SEMA7A
GO:BP	regulation of ERK1 and ERK2 cascade	GO:0070372	1	0	301	31	3	21110	APOE,CCN2,SEMA7A
GO:BP	response to oxygen levels	GO:0070482	1	0	327	31	2	21110	CCN2,THBS1
GO:BP	regulatory ncRNA processing	GO:0070918	1	0	70	31	1	21110	IL6
GO:BP	regulation of regulatory ncRNA processing	GO:0070920	1	0	14	31	1	21110	IL6
GO:BP	organelle assembly	GO:0070925	1	0	963	31	1	21110	SDC4
GO:BP	neuron death	GO:0070997	1	0	370	31	1	21110	APOE
GO:BP	regulation of phospholipid biosynthetic process	GO:0071071	1	0	19	31	1	21110	IDH1
GO:BP	cellular response to biotic stimulus	GO:0071216	1	0	248	31	2	21110	IL6,SERPINE1
GO:BP	cellular respiration	GO:0045333	1	0	244	31	1	21110	IDH1
GO:BP	cellular response to molecule of bacterial origin	GO:0071219	1	0	221	31	2	21110	IL6,SERPINE1
GO:BP	cellular response to lipopolysaccharide	GO:0071222	1	0	212	31	2	21110	IL6,SERPINE1
GO:BP	cellular response to organic substance	GO:0071310	1	0	2019	31	5	21110	JUP,INS,IL6,SERPINE1,THBS1
GO:BP	cellular response to cytokine stimulus	GO:0071345	1	0	826	31	2	21110	IL6,THBS1
GO:BP	cellular response to interleukin-1	GO:0071347	1	0	106	31	1	21110	IL6
GO:BP	cellular response to interleukin-6	GO:0071354	1	0	34	31	1	21110	IL6
GO:BP	cellular response to tumor necrosis factor	GO:0071356	1	0	225	31	1	21110	THBS1
GO:BP	cellular response to growth factor stimulus	GO:0071363	1	0	680	31	4	21110	CORO1B,CCN2,THBS1,FSTL1
GO:BP	fat cell differentiation	GO:0045444	1	0	237	31	2	21110	INS,IL6
GO:BP	cellular response to chemical stimulus	GO:0070887	1	0	2722	31	8	21110	APOE,HBA2,CORO1B,JUP,INS,IL6,SERPINE1,THBS1
GO:BP	positive regulation of glycogen metabolic process	GO:0070875	1	0	16	31	1	21110	INS
GO:BP	myoblast differentiation	GO:0045445	1	0	112	31	1	21110	IGFBP3
GO:BP	interleukin-1-mediated signaling pathway	GO:0070498	1	0	27	31	1	21110	IL6
GO:BP	platelet aggregation	GO:0070527	1	0	74	31	1	21110	IL6
GO:BP	response to fatty acid	GO:0070542	1	0	63	31	1	21110	CCN2
GO:BP	response to interleukin-1	GO:0070555	1	0	133	31	1	21110	IL6
GO:BP	calcium ion transmembrane transport	GO:0070588	1	0	344	31	1	21110	CCN2
GO:BP	regulation of protein processing	GO:0070613	1	0	66	31	2	21110	SERPINE1,THBS1
GO:BP	endothelial cell differentiation	GO:0045446	1	0	112	31	1	21110	FSTL1
GO:BP	positive regulation of ERK1 and ERK2 cascade	GO:0070374	1	0	213	31	3	21110	APOE,CCN2,SEMA7A
GO:BP	leukocyte proliferation	GO:0070661	1	0	348	31	2	21110	IL6,SDC4
GO:BP	negative regulation of leukocyte proliferation	GO:0070664	1	0	96	31	1	21110	SDC4
GO:BP	positive regulation of leukocyte proliferation	GO:0070665	1	0	165	31	1	21110	IL6
GO:BP	cellular macromolecule localization	GO:0070727	1	0	2733	31	8	21110	APOE,KRT5,CORO1B,RBP4,JUP,DSP,INS,IL6
GO:BP	response to interleukin-6	GO:0070741	1	0	37	31	1	21110	IL6
GO:BP	response to growth factor	GO:0070848	1	0	710	31	4	21110	CORO1B,CCN2,THBS1,FSTL1
GO:BP	regulation of glycogen metabolic process	GO:0070873	1	0	34	31	1	21110	INS
GO:BP	negative regulation of glycogen metabolic process	GO:0070874	1	0	8	31	1	21110	INS
GO:BP	regulation of leukocyte proliferation	GO:0070663	1	0	267	31	2	21110	IL6,SDC4
GO:BP	cardiac muscle tissue morphogenesis	GO:0055008	1	0	59	31	1	21110	DSP
GO:BP	response to calcium ion	GO:0051592	1	0	151	31	1	21110	THBS1
GO:BP	regulation of peptidase activity	GO:0052547	1	0	406	31	4	21110	PZP,SERPINE1,CCN2,THBS1
GO:BP	pigment granule organization	GO:0048753	1	0	40	31	1	21110	APOE
GO:BP	mesenchymal cell differentiation	GO:0048762	1	0	243	31	2	21110	IL6,SEMA7A
GO:BP	positive regulation of phosphate metabolic process	GO:0045937	1	0	860	31	6	21110	INS,IL6,CCN2,SDC4,THBS1,SEMA7A
GO:BP	tissue remodeling	GO:0048771	1	0	171	31	2	21110	CAPN1,IL6
GO:BP	genitalia development	GO:0048806	1	0	48	31	1	21110	RBP4
GO:BP	negative regulation of phosphate metabolic process	GO:0045936	1	0	407	31	2	21110	APOE,IGFBP3
GO:BP	female genitalia morphogenesis	GO:0048807	1	0	3	31	1	21110	RBP4
GO:BP	neuron projection morphogenesis	GO:0048812	1	0	650	31	2	21110	APOE,SEMA7A
GO:BP	inner ear development	GO:0048839	1	0	205	31	1	21110	SDC4
GO:BP	positive regulation of nucleobase-containing compound metabolic process	GO:0045935	1	0	2050	31	3	21110	APOE,JUP,IL6
GO:BP	regulation of axon extension involved in axon guidance	GO:0048841	1	0	34	31	1	21110	SEMA7A
GO:BP	negative regulation of axon extension involved in axon guidance	GO:0048843	1	0	28	31	1	21110	SEMA7A
GO:BP	artery morphogenesis	GO:0048844	1	0	71	31	1	21110	APOE
GO:BP	axon extension involved in axon guidance	GO:0048846	1	0	38	31	1	21110	SEMA7A
GO:BP	negative regulation of nucleobase-containing compound metabolic process	GO:0045934	1	0	1558	31	1	21110	IL6
GO:BP	cardiac muscle tissue development	GO:0048738	1	0	223	31	2	21110	RBP4,DSP
GO:BP	gland development	GO:0048732	1	0	447	31	2	21110	CAPN1,IL6
GO:BP	system development	GO:0048731	1	0	3987	31	12	21110	APOE,IDH1,RBP4,JUP,DSP,IL6,SERPINE1,CTSC,CCN2,SDC4,THBS1,SEMA7A
GO:BP	epidermis morphogenesis	GO:0048730	1	0	35	31	1	21110	KRT17
GO:BP	positive regulation of striated muscle contraction	GO:0045989	1	0	14	31	1	21110	CCN2
GO:BP	anatomical structure formation involved in morphogenesis	GO:0048646	1	0	1174	31	7	21110	RBP4,JUP,IL6,SERPINE1,CCN2,SDC4,THBS1
GO:BP	positive regulation of transcription by RNA polymerase II	GO:0045944	1	0	1257	31	2	21110	JUP,IL6
GO:BP	positive regulation of smooth muscle cell proliferation	GO:0048661	1	0	85	31	2	21110	IL6,THBS1
GO:BP	negative regulation of smooth muscle cell proliferation	GO:0048662	1	0	54	31	2	21110	APOE,IGFBP3
GO:BP	neuron development	GO:0048666	1	0	1144	31	4	21110	APOE,IL6,SDC4,SEMA7A
GO:BP	cell morphogenesis involved in neuron differentiation	GO:0048667	1	0	590	31	2	21110	APOE,SEMA7A
GO:BP	cell projection morphogenesis	GO:0048858	1	0	671	31	3	21110	APOE,CORO1B,SEMA7A
GO:BP	axon extension	GO:0048675	1	0	127	31	2	21110	APOE,SEMA7A
GO:BP	skeletal system morphogenesis	GO:0048705	1	0	234	31	1	21110	CCN2
GO:BP	embryonic skeletal system development	GO:0048706	1	0	130	31	1	21110	RBP4
GO:BP	astrocyte differentiation	GO:0048708	1	0	85	31	1	21110	IL6
GO:BP	regulation of astrocyte differentiation	GO:0048710	1	0	30	31	1	21110	IL6
GO:BP	positive regulation of steroid metabolic process	GO:0045940	1	0	26	31	1	21110	APOE
GO:BP	negative regulation of steroid metabolic process	GO:0045939	1	0	27	31	1	21110	APOE
GO:BP	tissue morphogenesis	GO:0048729	1	0	636	31	4	21110	KRT10,DSP,KRT17,SDC4
GO:BP	generation of neurons	GO:0048699	1	0	1488	31	4	21110	APOE,IL6,SDC4,SEMA7A
GO:BP	muscle organ morphogenesis	GO:0048644	1	0	77	31	1	21110	DSP
GO:BP	stem cell differentiation	GO:0048863	1	0	246	31	2	21110	KRT14,SEMA7A
GO:BP	positive regulation of muscle contraction	GO:0045933	1	0	47	31	1	21110	CCN2
GO:BP	positive regulation of carbohydrate metabolic process	GO:0045913	1	0	76	31	1	21110	INS
GO:BP	regulation of neurogenesis	GO:0050767	1	0	379	31	2	21110	IL6,SEMA7A
GO:BP	negative regulation of neurogenesis	GO:0050768	1	0	148	31	2	21110	IL6,SEMA7A
GO:BP	positive regulation of neurogenesis	GO:0050769	1	0	234	31	2	21110	IL6,SEMA7A
GO:BP	regulation of axonogenesis	GO:0050770	1	0	159	31	1	21110	SEMA7A
GO:BP	negative regulation of axonogenesis	GO:0050771	1	0	67	31	1	21110	SEMA7A
GO:BP	positive regulation of axonogenesis	GO:0050772	1	0	80	31	1	21110	SEMA7A
GO:BP	regulation of immune response	GO:0050776	1	0	912	31	3	21110	APOE,INS,IL6
GO:BP	negative regulation of carbohydrate metabolic process	GO:0045912	1	0	52	31	1	21110	INS
GO:BP	negative regulation of immune response	GO:0050777	1	0	186	31	1	21110	INS
GO:BP	positive regulation of immune response	GO:0050778	1	0	730	31	1	21110	IL6
GO:BP	regulation of biological process	GO:0050789	1	0	12480	31	23	21110	APOE,KRT10,KRT2,KRT5,HBA2,CORO1B,CAPN1,IDH1,RBP4,JUP,PZP,DSP,KRT17,INS,IGFBP3,IL6,SERPINE1,CTSC,CCN2,SDC4,THBS1,SEMA7A,FSTL1
GO:BP	regulation of catalytic activity	GO:0050790	1	0	1840	31	8	21110	APOE,CAPN1,PZP,INS,SERPINE1,CCN2,SDC4,THBS1
GO:BP	positive regulation of DNA-templated transcription	GO:0045893	1	0	1718	31	3	21110	APOE,JUP,IL6
GO:BP	positive regulation of proteolysis	GO:0045862	1	0	358	31	3	21110	APOE,CTSC,CCN2
GO:BP	positive regulation of exocytosis	GO:0045921	1	0	84	31	1	21110	SDC4
GO:BP	positive regulation of peptidyl-tyrosine phosphorylation	GO:0050731	1	0	181	31	1	21110	IL6
GO:BP	regulation of peptidyl-tyrosine phosphorylation	GO:0050730	1	0	251	31	1	21110	IL6
GO:BP	positive regulation of inflammatory response	GO:0050729	1	0	147	31	3	21110	IL6,SERPINE1,CTSC
GO:BP	positive regulation of growth	GO:0045927	1	0	260	31	3	21110	KRT17,INS,SEMA7A
GO:BP	multicellular organismal-level homeostasis	GO:0048871	1	0	764	31	4	21110	RBP4,IL6,CCN2,FSTL1
GO:BP	homeostasis of number of cells	GO:0048872	1	0	304	31	2	21110	IL6,FSTL1
GO:BP	chemical homeostasis	GO:0048878	1	0	1003	31	4	21110	APOE,RBP4,INS,IL6
GO:BP	sensory system development	GO:0048880	1	0	414	31	1	21110	RBP4
GO:BP	amyloid-beta metabolic process	GO:0050435	1	0	52	31	1	21110	APOE
GO:BP	regulation of lymphocyte proliferation	GO:0050670	1	0	239	31	2	21110	IL6,SDC4
GO:BP	stem cell development	GO:0048864	1	0	89	31	1	21110	SEMA7A
GO:BP	positive regulation of lymphocyte proliferation	GO:0050671	1	0	145	31	1	21110	IL6
GO:BP	regulation of epithelial cell proliferation	GO:0050678	1	0	376	31	2	21110	APOE,THBS1
GO:BP	negative regulation of epithelial cell proliferation	GO:0050680	1	0	140	31	2	21110	APOE,THBS1
GO:BP	negative regulation of protein secretion	GO:0050709	1	0	66	31	2	21110	APOE,INS
GO:BP	positive regulation of protein secretion	GO:0050714	1	0	145	31	2	21110	RBP4,INS
GO:BP	negative regulation of growth	GO:0045926	1	0	250	31	2	21110	RBP4,SEMA7A
GO:BP	negative regulation of fatty acid metabolic process	GO:0045922	1	0	36	31	1	21110	INS
GO:BP	negative regulation of inflammatory response	GO:0050728	1	0	150	31	2	21110	APOE,INS
GO:BP	negative regulation of lymphocyte proliferation	GO:0050672	1	0	88	31	1	21110	SDC4
GO:BP	regulation of cellular process	GO:0050794	1	0	11108	31	20	21110	APOE,KRT5,HBA2,CORO1B,CAPN1,IDH1,RBP4,JUP,DSP,KRT17,INS,IGFBP3,IL6,SERPINE1,CTSC,CCN2,SDC4,THBS1,SEMA7A,FSTL1
GO:BP	alcohol catabolic process	GO:0046164	1	0	39	31	1	21110	APOE
GO:BP	positive regulation of developmental growth	GO:0048639	1	0	162	31	1	21110	SEMA7A
GO:BP	terpenoid transport	GO:0046865	1	0	5	31	1	21110	RBP4
GO:BP	hormone secretion	GO:0046879	1	0	312	31	3	21110	RBP4,INS,IL6
GO:BP	regulation of hormone secretion	GO:0046883	1	0	255	31	3	21110	RBP4,INS,IL6
GO:BP	positive regulation of hormone secretion	GO:0046887	1	0	140	31	2	21110	RBP4,INS
GO:BP	positive regulation of lipid biosynthetic process	GO:0046889	1	0	85	31	2	21110	APOE,INS
GO:BP	regulation of lipid biosynthetic process	GO:0046890	1	0	173	31	3	21110	APOE,IDH1,INS
GO:BP	secretion	GO:0046903	1	0	955	31	6	21110	APOE,RBP4,INS,IL6,CCN2,SDC4
GO:BP	intracellular transport	GO:0046907	1	0	1834	31	2	21110	APOE,JUP
GO:BP	carboxylic acid transport	GO:0046942	1	0	356	31	2	21110	APOE,THBS1
GO:BP	insulin-like growth factor receptor signaling pathway	GO:0048009	1	0	48	31	1	21110	IGFBP3
GO:BP	phosphatidylinositol-mediated signaling	GO:0048015	1	0	176	31	1	21110	INS
GO:BP	inositol lipid-mediated signaling	GO:0048017	1	0	180	31	1	21110	INS
GO:BP	heterocycle metabolic process	GO:0046483	1	0	8221	31	6	21110	APOE,IDH1,JUP,INS,IL6,CCN2
GO:BP	focal adhesion assembly	GO:0048041	1	0	86	31	2	21110	SDC4,THBS1
GO:BP	astrocyte activation	GO:0048143	1	0	22	31	1	21110	IL6
GO:BP	isoprenoid transport	GO:0046864	1	0	5	31	1	21110	RBP4
GO:BP	negative regulation of bone remodeling	GO:0046851	1	0	19	31	1	21110	IL6
GO:BP	regulation of bone remodeling	GO:0046850	1	0	51	31	1	21110	IL6
GO:BP	bone remodeling	GO:0046849	1	0	91	31	1	21110	IL6
GO:BP	development of primary female sexual characteristics	GO:0046545	1	0	109	31	1	21110	IDH1
GO:BP	regulation of Ras protein signal transduction	GO:0046578	1	0	197	31	1	21110	APOE
GO:BP	regulation of organ growth	GO:0046620	1	0	89	31	1	21110	RBP4
GO:BP	negative regulation of organ growth	GO:0046621	1	0	32	31	1	21110	RBP4
GO:BP	regulation of insulin receptor signaling pathway	GO:0046626	1	0	68	31	1	21110	INS
GO:BP	positive regulation of insulin receptor signaling pathway	GO:0046628	1	0	25	31	1	21110	INS
GO:BP	glycerolipid metabolic process	GO:0046486	1	0	397	31	1	21110	APOE
GO:BP	organophosphate catabolic process	GO:0046434	1	0	146	31	1	21110	IDH1
GO:BP	alpha-beta T cell activation	GO:0046631	1	0	176	31	2	21110	INS,IL6
GO:BP	lymphocyte activation	GO:0046649	1	0	847	31	3	21110	INS,IL6,SDC4
GO:BP	lymphocyte proliferation	GO:0046651	1	0	307	31	2	21110	IL6,SDC4
GO:BP	female sex differentiation	GO:0046660	1	0	124	31	2	21110	IDH1,RBP4
GO:BP	heterocycle catabolic process	GO:0046700	1	0	460	31	1	21110	IL6
GO:BP	protein autophosphorylation	GO:0046777	1	0	231	31	1	21110	INS
GO:BP	regulation of nucleocytoplasmic transport	GO:0046822	1	0	111	31	1	21110	JUP
GO:BP	positive regulation of nucleocytoplasmic transport	GO:0046824	1	0	61	31	1	21110	JUP
GO:BP	alpha-beta T cell differentiation	GO:0046632	1	0	120	31	1	21110	IL6
GO:BP	negative regulation of developmental growth	GO:0048640	1	0	110	31	2	21110	RBP4,SEMA7A
GO:BP	regulation of synaptic plasticity	GO:0048167	1	0	209	31	2	21110	APOE,INS
GO:BP	male gamete generation	GO:0048232	1	0	626	31	1	21110	KRT9
GO:BP	negative regulation of response to stimulus	GO:0048585	1	0	1616	31	8	21110	APOE,CORO1B,INS,IGFBP3,IL6,SERPINE1,THBS1,SEMA7A
GO:BP	developmental cell growth	GO:0048588	1	0	229	31	2	21110	APOE,SEMA7A
GO:BP	developmental growth	GO:0048589	1	0	655	31	3	21110	APOE,RBP4,SEMA7A
GO:BP	positive regulation of JNK cascade	GO:0046330	1	0	96	31	1	21110	CCN2
GO:BP	eye morphogenesis	GO:0048592	1	0	168	31	1	21110	RBP4
GO:BP	camera-type eye morphogenesis	GO:0048593	1	0	132	31	1	21110	RBP4
GO:BP	embryonic morphogenesis	GO:0048598	1	0	618	31	2	21110	RBP4,SDC4
GO:BP	regulation of JNK cascade	GO:0046328	1	0	141	31	1	21110	CCN2
GO:BP	positive regulation of glucose import	GO:0046326	1	0	36	31	1	21110	INS
GO:BP	regulation of glucose import	GO:0046324	1	0	55	31	1	21110	INS
GO:BP	glucose import	GO:0046323	1	0	71	31	1	21110	INS
GO:BP	reproductive structure development	GO:0048608	1	0	307	31	2	21110	IDH1,RBP4
GO:BP	multicellular organismal reproductive process	GO:0048609	1	0	902	31	1	21110	KRT9
GO:BP	alcohol biosynthetic process	GO:0046165	1	0	138	31	1	21110	APOE
GO:BP	regulation of developmental growth	GO:0048638	1	0	323	31	3	21110	APOE,RBP4,SEMA7A
GO:BP	positive regulation of response to stimulus	GO:0048584	1	0	2283	31	10	21110	APOE,JUP,INS,IGFBP3,IL6,SERPINE1,CTSC,CCN2,THBS1,SEMA7A
GO:BP	regulation of response to stimulus	GO:0048583	1	0	4013	31	13	21110	APOE,CORO1B,CAPN1,JUP,INS,IGFBP3,IL6,SERPINE1,CTSC,CCN2,THBS1,SEMA7A,FSTL1
GO:BP	embryonic organ development	GO:0048568	1	0	462	31	1	21110	RBP4
GO:BP	embryonic organ morphogenesis	GO:0048562	1	0	303	31	1	21110	RBP4
GO:BP	macrophage chemotaxis	GO:0048246	1	0	42	31	1	21110	THBS1
GO:BP	regulation of receptor-mediated endocytosis	GO:0048259	1	0	111	31	1	21110	SERPINE1
GO:BP	positive regulation of receptor-mediated endocytosis	GO:0048260	1	0	54	31	1	21110	SERPINE1
GO:BP	response to pain	GO:0048265	1	0	34	31	1	21110	THBS1
GO:BP	behavioral response to pain	GO:0048266	1	0	19	31	1	21110	THBS1
GO:BP	organelle fission	GO:0048285	1	0	487	31	1	21110	INS
GO:BP	cell development	GO:0048468	1	0	2763	31	7	21110	APOE,KRT2,KRT75,INS,IL6,SDC4,SEMA7A
GO:BP	regulation of neuronal synaptic plasticity	GO:0048168	1	0	57	31	1	21110	APOE
GO:BP	positive regulation of receptor signaling pathway via JAK-STAT	GO:0046427	1	0	47	31	1	21110	IL6
GO:BP	negative regulation of biological process	GO:0048519	1	0	5932	31	15	21110	APOE,CORO1B,RBP4,JUP,PZP,INS,IGFBP3,IL6,SERPINE1,CTSC,CCN2,SDC4,THBS1,SEMA7A,FSTL1
GO:BP	regulation of receptor signaling pathway via JAK-STAT	GO:0046425	1	0	102	31	1	21110	IL6
GO:BP	monosaccharide biosynthetic process	GO:0046364	1	0	96	31	2	21110	RBP4,INS
GO:BP	negative regulation of behavior	GO:0048521	1	0	12	31	1	21110	INS
GO:BP	positive regulation of cellular process	GO:0048522	1	0	5615	31	16	21110	APOE,HBA2,CORO1B,CAPN1,RBP4,JUP,KRT17,INS,IGFBP3,IL6,SERPINE1,CTSC,CCN2,SDC4,THBS1,SEMA7A
GO:BP	negative regulation of cellular process	GO:0048523	1	0	4753	31	14	21110	APOE,CORO1B,RBP4,JUP,INS,IGFBP3,IL6,SERPINE1,CTSC,CCN2,SDC4,THBS1,SEMA7A,FSTL1
GO:BP	response to steroid hormone	GO:0048545	1	0	342	31	4	21110	IDH1,IL6,CCN2,THBS1
GO:BP	positive regulation of biological process	GO:0048518	1	0	6358	31	18	21110	APOE,KRT10,KRT2,HBA2,CORO1B,CAPN1,RBP4,JUP,KRT17,INS,IGFBP3,IL6,SERPINE1,CTSC,CCN2,SDC4,THBS1,SEMA7A
GO:BP	regulation of endopeptidase activity	GO:0052548	1	0	325	31	3	21110	SERPINE1,CCN2,THBS1
GO:BP	regulation of behavior	GO:0050795	1	0	75	31	2	21110	APOE,INS
GO:BP	negative regulation of proteolysis	GO:0045861	1	0	319	31	4	21110	PZP,INS,SERPINE1,THBS1
GO:BP	regulation of transferase activity	GO:0051338	1	0	860	31	4	21110	APOE,INS,SDC4,THBS1
GO:BP	regulation of oxidoreductase activity	GO:0051341	1	0	99	31	2	21110	APOE,INS
GO:BP	positive regulation of hydrolase activity	GO:0051345	1	0	568	31	1	21110	CCN2
GO:BP	negative regulation of hydrolase activity	GO:0051346	1	0	330	31	3	21110	PZP,SERPINE1,THBS1
GO:BP	positive regulation of transferase activity	GO:0051347	1	0	535	31	4	21110	APOE,INS,SDC4,THBS1
GO:BP	negative regulation of transferase activity	GO:0051348	1	0	272	31	1	21110	APOE
GO:BP	positive regulation of epidermis development	GO:0045684	1	0	32	31	2	21110	KRT10,KRT2
GO:BP	regulation of epidermis development	GO:0045682	1	0	66	31	2	21110	KRT10,KRT2
GO:BP	positive regulation of oxidoreductase activity	GO:0051353	1	0	59	31	2	21110	APOE,INS
GO:BP	negative regulation of oxidoreductase activity	GO:0051354	1	0	27	31	1	21110	INS
GO:BP	response to glucocorticoid	GO:0051384	1	0	143	31	1	21110	IL6
GO:BP	response to mineralocorticoid	GO:0051385	1	0	38	31	1	21110	CCN2
GO:BP	neuron apoptotic process	GO:0051402	1	0	256	31	1	21110	APOE
GO:BP	stress-activated MAPK cascade	GO:0051403	1	0	237	31	1	21110	CCN2
GO:BP	regulation of stress fiber assembly	GO:0051492	1	0	91	31	2	21110	CCN2,SDC4
GO:BP	regulation of hydrolase activity	GO:0051336	1	0	969	31	4	21110	PZP,SERPINE1,CCN2,THBS1
GO:BP	protein heterooligomerization	GO:0051291	1	0	27	31	1	21110	KRT10
GO:BP	protein heterotetramerization	GO:0051290	1	0	15	31	1	21110	KRT10
GO:BP	protein tetramerization	GO:0051262	1	0	91	31	1	21110	KRT10
GO:BP	regulation of protein transport	GO:0051223	1	0	515	31	5	21110	APOE,RBP4,JUP,INS,IL6
GO:BP	negative regulation of protein transport	GO:0051224	1	0	121	31	2	21110	APOE,INS
GO:BP	establishment of localization	GO:0051234	1	0	4964	31	11	21110	APOE,HBA2,CAPN1,RBP4,JUP,INS,IL6,SERPINE1,CCN2,SDC4,THBS1
GO:BP	maintenance of location	GO:0051235	1	0	344	31	2	21110	APOE,IL6
GO:BP	positive regulation of glycogen biosynthetic process	GO:0045725	1	0	15	31	1	21110	INS
GO:BP	negative regulation of protein metabolic process	GO:0051248	1	0	1004	31	6	21110	APOE,PZP,INS,IGFBP3,SERPINE1,THBS1
GO:BP	negative regulation of gluconeogenesis	GO:0045721	1	0	17	31	1	21110	INS
GO:BP	regulation of cytoskeleton organization	GO:0051493	1	0	543	31	3	21110	CORO1B,CCN2,SDC4
GO:BP	regulation of lymphocyte activation	GO:0051249	1	0	570	31	2	21110	IL6,SDC4
GO:BP	positive regulation of lymphocyte activation	GO:0051251	1	0	399	31	1	21110	IL6
GO:BP	regulation of glial cell differentiation	GO:0045685	1	0	75	31	1	21110	IL6
GO:BP	regulation of RNA metabolic process	GO:0051252	1	0	3774	31	4	21110	APOE,JUP,INS,IL6
GO:BP	negative regulation of RNA metabolic process	GO:0051253	1	0	1443	31	1	21110	IL6
GO:BP	positive regulation of RNA metabolic process	GO:0051254	1	0	1857	31	3	21110	APOE,JUP,IL6
GO:BP	protein polymerization	GO:0051258	1	0	287	31	1	21110	KRT5
GO:BP	protein complex oligomerization	GO:0051259	1	0	256	31	1	21110	KRT10
GO:BP	negative regulation of lymphocyte activation	GO:0051250	1	0	163	31	1	21110	SDC4
GO:BP	positive regulation of protein transport	GO:0051222	1	0	313	31	3	21110	RBP4,JUP,INS
GO:BP	positive regulation of osteoblast differentiation	GO:0045669	1	0	68	31	1	21110	IL6
GO:BP	positive regulation of cytoskeleton organization	GO:0051495	1	0	196	31	2	21110	CCN2,SDC4
GO:BP	positive regulation of nuclear division	GO:0051785	1	0	61	31	1	21110	INS
GO:BP	regulation of hair follicle development	GO:0051797	1	0	20	31	1	21110	KRT17
GO:BP	positive regulation of hair follicle development	GO:0051798	1	0	12	31	1	21110	KRT17
GO:BP	modulation by host of symbiont process	GO:0051851	1	0	83	31	1	21110	APOE
GO:BP	regulation of focal adhesion assembly	GO:0051893	1	0	64	31	2	21110	SDC4,THBS1
GO:BP	regulation of osteoblast differentiation	GO:0045667	1	0	127	31	1	21110	IL6
GO:BP	positive regulation of myoblast differentiation	GO:0045663	1	0	45	31	1	21110	IGFBP3
GO:BP	positive regulation of focal adhesion assembly	GO:0051894	1	0	26	31	1	21110	SDC4
GO:BP	negative regulation of focal adhesion assembly	GO:0051895	1	0	17	31	1	21110	THBS1
GO:BP	regulation of myoblast differentiation	GO:0045661	1	0	76	31	1	21110	IGFBP3
GO:BP	regulation of protein kinase B signaling	GO:0051896	1	0	166	31	2	21110	INS,THBS1
GO:BP	positive regulation of protein kinase B signaling	GO:0051897	1	0	112	31	2	21110	INS,THBS1
GO:BP	regulation of nervous system development	GO:0051960	1	0	461	31	3	21110	IL6,CTSC,SEMA7A
GO:BP	negative regulation of nervous system development	GO:0051961	1	0	154	31	2	21110	IL6,SEMA7A
GO:BP	positive regulation of nervous system development	GO:0051962	1	0	284	31	2	21110	IL6,SEMA7A
GO:BP	regulation of nuclear division	GO:0051783	1	0	146	31	1	21110	INS
GO:BP	regulation of cell cycle	GO:0051726	1	0	1130	31	2	21110	INS,CCN2
GO:BP	cellular response to stimulus	GO:0051716	1	0	7521	31	14	21110	APOE,HBA2,CORO1B,CAPN1,JUP,INS,IGFBP3,IL6,SERPINE1,CTSC,CCN2,THBS1,SEMA7A,FSTL1
GO:BP	response to other organism	GO:0051707	1	0	1581	31	4	21110	APOE,INS,IL6,SERPINE1
GO:BP	positive regulation of stress fiber assembly	GO:0051496	1	0	53	31	2	21110	CCN2,SDC4
GO:BP	keratinocyte migration	GO:0051546	1	0	20	31	1	21110	KRT2
GO:BP	glyoxylate metabolic process	GO:0046487	1	0	8	31	1	21110	IDH1
GO:BP	proteolysis involved in protein catabolic process	GO:0051603	1	0	804	31	2	21110	APOE,CTSC
GO:BP	protein maturation	GO:0051604	1	0	339	31	2	21110	SERPINE1,THBS1
GO:BP	detection of stimulus	GO:0051606	1	0	651	31	1	21110	JUP
GO:BP	defense response to virus	GO:0051607	1	0	305	31	1	21110	IL6
GO:BP	negative regulation of cytoskeleton organization	GO:0051494	1	0	166	31	1	21110	CORO1B
GO:BP	organelle localization	GO:0051640	1	0	583	31	1	21110	SDC4
GO:BP	vesicle localization	GO:0051648	1	0	213	31	1	21110	SDC4
GO:BP	establishment of localization in cell	GO:0051649	1	0	2386	31	3	21110	APOE,JUP,SDC4
GO:BP	establishment of vesicle localization	GO:0051650	1	0	194	31	1	21110	SDC4
GO:BP	maintenance of location in cell	GO:0051651	1	0	230	31	1	21110	APOE
GO:BP	establishment of organelle localization	GO:0051656	1	0	447	31	1	21110	SDC4
GO:BP	localization within membrane	GO:0051668	1	0	913	31	3	21110	APOE,JUP,INS
GO:BP	biological process involved in interaction with symbiont	GO:0051702	1	0	119	31	1	21110	APOE
GO:BP	cellular localization	GO:0051641	1	0	3635	31	9	21110	APOE,KRT5,CORO1B,RBP4,JUP,DSP,INS,IL6,SDC4
GO:BP	regulation of insulin secretion	GO:0050796	1	0	169	31	2	21110	RBP4,IL6
GO:BP	positive regulation of translation	GO:0045727	1	0	142	31	3	21110	KRT17,IL6,THBS1
GO:BP	positive regulation of nitrogen compound metabolic process	GO:0051173	1	0	3131	31	10	21110	APOE,JUP,KRT17,INS,IL6,CTSC,CCN2,SDC4,THBS1,SEMA7A
GO:BP	nervous system process	GO:0050877	1	0	1524	31	4	21110	APOE,RBP4,INS,CTSC
GO:BP	regulation of body fluid levels	GO:0050878	1	0	367	31	4	21110	APOE,IL6,SERPINE1,THBS1
GO:BP	cognition	GO:0050890	1	0	319	31	2	21110	APOE,INS
GO:BP	response to stimulus	GO:0050896	1	0	9081	31	19	21110	APOE,KRT5,HBA2,CORO1B,CAPN1,IDH1,RBP4,JUP,DSP,INS,IGFBP3,IL6,SERPINE1,CTSC,CCN2,SDC4,THBS1,SEMA7A,FSTL1
GO:BP	leukocyte migration	GO:0050900	1	0	396	31	3	21110	IL6,SERPINE1,THBS1
GO:BP	negative chemotaxis	GO:0050919	1	0	47	31	1	21110	SEMA7A
GO:BP	positive regulation of mitotic nuclear division	GO:0045840	1	0	45	31	1	21110	INS
GO:BP	positive regulation of lipid metabolic process	GO:0045834	1	0	152	31	2	21110	APOE,INS
GO:BP	negative regulation of lipid metabolic process	GO:0045833	1	0	104	31	2	21110	APOE,INS
GO:BP	positive regulation of chemotaxis	GO:0050921	1	0	144	31	3	21110	IL6,SERPINE1,THBS1
GO:BP	sensory perception of light stimulus	GO:0050953	1	0	224	31	1	21110	RBP4
GO:BP	detection of mechanical stimulus	GO:0050982	1	0	55	31	1	21110	JUP
GO:BP	regulation of lipid catabolic process	GO:0050994	1	0	63	31	2	21110	IDH1,INS
GO:BP	negative regulation of innate immune response	GO:0045824	1	0	74	31	1	21110	INS
GO:BP	negative regulation of lipid catabolic process	GO:0050995	1	0	26	31	1	21110	INS
GO:BP	brown fat cell differentiation	GO:0050873	1	0	55	31	1	21110	INS
GO:BP	positive regulation of B cell activation	GO:0050871	1	0	159	31	1	21110	IL6
GO:BP	positive regulation of T cell activation	GO:0050870	1	0	246	31	1	21110	IL6
GO:BP	negative regulation of T cell activation	GO:0050868	1	0	127	31	1	21110	SDC4
GO:BP	positive regulation of protein kinase activity	GO:0045860	1	0	364	31	3	21110	INS,SDC4,THBS1
GO:BP	monoatomic ion homeostasis	GO:0050801	1	0	602	31	1	21110	APOE
GO:BP	regulation of synapse structure or activity	GO:0050803	1	0	246	31	2	21110	APOE,INS
GO:BP	modulation of chemical synaptic transmission	GO:0050804	1	0	490	31	2	21110	APOE,INS
GO:BP	positive regulation of synaptic transmission	GO:0050806	1	0	169	31	2	21110	APOE,INS
GO:BP	regulation of synapse organization	GO:0050807	1	0	240	31	2	21110	APOE,INS
GO:BP	synapse organization	GO:0050808	1	0	474	31	2	21110	APOE,INS
GO:BP	regulation of nitric-oxide synthase activity	GO:0050999	1	0	37	31	2	21110	APOE,INS
GO:BP	regulation of steroid biosynthetic process	GO:0050810	1	0	70	31	1	21110	APOE
GO:BP	regulation of protein kinase activity	GO:0045859	1	0	617	31	4	21110	APOE,INS,SDC4,THBS1
GO:BP	defense response to Gram-negative bacterium	GO:0050829	1	0	93	31	2	21110	IL6,SERPINE1
GO:BP	defense response to Gram-positive bacterium	GO:0050830	1	0	121	31	1	21110	IL6
GO:BP	regulation of T cell activation	GO:0050863	1	0	372	31	2	21110	IL6,SDC4
GO:BP	regulation of B cell activation	GO:0050864	1	0	206	31	1	21110	IL6
GO:BP	negative regulation of cell activation	GO:0050866	1	0	217	31	2	21110	APOE,SDC4
GO:BP	positive regulation of cell activation	GO:0050867	1	0	462	31	4	21110	IL6,CTSC,CCN2,THBS1
GO:BP	positive regulation of coagulation	GO:0050820	1	0	30	31	2	21110	SERPINE1,THBS1
GO:BP	localization	GO:0051179	1	0	5604	31	14	21110	APOE,KRT5,HBA2,CORO1B,CAPN1,RBP4,JUP,DSP,INS,IL6,SERPINE1,CCN2,SDC4,THBS1
GO:BP	actin filament bundle assembly	GO:0051017	1	0	159	31	3	21110	CORO1B,CCN2,SDC4
GO:BP	positive regulation of membrane protein ectodomain proteolysis	GO:0051044	1	0	16	31	1	21110	APOE
GO:BP	negative regulation of developmental process	GO:0051093	1	0	927	31	5	21110	RBP4,IL6,SERPINE1,THBS1,SEMA7A
GO:BP	positive regulation of axon extension	GO:0045773	1	0	38	31	1	21110	SEMA7A
GO:BP	positive regulation of angiogenesis	GO:0045766	1	0	165	31	3	21110	JUP,SERPINE1,THBS1
GO:BP	regulation of angiogenesis	GO:0045765	1	0	287	31	4	21110	JUP,IL6,SERPINE1,THBS1
GO:BP	positive regulation of protein catabolic process	GO:0045732	1	0	214	31	1	21110	APOE
GO:BP	regulation of binding	GO:0051098	1	0	370	31	1	21110	APOE
GO:BP	positive regulation of binding	GO:0051099	1	0	178	31	1	21110	APOE
GO:BP	regulation of actin nucleation	GO:0051125	1	0	41	31	1	21110	CORO1B
GO:BP	negative regulation of actin nucleation	GO:0051126	1	0	10	31	1	21110	CORO1B
GO:BP	respiratory burst	GO:0045730	1	0	38	31	1	21110	INS
GO:BP	negative regulation of cellular component organization	GO:0051129	1	0	725	31	4	21110	APOE,CORO1B,THBS1,SEMA7A
GO:BP	nuclear transport	GO:0051169	1	0	333	31	1	21110	JUP
GO:BP	import into nucleus	GO:0051170	1	0	172	31	1	21110	JUP
GO:BP	regulation of nitrogen compound metabolic process	GO:0051171	1	0	5662	31	13	21110	APOE,JUP,PZP,KRT17,INS,IGFBP3,IL6,SERPINE1,CTSC,CCN2,SDC4,THBS1,SEMA7A
GO:BP	negative regulation of nitrogen compound metabolic process	GO:0051172	1	0	2374	31	7	21110	APOE,PZP,INS,IGFBP3,IL6,SERPINE1,THBS1
GO:BP	positive regulation of NF-kappaB transcription factor activity	GO:0051092	1	0	157	31	1	21110	INS
GO:BP	positive regulation of DNA-binding transcription factor activity	GO:0051091	1	0	268	31	3	21110	JUP,INS,IL6
GO:BP	regulation of DNA-binding transcription factor activity	GO:0051090	1	0	443	31	3	21110	JUP,INS,IL6
GO:BP	regulation of small GTPase mediated signal transduction	GO:0051056	1	0	309	31	1	21110	APOE
GO:BP	positive regulation of heart contraction	GO:0045823	1	0	39	31	1	21110	CCN2
GO:BP	positive regulation of glycolytic process	GO:0045821	1	0	21	31	1	21110	INS
GO:BP	negative regulation of glycogen catabolic process	GO:0045818	1	0	1	31	1	21110	INS
GO:BP	regulation of secretion	GO:0051046	1	0	623	31	5	21110	APOE,RBP4,INS,IL6,SDC4
GO:BP	positive regulation of endocytosis	GO:0045807	1	0	155	31	2	21110	APOE,SERPINE1
GO:BP	positive regulation of secretion	GO:0051047	1	0	322	31	3	21110	RBP4,INS,SDC4
GO:BP	positive regulation of cell cycle	GO:0045787	1	0	348	31	2	21110	INS,CCN2
GO:BP	regulation of membrane protein ectodomain proteolysis	GO:0051043	1	0	24	31	1	21110	APOE
GO:BP	negative regulation of secretion	GO:0051048	1	0	169	31	2	21110	APOE,INS
GO:BP	positive regulation of transport	GO:0051050	1	0	921	31	6	21110	APOE,RBP4,JUP,INS,SERPINE1,SDC4
GO:BP	negative regulation of transport	GO:0051051	1	0	436	31	3	21110	APOE,INS,THBS1
GO:BP	positive regulation of cell adhesion	GO:0045785	1	0	477	31	3	21110	JUP,IL6,SDC4
GO:BP	regulation of DNA metabolic process	GO:0051052	1	0	527	31	1	21110	IL6
GO:BP	negative regulation of bone resorption	GO:0045779	1	0	17	31	1	21110	IL6
GO:BP	positive regulation of DNA metabolic process	GO:0051054	1	0	305	31	1	21110	IL6
GO:BP	negative regulation of lipid biosynthetic process	GO:0051055	1	0	55	31	1	21110	APOE
GO:BP	regulation of transport	GO:0051049	1	0	1771	31	9	21110	APOE,CAPN1,RBP4,JUP,INS,IL6,SERPINE1,SDC4,THBS1
GO:BP	cartilage development	GO:0051216	1	0	210	31	1	21110	CCN2
GO:BP	regulation of heart rate by cardiac conduction	GO:0086091	1	0	41	31	2	21110	JUP,DSP
GO:BP	transport across blood-brain barrier	GO:0150104	1	0	87	31	1	21110	APOE
GO:BP	protein localization to cell-cell junction	GO:0150105	1	0	21	31	1	21110	DSP
GO:BP	cell-substrate junction organization	GO:0150115	1	0	103	31	2	21110	SDC4,THBS1
GO:BP	regulation of cell-substrate junction organization	GO:0150116	1	0	69	31	2	21110	SDC4,THBS1
GO:BP	positive regulation of cell-substrate junction organization	GO:0150117	1	0	31	31	1	21110	SDC4
GO:BP	negative regulation of cell-substrate junction organization	GO:0150118	1	0	17	31	1	21110	THBS1
GO:BP	regulation of transport across blood-brain barrier	GO:0150200	1	0	1	31	1	21110	APOE
GO:BP	regulation of neuroinflammatory response	GO:0150077	1	0	34	31	2	21110	IL6,CTSC
GO:BP	positive regulation of transport across blood-brain barrier	GO:0150201	1	0	1	31	1	21110	APOE
GO:BP	regulation of cytokine production involved in inflammatory response	GO:1900015	1	0	58	31	1	21110	IL6
GO:BP	positive regulation of cytokine production involved in inflammatory response	GO:1900017	1	0	25	31	1	21110	IL6
GO:BP	positive regulation of hemostasis	GO:1900048	1	0	28	31	2	21110	SERPINE1,THBS1
GO:BP	regulation of cellular response to insulin stimulus	GO:1900076	1	0	68	31	1	21110	INS
GO:BP	positive regulation of cellular response to insulin stimulus	GO:1900078	1	0	28	31	1	21110	INS
GO:BP	regulation of protein localization to nucleus	GO:1900180	1	0	140	31	2	21110	JUP,INS
GO:BP	positive regulation of protein localization to nucleus	GO:1900182	1	0	89	31	2	21110	JUP,INS
GO:BP	cell-cell signaling by wnt	GO:0198738	1	0	452	31	2	21110	APOE,JUP
GO:BP	neuroinflammatory response	GO:0150076	1	0	71	31	2	21110	IL6,CTSC
GO:BP	visual system development	GO:0150063	1	0	408	31	1	21110	RBP4
GO:BP	defense response to symbiont	GO:0140546	1	0	306	31	1	21110	IL6
GO:BP	regulation of neurotransmitter receptor activity	GO:0099601	1	0	65	31	1	21110	CAPN1
GO:BP	neuron projection organization	GO:0106027	1	0	90	31	2	21110	APOE,INS
GO:BP	regulation of sterol biosynthetic process	GO:0106118	1	0	19	31	1	21110	APOE
GO:BP	negative regulation of sterol biosynthetic process	GO:0106119	1	0	5	31	1	21110	APOE
GO:BP	regulation of actomyosin structure organization	GO:0110020	1	0	100	31	2	21110	CCN2,SDC4
GO:BP	regulation of actin filament organization	GO:0110053	1	0	277	31	3	21110	CORO1B,CCN2,SDC4
GO:BP	intermembrane lipid transfer	GO:0120009	1	0	52	31	1	21110	APOE
GO:BP	regulation of plasma membrane bounded cell projection organization	GO:0120035	1	0	642	31	4	21110	APOE,CORO1B,INS,SEMA7A
GO:BP	plasma membrane bounded cell projection organization	GO:0120036	1	0	1535	31	6	21110	APOE,CORO1B,INS,IL6,SDC4,SEMA7A
GO:BP	plasma membrane bounded cell projection morphogenesis	GO:0120039	1	0	666	31	3	21110	APOE,CORO1B,SEMA7A
GO:BP	olefinic compound metabolic process	GO:0120254	1	0	159	31	1	21110	RBP4
GO:BP	mitotic nuclear division	GO:0140014	1	0	280	31	1	21110	INS
GO:BP	extracellular vesicle biogenesis	GO:0140112	1	0	23	31	1	21110	SDC4
GO:BP	regulation of long-chain fatty acid import into cell	GO:0140212	1	0	8	31	1	21110	THBS1
GO:BP	negative regulation of long-chain fatty acid import into cell	GO:0140213	1	0	4	31	1	21110	THBS1
GO:BP	export from cell	GO:0140352	1	0	884	31	6	21110	APOE,RBP4,INS,IL6,CCN2,SDC4
GO:BP	lipid import into cell	GO:0140354	1	0	19	31	1	21110	THBS1
GO:BP	regulation of amyloid-beta clearance	GO:1900221	1	0	18	31	1	21110	APOE
GO:BP	positive regulation of amyloid-beta clearance	GO:1900223	1	0	8	31	1	21110	APOE
GO:BP	regulation of long-term synaptic potentiation	GO:1900271	1	0	46	31	2	21110	APOE,INS
GO:BP	negative regulation of long-term synaptic potentiation	GO:1900272	1	0	11	31	1	21110	APOE
GO:BP	response to peptide	GO:1901652	1	0	507	31	2	21110	INS,CCN2
GO:BP	cellular response to peptide	GO:1901653	1	0	370	31	1	21110	INS
GO:BP	response to ketone	GO:1901654	1	0	212	31	1	21110	THBS1
GO:BP	response to nitrogen compound	GO:1901698	1	0	1136	31	5	21110	APOE,JUP,INS,IL6,CCN2
GO:BP	cellular response to nitrogen compound	GO:1901699	1	0	703	31	2	21110	JUP,INS
GO:BP	response to oxygen-containing compound	GO:1901700	1	0	1796	31	9	21110	APOE,HBA2,RBP4,JUP,INS,IL6,SERPINE1,CCN2,THBS1
GO:BP	cellular response to oxygen-containing compound	GO:1901701	1	0	1287	31	4	21110	JUP,INS,IL6,SERPINE1
GO:BP	positive regulation of platelet aggregation	GO:1901731	1	0	12	31	1	21110	IL6
GO:BP	regulation of cell junction assembly	GO:1901888	1	0	214	31	2	21110	SDC4,THBS1
GO:BP	negative regulation of cell junction assembly	GO:1901889	1	0	31	31	1	21110	THBS1
GO:BP	positive regulation of cell junction assembly	GO:1901890	1	0	107	31	1	21110	SDC4
GO:BP	fatty acid transmembrane transport	GO:1902001	1	0	20	31	1	21110	THBS1
GO:BP	regulation of amyloid-beta formation	GO:1902003	1	0	36	31	1	21110	APOE
GO:BP	regulation of extrinsic apoptotic signaling pathway via death domain receptors	GO:1902041	1	0	48	31	2	21110	SERPINE1,THBS1
GO:BP	negative regulation of extrinsic apoptotic signaling pathway via death domain receptors	GO:1902042	1	0	29	31	1	21110	SERPINE1
GO:BP	positive regulation of extrinsic apoptotic signaling pathway via death domain receptors	GO:1902043	1	0	14	31	1	21110	THBS1
GO:BP	response to salt	GO:1902074	1	0	383	31	1	21110	THBS1
GO:BP	organic hydroxy compound biosynthetic process	GO:1901617	1	0	239	31	1	21110	APOE
GO:BP	trans-synaptic signaling	GO:0099537	1	0	759	31	2	21110	APOE,INS
GO:BP	organic hydroxy compound catabolic process	GO:1901616	1	0	63	31	1	21110	APOE
GO:BP	organic substance biosynthetic process	GO:1901576	1	0	5894	31	9	21110	APOE,IDH1,RBP4,JUP,KRT17,INS,IL6,CCN2,THBS1
GO:BP	positive regulation of long-term synaptic potentiation	GO:1900273	1	0	24	31	1	21110	INS
GO:BP	regulation of post-transcriptional gene silencing by RNA	GO:1900368	1	0	34	31	1	21110	IL6
GO:BP	negative regulation of post-transcriptional gene silencing by RNA	GO:1900369	1	0	16	31	1	21110	IL6
GO:BP	regulation of cellular response to oxidative stress	GO:1900407	1	0	82	31	1	21110	INS
GO:BP	regulation of neuron death	GO:1901214	1	0	324	31	1	21110	APOE
GO:BP	negative regulation of neuron death	GO:1901215	1	0	217	31	1	21110	APOE
GO:BP	regulation of odontoblast differentiation	GO:1901329	1	0	3	31	1	21110	SERPINE1
GO:BP	positive regulation of odontoblast differentiation	GO:1901331	1	0	1	31	1	21110	SERPINE1
GO:BP	regulation of vasculature development	GO:1901342	1	0	291	31	4	21110	JUP,IL6,SERPINE1,THBS1
GO:BP	negative regulation of vasculature development	GO:1901343	1	0	105	31	2	21110	SERPINE1,THBS1
GO:BP	organic cyclic compound metabolic process	GO:1901360	1	0	8514	31	6	21110	APOE,IDH1,JUP,INS,IL6,CCN2
GO:BP	organic cyclic compound catabolic process	GO:1901361	1	0	508	31	2	21110	APOE,IL6
GO:BP	organic cyclic compound biosynthetic process	GO:1901362	1	0	4287	31	5	21110	APOE,JUP,INS,IL6,CCN2
GO:BP	organonitrogen compound metabolic process	GO:1901564	1	0	6441	31	17	21110	APOE,KRT10,KRT2,CAPN1,IDH1,PZP,DSP,KRT17,INS,IGFBP3,IL6,SERPINE1,CTSC,CCN2,SDC4,THBS1,SEMA7A
GO:BP	organonitrogen compound catabolic process	GO:1901565	1	0	1383	31	3	21110	APOE,INS,CTSC
GO:BP	organonitrogen compound biosynthetic process	GO:1901566	1	0	1789	31	4	21110	APOE,KRT17,IL6,THBS1
GO:BP	organic substance catabolic process	GO:1901575	1	0	2157	31	7	21110	APOE,HBA2,CAPN1,IDH1,INS,IL6,CTSC
GO:BP	organic hydroxy compound metabolic process	GO:1901615	1	0	567	31	3	21110	APOE,IDH1,RBP4
GO:BP	synaptic signaling	GO:0099536	1	0	781	31	2	21110	APOE,INS
GO:BP	regulation of trans-synaptic signaling	GO:0099177	1	0	491	31	2	21110	APOE,INS
GO:BP	regulation of postsynapse organization	GO:0099175	1	0	102	31	2	21110	APOE,INS
GO:BP	positive regulation of peptide hormone secretion	GO:0090277	1	0	109	31	2	21110	RBP4,INS
GO:BP	regulation of cellular response to growth factor stimulus	GO:0090287	1	0	316	31	2	21110	THBS1,FSTL1
GO:BP	negative regulation of cellular response to growth factor stimulus	GO:0090288	1	0	104	31	1	21110	THBS1
GO:BP	positive regulation of wound healing	GO:0090303	1	0	60	31	2	21110	SERPINE1,THBS1
GO:BP	nucleic acid metabolic process	GO:0090304	1	0	7534	31	5	21110	APOE,JUP,INS,IL6,CCN2
GO:BP	positive regulation of intracellular protein transport	GO:0090316	1	0	156	31	1	21110	JUP
GO:BP	regulation of platelet aggregation	GO:0090330	1	0	31	31	1	21110	IL6
GO:BP	regulation of brown fat cell differentiation	GO:0090335	1	0	24	31	1	21110	INS
GO:BP	positive regulation of brown fat cell differentiation	GO:0090336	1	0	16	31	1	21110	INS
GO:BP	replicative senescence	GO:0090399	1	0	16	31	1	21110	SERPINE1
GO:BP	organophosphate biosynthetic process	GO:0090407	1	0	609	31	1	21110	IDH1
GO:BP	mesenchymal cell migration	GO:0090497	1	0	61	31	1	21110	SEMA7A
GO:BP	sensory organ morphogenesis	GO:0090596	1	0	286	31	1	21110	RBP4
GO:BP	cellular response to very-low-density lipoprotein particle stimulus	GO:0090731	1	0	1	31	1	21110	APOE
GO:BP	regulation of plasma lipoprotein particle levels	GO:0097006	1	0	71	31	1	21110	APOE
GO:BP	type B pancreatic cell apoptotic process	GO:0097050	1	0	10	31	1	21110	IL6
GO:BP	dendritic spine organization	GO:0097061	1	0	80	31	2	21110	APOE,INS
GO:BP	regulation of peptide hormone secretion	GO:0090276	1	0	200	31	3	21110	RBP4,INS,IL6
GO:BP	AMPA glutamate receptor clustering	GO:0097113	1	0	10	31	1	21110	APOE
GO:BP	positive regulation of canonical Wnt signaling pathway	GO:0090263	1	0	105	31	1	21110	JUP
GO:BP	negative regulation of triglyceride metabolic process	GO:0090209	1	0	10	31	1	21110	APOE
GO:BP	regulation of monocyte chemotaxis	GO:0090025	1	0	28	31	1	21110	SERPINE1
GO:BP	positive regulation of monocyte chemotaxis	GO:0090026	1	0	21	31	1	21110	SERPINE1
GO:BP	regulation of cell migration involved in sprouting angiogenesis	GO:0090049	1	0	38	31	1	21110	THBS1
GO:BP	negative regulation of cell migration involved in sprouting angiogenesis	GO:0090051	1	0	15	31	1	21110	THBS1
GO:BP	regulation of anatomical structure size	GO:0090066	1	0	511	31	3	21110	APOE,INS,SEMA7A
GO:BP	positive regulation of cell cycle process	GO:0090068	1	0	256	31	2	21110	INS,CCN2
GO:BP	regulation of peptide transport	GO:0090087	1	0	205	31	3	21110	RBP4,INS,IL6
GO:BP	negative regulation of canonical Wnt signaling pathway	GO:0090090	1	0	136	31	1	21110	APOE
GO:BP	positive regulation of extracellular matrix disassembly	GO:0090091	1	0	8	31	1	21110	IL6
GO:BP	regulation of transmembrane receptor protein serine/threonine kinase signaling pathway	GO:0090092	1	0	275	31	2	21110	THBS1,FSTL1
GO:BP	positive regulation of transmembrane receptor protein serine/threonine kinase signaling pathway	GO:0090100	1	0	118	31	1	21110	THBS1
GO:BP	regulation of cell-substrate junction assembly	GO:0090109	1	0	64	31	2	21110	SDC4,THBS1
GO:BP	actin filament branching	GO:0090135	1	0	1	31	1	21110	CORO1B
GO:BP	regulation of cholesterol metabolic process	GO:0090181	1	0	35	31	1	21110	APOE
GO:BP	positive regulation of cholesterol metabolic process	GO:0090205	1	0	13	31	1	21110	APOE
GO:BP	negative regulation of cholesterol metabolic process	GO:0090206	1	0	5	31	1	21110	APOE
GO:BP	regulation of triglyceride metabolic process	GO:0090207	1	0	40	31	1	21110	APOE
GO:BP	regulation of muscle system process	GO:0090257	1	0	234	31	3	21110	JUP,DSP,CCN2
GO:BP	regulation of organelle assembly	GO:1902115	1	0	209	31	1	21110	SDC4
GO:BP	NMDA glutamate receptor clustering	GO:0097114	1	0	5	31	1	21110	APOE
GO:BP	apoptotic signaling pathway	GO:0097190	1	0	599	31	4	21110	INS,SERPINE1,CTSC,THBS1
GO:BP	cell-cell adhesion	GO:0098609	1	0	950	31	5	21110	JUP,DSP,DSC1,IL6,SDC4
GO:BP	monoatomic cation transmembrane transport	GO:0098655	1	0	859	31	1	21110	CCN2
GO:BP	import into cell	GO:0098657	1	0	250	31	1	21110	THBS1
GO:BP	inorganic ion transmembrane transport	GO:0098660	1	0	922	31	1	21110	CCN2
GO:BP	inorganic cation transmembrane transport	GO:0098662	1	0	828	31	1	21110	CCN2
GO:BP	import across plasma membrane	GO:0098739	1	0	198	31	1	21110	THBS1
GO:BP	cell-cell adhesion via plasma-membrane adhesion molecules	GO:0098742	1	0	285	31	1	21110	DSC1
GO:BP	cell aggregation	GO:0098743	1	0	25	31	1	21110	CCN2
GO:BP	detoxification	GO:0098754	1	0	136	31	2	21110	APOE,HBA2
GO:BP	inorganic ion homeostasis	GO:0098771	1	0	533	31	1	21110	APOE
GO:BP	skin epidermis development	GO:0098773	1	0	128	31	2	21110	HRNR,KRT17
GO:BP	cellular oxidant detoxification	GO:0098869	1	0	94	31	2	21110	APOE,HBA2
GO:BP	regulation of action potential	GO:0098900	1	0	57	31	2	21110	JUP,DSP
GO:BP	regulation of cardiac muscle cell action potential	GO:0098901	1	0	30	31	2	21110	JUP,DSP
GO:BP	anterograde trans-synaptic signaling	GO:0098916	1	0	752	31	2	21110	APOE,INS
GO:BP	plasma membrane invagination	GO:0099024	1	0	138	31	1	21110	THBS1
GO:BP	postsynapse organization	GO:0099173	1	0	191	31	2	21110	APOE,INS
GO:BP	cellular response to virus	GO:0098586	1	0	77	31	1	21110	IL6
GO:BP	dentinogenesis	GO:0097187	1	0	7	31	1	21110	SERPINE1
GO:BP	defense response to other organism	GO:0098542	1	0	1243	31	4	21110	APOE,INS,IL6,SERPINE1
GO:BP	extracellular exosome biogenesis	GO:0097734	1	0	21	31	1	21110	SDC4
GO:BP	extrinsic apoptotic signaling pathway	GO:0097191	1	0	225	31	2	21110	SERPINE1,THBS1
GO:BP	intrinsic apoptotic signaling pathway	GO:0097193	1	0	301	31	1	21110	INS
GO:BP	execution phase of apoptosis	GO:0097194	1	0	76	31	1	21110	IL6
GO:BP	cellular response to toxic substance	GO:0097237	1	0	119	31	2	21110	APOE,HBA2
GO:BP	amyloid-beta clearance	GO:0097242	1	0	37	31	1	21110	APOE
GO:BP	self proteolysis	GO:0097264	1	0	12	31	1	21110	CAPN1
GO:BP	response to alcohol	GO:0097305	1	0	254	31	1	21110	JUP
GO:BP	cellular response to alcohol	GO:0097306	1	0	98	31	1	21110	JUP
GO:BP	liver regeneration	GO:0097421	1	0	31	31	1	21110	IL6
GO:BP	neuron projection guidance	GO:0097485	1	0	250	31	1	21110	SEMA7A
GO:BP	myeloid leukocyte migration	GO:0097529	1	0	242	31	3	21110	IL6,SERPINE1,THBS1
GO:BP	granulocyte migration	GO:0097530	1	0	160	31	1	21110	THBS1
GO:BP	calcium ion transmembrane import into cytosol	GO:0097553	1	0	183	31	1	21110	CCN2
GO:BP	intermediate filament bundle assembly	GO:0045110	1	0	8	31	1	21110	KRT14
GO:BP	nucleic acid-templated transcription	GO:0097659	1	0	3586	31	4	21110	APOE,JUP,INS,IL6
GO:BP	glutamate receptor clustering	GO:0097688	1	0	10	31	1	21110	APOE
GO:BP	receptor signaling pathway via STAT	GO:0097696	1	0	173	31	1	21110	IL6
GO:BP	blood vessel diameter maintenance	GO:0097746	1	0	143	31	2	21110	APOE,INS
GO:BP	cell communication involved in cardiac conduction	GO:0086065	1	0	60	31	2	21110	JUP,DSP
GO:BP	positive regulation of organelle assembly	GO:1902117	1	0	81	31	1	21110	SDC4
GO:BP	negative regulation of oxidative stress-induced intrinsic apoptotic signaling pathway	GO:1902176	1	0	19	31	1	21110	INS
GO:BP	negative regulation of lipid localization	GO:1905953	1	0	46	31	2	21110	IL6,THBS1
GO:BP	positive regulation of lipid localization	GO:1905954	1	0	109	31	1	21110	APOE
GO:BP	amyloid fibril formation	GO:1990000	1	0	40	31	1	21110	APOE
GO:BP	neuron projection extension	GO:1990138	1	0	178	31	2	21110	APOE,SEMA7A
GO:BP	exosomal secretion	GO:1990182	1	0	20	31	1	21110	SDC4
GO:BP	lipid transport across blood-brain barrier	GO:1990379	1	0	6	31	1	21110	APOE
GO:BP	neuron projection maintenance	GO:1990535	1	0	11	31	1	21110	INS
GO:BP	regulation of lipid localization	GO:1905952	1	0	165	31	3	21110	APOE,IL6,THBS1
GO:BP	cellular detoxification	GO:1990748	1	0	110	31	2	21110	APOE,HBA2
GO:BP	regulation of smooth muscle cell-matrix adhesion	GO:2000097	1	0	4	31	1	21110	SERPINE1
GO:BP	negative regulation of smooth muscle cell-matrix adhesion	GO:2000098	1	0	2	31	1	21110	SERPINE1
GO:BP	regulation of cysteine-type endopeptidase activity	GO:2000116	1	0	233	31	2	21110	CCN2,THBS1
GO:BP	negative regulation of cysteine-type endopeptidase activity	GO:2000117	1	0	90	31	1	21110	THBS1
GO:BP	positive regulation of cell motility	GO:2000147	1	0	558	31	5	21110	INS,IL6,SERPINE1,THBS1,SEMA7A
GO:BP	negative regulation of blood vessel morphogenesis	GO:2000181	1	0	104	31	2	21110	SERPINE1,THBS1
GO:BP	regulation of fatty acid transport	GO:2000191	1	0	34	31	1	21110	THBS1
GO:BP	protein localization to cell periphery	GO:1990778	1	0	350	31	2	21110	JUP,INS
GO:BP	positive regulation of CoA-transferase activity	GO:1905920	1	0	8	31	1	21110	APOE
GO:BP	regulation of CoA-transferase activity	GO:1905918	1	0	8	31	1	21110	APOE
GO:BP	positive regulation of amyloid fibril formation	GO:1905908	1	0	5	31	1	21110	APOE
GO:BP	negative regulation of establishment of protein localization	GO:1904950	1	0	125	31	2	21110	APOE,INS
GO:BP	positive regulation of establishment of protein localization	GO:1904951	1	0	329	31	3	21110	RBP4,JUP,INS
GO:BP	regulation of leukocyte adhesion to vascular endothelial cell	GO:1904994	1	0	30	31	1	21110	IL6
GO:BP	positive regulation of leukocyte adhesion to vascular endothelial cell	GO:1904996	1	0	23	31	1	21110	IL6
GO:BP	carboxylic acid transmembrane transport	GO:1905039	1	0	161	31	1	21110	THBS1
GO:BP	cell surface receptor signaling pathway involved in cell-cell signaling	GO:1905114	1	0	579	31	2	21110	APOE,JUP
GO:BP	regulation of protein localization to membrane	GO:1905475	1	0	181	31	1	21110	INS
GO:BP	macrophage migration	GO:1905517	1	0	61	31	1	21110	THBS1
GO:BP	regulation of macrophage migration	GO:1905521	1	0	44	31	1	21110	THBS1
GO:BP	positive regulation of macrophage migration	GO:1905523	1	0	27	31	1	21110	THBS1
GO:BP	regulation of heparan sulfate binding	GO:1905853	1	0	1	31	1	21110	APOE
GO:BP	positive regulation of heparan sulfate binding	GO:1905855	1	0	1	31	1	21110	APOE
GO:BP	regulation of heparan sulfate proteoglycan binding	GO:1905858	1	0	1	31	1	21110	APOE
GO:BP	positive regulation of heparan sulfate proteoglycan binding	GO:1905860	1	0	1	31	1	21110	APOE
GO:BP	regulation of cellular response to very-low-density lipoprotein particle stimulus	GO:1905890	1	0	1	31	1	21110	APOE
GO:BP	regulation of amyloid fibril formation	GO:1905906	1	0	16	31	1	21110	APOE
GO:BP	negative regulation of amyloid fibril formation	GO:1905907	1	0	12	31	1	21110	APOE
GO:BP	negative regulation of fatty acid transport	GO:2000192	1	0	8	31	1	21110	THBS1
GO:BP	negative regulation of feeding behavior	GO:2000252	1	0	6	31	1	21110	INS
GO:BP	regulation of NMDA receptor activity	GO:2000310	1	0	23	31	1	21110	CAPN1
GO:BP	regulation of endothelial cell apoptotic process	GO:2000351	1	0	50	31	2	21110	SERPINE1,THBS1
GO:BP	regulation of phospholipid transport	GO:2001138	1	0	15	31	1	21110	APOE
GO:BP	positive regulation of phospholipid transport	GO:2001140	1	0	14	31	1	21110	APOE
GO:BP	regulation of RNA biosynthetic process	GO:2001141	1	0	3480	31	4	21110	APOE,JUP,INS,IL6
GO:BP	regulation of apoptotic signaling pathway	GO:2001233	1	0	369	31	4	21110	INS,SERPINE1,CTSC,THBS1
GO:BP	negative regulation of apoptotic signaling pathway	GO:2001234	1	0	231	31	3	21110	INS,SERPINE1,THBS1
GO:BP	positive regulation of apoptotic signaling pathway	GO:2001235	1	0	130	31	2	21110	CTSC,THBS1
GO:BP	regulation of extrinsic apoptotic signaling pathway	GO:2001236	1	0	154	31	2	21110	SERPINE1,THBS1
GO:BP	negative regulation of extrinsic apoptotic signaling pathway	GO:2001237	1	0	98	31	2	21110	SERPINE1,THBS1
GO:BP	positive regulation of extrinsic apoptotic signaling pathway	GO:2001238	1	0	50	31	1	21110	THBS1
GO:BP	regulation of intrinsic apoptotic signaling pathway	GO:2001242	1	0	170	31	1	21110	INS
GO:BP	negative regulation of intrinsic apoptotic signaling pathway	GO:2001243	1	0	100	31	1	21110	INS
GO:BP	positive regulation of cysteine-type endopeptidase activity	GO:2001056	1	0	143	31	1	21110	CCN2
GO:BP	positive regulation of receptor signaling pathway via STAT	GO:1904894	1	0	50	31	1	21110	IL6
GO:BP	negative regulation of endothelial cell chemotaxis	GO:2001027	1	0	4	31	1	21110	THBS1
GO:BP	regulation of behavioral fear response	GO:2000822	1	0	10	31	1	21110	APOE
GO:BP	negative regulation of endothelial cell apoptotic process	GO:2000352	1	0	31	31	1	21110	SERPINE1
GO:BP	positive regulation of endothelial cell apoptotic process	GO:2000353	1	0	18	31	1	21110	THBS1
GO:BP	regulation of reactive oxygen species metabolic process	GO:2000377	1	0	143	31	2	21110	INS,THBS1
GO:BP	negative regulation of reactive oxygen species metabolic process	GO:2000378	1	0	45	31	1	21110	INS
GO:BP	positive regulation of reactive oxygen species metabolic process	GO:2000379	1	0	67	31	1	21110	THBS1
GO:BP	regulation of lamellipodium morphogenesis	GO:2000392	1	0	11	31	1	21110	CORO1B
GO:BP	positive regulation of lamellipodium morphogenesis	GO:2000394	1	0	7	31	1	21110	CORO1B
GO:BP	regulation of T-helper 2 cell cytokine production	GO:2000551	1	0	13	31	1	21110	IL6
GO:BP	positive regulation of T-helper 2 cell cytokine production	GO:2000553	1	0	9	31	1	21110	IL6
GO:BP	regulation of primary miRNA processing	GO:2000634	1	0	3	31	1	21110	IL6
GO:BP	negative regulation of primary miRNA processing	GO:2000635	1	0	3	31	1	21110	IL6
GO:BP	regulation of receptor catabolic process	GO:2000644	1	0	11	31	1	21110	APOE
GO:BP	positive regulation of receptor catabolic process	GO:2000646	1	0	7	31	1	21110	APOE
GO:BP	regulation of interleukin-1-mediated signaling pathway	GO:2000659	1	0	8	31	1	21110	IL6
GO:BP	negative regulation of interleukin-1-mediated signaling pathway	GO:2000660	1	0	5	31	1	21110	IL6
GO:BP	regulation of type B pancreatic cell apoptotic process	GO:2000674	1	0	9	31	1	21110	IL6
GO:BP	positive regulation of type B pancreatic cell apoptotic process	GO:2000676	1	0	3	31	1	21110	IL6
GO:BP	regulation of endothelial cell chemotaxis	GO:2001026	1	0	21	31	1	21110	THBS1
GO:BP	regulation of receptor signaling pathway via STAT	GO:1904892	1	0	108	31	1	21110	IL6
GO:BP	glucose transmembrane transport	GO:1904659	1	0	110	31	1	21110	INS
GO:BP	regulation of protein localization to cell periphery	GO:1904375	1	0	131	31	1	21110	INS
GO:BP	negative regulation of amyloid precursor protein catabolic process	GO:1902992	1	0	21	31	1	21110	APOE
GO:BP	regulation of phospholipid efflux	GO:1902994	1	0	4	31	1	21110	APOE
GO:BP	positive regulation of phospholipid efflux	GO:1902995	1	0	4	31	1	21110	APOE
GO:BP	regulation of lipid transport across blood-brain barrier	GO:1903000	1	0	1	31	1	21110	APOE
GO:BP	positive regulation of lipid transport across blood-brain barrier	GO:1903002	1	0	1	31	1	21110	APOE
GO:BP	regulation of response to wounding	GO:1903034	1	0	161	31	3	21110	APOE,SERPINE1,THBS1
GO:BP	positive regulation of response to wounding	GO:1903036	1	0	71	31	2	21110	SERPINE1,THBS1
GO:BP	regulation of leukocyte cell-cell adhesion	GO:1903037	1	0	364	31	2	21110	IL6,SDC4
GO:BP	negative regulation of leukocyte cell-cell adhesion	GO:1903038	1	0	138	31	1	21110	SDC4
GO:BP	positive regulation of leukocyte cell-cell adhesion	GO:1903039	1	0	269	31	1	21110	IL6
GO:BP	mitotic cell cycle process	GO:1903047	1	0	766	31	1	21110	INS
GO:BP	regulation of proteolysis involved in protein catabolic process	GO:1903050	1	0	234	31	2	21110	APOE,CTSC
GO:BP	positive regulation of proteolysis involved in protein catabolic process	GO:1903052	1	0	139	31	1	21110	CTSC
GO:BP	regulation of extracellular matrix organization	GO:1903053	1	0	56	31	1	21110	IL6
GO:BP	positive regulation of extracellular matrix organization	GO:1903055	1	0	27	31	1	21110	IL6
GO:BP	regulation of protein localization to plasma membrane	GO:1903076	1	0	105	31	1	21110	INS
GO:BP	regulation of actin filament-based movement	GO:1903115	1	0	40	31	2	21110	JUP,DSP
GO:BP	regulation of amyloid precursor protein catabolic process	GO:1902991	1	0	42	31	1	21110	APOE
GO:BP	mononuclear cell differentiation	GO:1903131	1	0	480	31	1	21110	IL6
GO:BP	negative regulation of alcohol biosynthetic process	GO:1902931	1	0	13	31	1	21110	APOE
GO:BP	positive regulation of neuroepithelial cell differentiation	GO:1902913	1	0	2	31	1	21110	SERPINE1
GO:BP	neuron projection extension involved in neuron projection guidance	GO:1902284	1	0	38	31	1	21110	SEMA7A
GO:BP	protein localization to cell junction	GO:1902414	1	0	110	31	1	21110	DSP
GO:BP	negative regulation of amyloid-beta formation	GO:1902430	1	0	18	31	1	21110	APOE
GO:BP	protein localization to cell leading edge	GO:1902463	1	0	5	31	1	21110	CORO1B
GO:BP	regulation of apoptotic DNA fragmentation	GO:1902510	1	0	11	31	1	21110	IL6
GO:BP	positive regulation of apoptotic DNA fragmentation	GO:1902512	1	0	5	31	1	21110	IL6
GO:BP	regulation of intracellular signal transduction	GO:1902531	1	0	1728	31	7	21110	APOE,INS,IGFBP3,IL6,CCN2,THBS1,SEMA7A
GO:BP	negative regulation of intracellular signal transduction	GO:1902532	1	0	517	31	3	21110	APOE,INS,THBS1
GO:BP	secondary alcohol metabolic process	GO:1902652	1	0	148	31	2	21110	APOE,IDH1
GO:BP	secondary alcohol biosynthetic process	GO:1902653	1	0	54	31	1	21110	APOE
GO:BP	positive regulation of RNA biosynthetic process	GO:1902680	1	0	1725	31	3	21110	APOE,JUP,IL6
GO:BP	regulation of lamellipodium organization	GO:1902743	1	0	54	31	1	21110	CORO1B
GO:BP	positive regulation of lamellipodium organization	GO:1902745	1	0	38	31	1	21110	CORO1B
GO:BP	regulation of response to oxidative stress	GO:1902882	1	0	91	31	1	21110	INS
GO:BP	regulation of supramolecular fiber organization	GO:1902903	1	0	384	31	4	21110	APOE,CORO1B,CCN2,SDC4
GO:BP	negative regulation of supramolecular fiber organization	GO:1902904	1	0	168	31	2	21110	APOE,CORO1B
GO:BP	positive regulation of supramolecular fiber organization	GO:1902905	1	0	177	31	3	21110	APOE,CCN2,SDC4
GO:BP	regulation of alcohol biosynthetic process	GO:1902930	1	0	48	31	1	21110	APOE
GO:BP	regulation of oxidative stress-induced intrinsic apoptotic signaling pathway	GO:1902175	1	0	29	31	1	21110	INS
GO:BP	regulation of oxidative stress-induced cell death	GO:1903201	1	0	71	31	1	21110	INS
GO:BP	regulation of protein maturation	GO:1903317	1	0	71	31	2	21110	SERPINE1,THBS1
GO:BP	regulation of DNA catabolic process	GO:1903624	1	0	13	31	1	21110	IL6
GO:BP	positive regulation of DNA catabolic process	GO:1903626	1	0	6	31	1	21110	IL6
GO:BP	regulation of sprouting angiogenesis	GO:1903670	1	0	37	31	1	21110	THBS1
GO:BP	negative regulation of sprouting angiogenesis	GO:1903671	1	0	11	31	1	21110	THBS1
GO:BP	regulation of phospholipid metabolic process	GO:1903725	1	0	37	31	1	21110	IDH1
GO:BP	regulation of miRNA processing	GO:1903798	1	0	13	31	1	21110	IL6
GO:BP	negative regulation of miRNA processing	GO:1903799	1	0	9	31	1	21110	IL6
GO:BP	organic acid transmembrane transport	GO:1903825	1	0	162	31	1	21110	THBS1
GO:BP	negative regulation of protein localization	GO:1903828	1	0	201	31	2	21110	APOE,INS
GO:BP	positive regulation of protein localization	GO:1903829	1	0	475	31	3	21110	RBP4,JUP,INS
GO:BP	regulation of cellular response to transforming growth factor beta stimulus	GO:1903844	1	0	143	31	1	21110	THBS1
GO:BP	positive regulation of cellular response to transforming growth factor beta stimulus	GO:1903846	1	0	32	31	1	21110	THBS1
GO:BP	positive regulation of microglial cell activation	GO:1903980	1	0	8	31	1	21110	CTSC
GO:BP	positive regulation of vasculature development	GO:1904018	1	0	165	31	3	21110	JUP,SERPINE1,THBS1
GO:BP	epithelial cell apoptotic process	GO:1904019	1	0	135	31	3	21110	IL6,SERPINE1,THBS1
GO:BP	negative regulation of epithelial cell apoptotic process	GO:1904036	1	0	59	31	1	21110	SERPINE1
GO:BP	positive regulation of epithelial cell apoptotic process	GO:1904037	1	0	41	31	2	21110	IL6,THBS1
GO:BP	negative regulation of blood vessel endothelial cell proliferation involved in sprouting angiogenesis	GO:1903588	1	0	7	31	1	21110	THBS1
GO:BP	negative regulation of oxidative stress-induced cell death	GO:1903202	1	0	47	31	1	21110	INS
GO:BP	regulation of blood vessel endothelial cell proliferation involved in sprouting angiogenesis	GO:1903587	1	0	17	31	1	21110	THBS1
GO:BP	positive regulation of tumor necrosis factor superfamily cytokine production	GO:1903557	1	0	105	31	2	21110	IL6,THBS1
GO:BP	negative regulation of protein maturation	GO:1903318	1	0	29	31	2	21110	SERPINE1,THBS1
GO:BP	regulation of fear response	GO:1903365	1	0	11	31	1	21110	APOE
GO:BP	reactive oxygen species biosynthetic process	GO:1903409	1	0	55	31	1	21110	INS
GO:BP	regulation of reactive oxygen species biosynthetic process	GO:1903426	1	0	42	31	1	21110	INS
GO:BP	negative regulation of reactive oxygen species biosynthetic process	GO:1903427	1	0	17	31	1	21110	INS
GO:BP	regulation of nucleic acid-templated transcription	GO:1903506	1	0	3457	31	4	21110	APOE,JUP,INS,IL6
GO:BP	positive regulation of nucleic acid-templated transcription	GO:1903508	1	0	1718	31	3	21110	APOE,JUP,IL6
GO:BP	regulation of blood circulation	GO:1903522	1	0	253	31	3	21110	JUP,DSP,CCN2
GO:BP	positive regulation of blood circulation	GO:1903524	1	0	40	31	1	21110	CCN2
GO:BP	regulation of secretion by cell	GO:1903530	1	0	564	31	5	21110	APOE,RBP4,INS,IL6,SDC4
GO:BP	negative regulation of secretion by cell	GO:1903531	1	0	146	31	2	21110	APOE,INS
GO:BP	positive regulation of secretion by cell	GO:1903532	1	0	293	31	3	21110	RBP4,INS,SDC4
GO:BP	regulation of exosomal secretion	GO:1903541	1	0	17	31	1	21110	SDC4
GO:BP	positive regulation of exosomal secretion	GO:1903543	1	0	15	31	1	21110	SDC4
GO:BP	regulation of extracellular exosome assembly	GO:1903551	1	0	6	31	1	21110	SDC4
GO:BP	positive regulation of extracellular exosome assembly	GO:1903553	1	0	4	31	1	21110	SDC4
GO:BP	regulation of tumor necrosis factor superfamily cytokine production	GO:1903555	1	0	168	31	2	21110	IL6,THBS1
GO:BP	response to L-arginine	GO:1903576	1	0	5	31	1	21110	INS
GO:BP	lamellipodium organization	GO:0097581	1	0	92	31	1	21110	CORO1B
GO:BP	macromolecule metabolic process	GO:0043170	1	0	12337	31	18	21110	APOE,KRT10,KRT2,CAPN1,RBP4,JUP,PZP,DSP,KRT17,INS,IGFBP3,IL6,SERPINE1,CTSC,CCN2,SDC4,THBS1,SEMA7A
GO:BP	intermediate filament polymerization or depolymerization	GO:0045105	1	0	3	31	1	21110	KRT5
GO:BP	leukotriene production involved in inflammatory response	GO:0002540	1	0	3	31	1	21110	SERPINE1
GO:BP	chronic inflammatory response	GO:0002544	1	0	20	31	1	21110	THBS1
GO:BP	monocyte chemotaxis	GO:0002548	1	0	69	31	2	21110	IL6,SERPINE1
GO:BP	regulation of antigen processing and presentation	GO:0002577	1	0	20	31	1	21110	THBS1
GO:BP	negative regulation of antigen processing and presentation	GO:0002578	1	0	9	31	1	21110	THBS1
GO:BP	regulation of antigen processing and presentation of peptide or polysaccharide antigen via MHC class II	GO:0002580	1	0	5	31	1	21110	THBS1
GO:BP	negative regulation of antigen processing and presentation of peptide or polysaccharide antigen via MHC class II	GO:0002581	1	0	3	31	1	21110	THBS1
GO:BP	arachidonic acid metabolite production involved in inflammatory response	GO:0002538	1	0	3	31	1	21110	SERPINE1
GO:BP	regulation of dendritic cell antigen processing and presentation	GO:0002604	1	0	11	31	1	21110	THBS1
GO:BP	regulation of immunoglobulin production	GO:0002637	1	0	75	31	2	21110	RBP4,IL6
GO:BP	positive regulation of immunoglobulin production	GO:0002639	1	0	52	31	2	21110	RBP4,IL6
GO:BP	regulation of acute inflammatory response	GO:0002673	1	0	47	31	2	21110	INS,IL6
GO:BP	negative regulation of acute inflammatory response	GO:0002674	1	0	12	31	1	21110	INS
GO:BP	positive regulation of acute inflammatory response	GO:0002675	1	0	27	31	1	21110	IL6
GO:BP	respiratory burst involved in defense response	GO:0002679	1	0	15	31	1	21110	INS
GO:BP	negative regulation of immune system process	GO:0002683	1	0	466	31	3	21110	INS,SDC4,THBS1
GO:BP	negative regulation of dendritic cell antigen processing and presentation	GO:0002605	1	0	4	31	1	21110	THBS1
GO:BP	respiratory burst involved in inflammatory response	GO:0002536	1	0	8	31	1	21110	INS
GO:BP	cytokine production involved in inflammatory response	GO:0002534	1	0	58	31	1	21110	IL6
GO:BP	acute inflammatory response	GO:0002526	1	0	118	31	2	21110	INS,IL6
GO:BP	alpha-beta T cell lineage commitment	GO:0002363	1	0	23	31	1	21110	IL6
GO:BP	leukocyte activation involved in immune response	GO:0002366	1	0	298	31	1	21110	IL6
GO:BP	cytokine production involved in immune response	GO:0002367	1	0	117	31	2	21110	IL6,SEMA7A
GO:BP	T cell cytokine production	GO:0002369	1	0	38	31	1	21110	IL6
GO:BP	immune system process	GO:0002376	1	0	2710	31	9	21110	APOE,RBP4,INS,IL6,SERPINE1,CTSC,SDC4,THBS1,SEMA7A
GO:BP	immunoglobulin production	GO:0002377	1	0	105	31	2	21110	RBP4,IL6
GO:BP	hepatic immune response	GO:0002384	1	0	2	31	1	21110	IL6
GO:BP	production of molecular mediator of immune response	GO:0002440	1	0	219	31	3	21110	RBP4,IL6,SEMA7A
GO:BP	leukocyte mediated immunity	GO:0002443	1	0	455	31	2	21110	IL6,CTSC
GO:BP	myeloid leukocyte mediated immunity	GO:0002444	1	0	113	31	1	21110	IL6
GO:BP	neutrophil mediated immunity	GO:0002446	1	0	37	31	1	21110	IL6
GO:BP	lymphocyte mediated immunity	GO:0002449	1	0	353	31	2	21110	IL6,CTSC
GO:BP	T cell mediated immunity	GO:0002456	1	0	108	31	2	21110	IL6,CTSC
GO:BP	adaptive immune response based on somatic recombination of immune receptors built from immunoglobulin superfamily domains	GO:0002460	1	0	360	31	2	21110	IL6,CTSC
GO:BP	dendritic cell antigen processing and presentation	GO:0002468	1	0	14	31	1	21110	THBS1
GO:BP	antigen processing and presentation of peptide or polysaccharide antigen via MHC class II	GO:0002504	1	0	37	31	1	21110	THBS1
GO:BP	leukocyte differentiation	GO:0002521	1	0	610	31	1	21110	IL6
GO:BP	positive regulation of immune system process	GO:0002684	1	0	1068	31	6	21110	RBP4,IL6,SERPINE1,CTSC,THBS1,SEMA7A
GO:BP	T cell lineage commitment	GO:0002360	1	0	30	31	1	21110	IL6
GO:BP	regulation of leukocyte migration	GO:0002685	1	0	228	31	3	21110	IL6,SERPINE1,THBS1
GO:BP	regulation of leukocyte chemotaxis	GO:0002688	1	0	125	31	3	21110	IL6,SERPINE1,THBS1
GO:BP	regulation of adaptive immune response	GO:0002819	1	0	192	31	1	21110	IL6
GO:BP	positive regulation of adaptive immune response	GO:0002821	1	0	114	31	1	21110	IL6
GO:BP	regulation of adaptive immune response based on somatic recombination of immune receptors built from immunoglobulin superfamily domains	GO:0002822	1	0	176	31	1	21110	IL6
GO:BP	positive regulation of adaptive immune response based on somatic recombination of immune receptors built from immunoglobulin superfamily domains	GO:0002824	1	0	108	31	1	21110	IL6
GO:BP	regulation of type 2 immune response	GO:0002828	1	0	33	31	1	21110	IL6
GO:BP	positive regulation of type 2 immune response	GO:0002830	1	0	18	31	1	21110	IL6
GO:BP	regulation of response to biotic stimulus	GO:0002831	1	0	457	31	2	21110	APOE,INS
GO:BP	positive regulation of peptide secretion	GO:0002793	1	0	111	31	2	21110	RBP4,INS
GO:BP	negative regulation of response to biotic stimulus	GO:0002832	1	0	120	31	1	21110	INS
GO:BP	heart morphogenesis	GO:0003007	1	0	260	31	2	21110	RBP4,DSP
GO:BP	system process	GO:0003008	1	0	2283	31	7	21110	APOE,RBP4,JUP,DSP,INS,CTSC,CCN2
GO:BP	muscle system process	GO:0003012	1	0	426	31	3	21110	JUP,DSP,CCN2
GO:BP	circulatory system process	GO:0003013	1	0	599	31	5	21110	APOE,JUP,DSP,INS,CCN2
GO:BP	heart process	GO:0003015	1	0	254	31	3	21110	JUP,DSP,CCN2
GO:BP	vascular process in circulatory system	GO:0003018	1	0	265	31	2	21110	APOE,INS
GO:BP	endothelium development	GO:0003158	1	0	131	31	1	21110	FSTL1
GO:BP	developmental process involved in reproduction	GO:0003006	1	0	980	31	3	21110	KRT9,IDH1,RBP4
GO:BP	regulation of peptide secretion	GO:0002791	1	0	203	31	3	21110	RBP4,INS,IL6
GO:BP	peptide secretion	GO:0002790	1	0	250	31	3	21110	RBP4,INS,IL6
GO:BP	positive regulation of T cell cytokine production	GO:0002726	1	0	26	31	1	21110	IL6
GO:BP	regulation of leukocyte activation	GO:0002694	1	0	661	31	4	21110	IL6,CTSC,SDC4,THBS1
GO:BP	negative regulation of leukocyte activation	GO:0002695	1	0	195	31	1	21110	SDC4
GO:BP	positive regulation of leukocyte activation	GO:0002696	1	0	446	31	3	21110	IL6,CTSC,THBS1
GO:BP	regulation of immune effector process	GO:0002697	1	0	373	31	4	21110	RBP4,INS,IL6,SEMA7A
GO:BP	negative regulation of immune effector process	GO:0002698	1	0	120	31	1	21110	INS
GO:BP	positive regulation of immune effector process	GO:0002699	1	0	254	31	3	21110	RBP4,IL6,SEMA7A
GO:BP	regulation of production of molecular mediator of immune response	GO:0002700	1	0	187	31	3	21110	RBP4,IL6,SEMA7A
GO:BP	positive regulation of production of molecular mediator of immune response	GO:0002702	1	0	132	31	3	21110	RBP4,IL6,SEMA7A
GO:BP	regulation of leukocyte mediated immunity	GO:0002703	1	0	235	31	1	21110	IL6
GO:BP	positive regulation of leukocyte mediated immunity	GO:0002705	1	0	136	31	1	21110	IL6
GO:BP	regulation of lymphocyte mediated immunity	GO:0002706	1	0	173	31	1	21110	IL6
GO:BP	positive regulation of lymphocyte mediated immunity	GO:0002708	1	0	115	31	1	21110	IL6
GO:BP	regulation of T cell mediated immunity	GO:0002709	1	0	85	31	1	21110	IL6
GO:BP	positive regulation of T cell mediated immunity	GO:0002711	1	0	56	31	1	21110	IL6
GO:BP	regulation of cytokine production involved in immune response	GO:0002718	1	0	117	31	2	21110	IL6,SEMA7A
GO:BP	positive regulation of cytokine production involved in immune response	GO:0002720	1	0	79	31	2	21110	IL6,SEMA7A
GO:BP	regulation of T cell cytokine production	GO:0002724	1	0	38	31	1	21110	IL6
GO:BP	positive regulation of leukocyte migration	GO:0002687	1	0	150	31	3	21110	IL6,SERPINE1,THBS1
GO:BP	cardiac chamber development	GO:0003205	1	0	168	31	2	21110	RBP4,DSP
GO:BP	mature B cell differentiation	GO:0002335	1	0	39	31	1	21110	IL6
GO:BP	mature B cell differentiation involved in immune response	GO:0002313	1	0	32	31	1	21110	IL6
GO:BP	microglial cell activation	GO:0001774	1	0	46	31	2	21110	IL6,CTSC
GO:BP	leukocyte homeostasis	GO:0001776	1	0	106	31	1	21110	IL6
GO:BP	neutrophil homeostasis	GO:0001780	1	0	22	31	1	21110	IL6
GO:BP	neutrophil apoptotic process	GO:0001781	1	0	9	31	1	21110	IL6
GO:BP	cytokine production	GO:0001816	1	0	745	31	5	21110	INS,IL6,SERPINE1,THBS1,SEMA7A
GO:BP	regulation of cytokine production	GO:0001817	1	0	739	31	5	21110	INS,IL6,SERPINE1,THBS1,SEMA7A
GO:BP	negative regulation of cytokine production	GO:0001818	1	0	283	31	2	21110	IL6,THBS1
GO:BP	neural crest cell migration	GO:0001755	1	0	59	31	1	21110	SEMA7A
GO:BP	positive regulation of cytokine production	GO:0001819	1	0	481	31	5	21110	INS,IL6,SERPINE1,THBS1,SEMA7A
GO:BP	mesonephros development	GO:0001823	1	0	105	31	1	21110	SDC4
GO:BP	epithelial to mesenchymal transition	GO:0001837	1	0	161	31	1	21110	IL6
GO:BP	embryonic epithelial tube formation	GO:0001838	1	0	130	31	1	21110	SDC4
GO:BP	neural tube formation	GO:0001841	1	0	108	31	1	21110	SDC4
GO:BP	neural tube closure	GO:0001843	1	0	94	31	1	21110	SDC4
GO:BP	liver development	GO:0001889	1	0	146	31	1	21110	IL6
GO:BP	tissue homeostasis	GO:0001894	1	0	268	31	3	21110	RBP4,IL6,CCN2
GO:BP	kidney development	GO:0001822	1	0	314	31	1	21110	SDC4
GO:BP	response to hypoxia	GO:0001666	1	0	286	31	1	21110	THBS1
GO:BP	behavioral fear response	GO:0001662	1	0	40	31	1	21110	APOE
GO:BP	ureteric bud development	GO:0001657	1	0	100	31	1	21110	SDC4
GO:BP	microtubule cytoskeleton organization	GO:0000226	1	0	653	31	1	21110	TUBB6
GO:BP	polysaccharide biosynthetic process	GO:0000271	1	0	62	31	1	21110	INS
GO:BP	polysaccharide catabolic process	GO:0000272	1	0	19	31	1	21110	INS
GO:BP	mitotic cell cycle	GO:0000278	1	0	922	31	2	21110	INS,TUBB6
GO:BP	nuclear division	GO:0000280	1	0	440	31	1	21110	INS
GO:BP	response to reactive oxygen species	GO:0000302	1	0	194	31	3	21110	APOE,HBA2,IL6
GO:BP	cell morphogenesis	GO:0000902	1	0	978	31	3	21110	APOE,CORO1B,SEMA7A
GO:BP	cell morphogenesis involved in differentiation	GO:0000904	1	0	662	31	2	21110	APOE,SEMA7A
GO:BP	response to acid chemical	GO:0001101	1	0	140	31	2	21110	INS,CCN2
GO:BP	skeletal system development	GO:0001501	1	0	550	31	2	21110	RBP4,CCN2
GO:BP	cartilage condensation	GO:0001502	1	0	21	31	1	21110	CCN2
GO:BP	ossification	GO:0001503	1	0	415	31	4	21110	IGFBP3,IL6,CCN2,SEMA7A
GO:BP	action potential	GO:0001508	1	0	144	31	2	21110	JUP,DSP
GO:BP	retinoid metabolic process	GO:0001523	1	0	86	31	1	21110	RBP4
GO:BP	angiogenesis	GO:0001525	1	0	530	31	5	21110	JUP,IL6,SERPINE1,CCN2,THBS1
GO:BP	osteoblast differentiation	GO:0001649	1	0	228	31	3	21110	IGFBP3,IL6,SEMA7A
GO:BP	eye development	GO:0001654	1	0	404	31	1	21110	RBP4
GO:BP	cell killing	GO:0001906	1	0	189	31	1	21110	CTSC
GO:BP	germinal center B cell differentiation	GO:0002314	1	0	9	31	1	21110	IL6
GO:BP	leukocyte mediated cytotoxicity	GO:0001909	1	0	128	31	1	21110	CTSC
GO:BP	negative regulation of protein phosphorylation	GO:0001933	1	0	322	31	2	21110	APOE,IGFBP3
GO:BP	hematopoietic progenitor cell differentiation	GO:0002244	1	0	140	31	1	21110	KRT75
GO:BP	adaptive immune response	GO:0002250	1	0	726	31	2	21110	IL6,CTSC
GO:BP	organ or tissue specific immune response	GO:0002251	1	0	43	31	1	21110	IL6
GO:BP	immune effector process	GO:0002252	1	0	693	31	5	21110	RBP4,INS,IL6,CTSC,SEMA7A
GO:BP	myeloid cell homeostasis	GO:0002262	1	0	172	31	1	21110	IL6
GO:BP	cell activation involved in immune response	GO:0002263	1	0	302	31	1	21110	IL6
GO:BP	leukocyte activation involved in inflammatory response	GO:0002269	1	0	49	31	2	21110	IL6,CTSC
GO:BP	response to molecule of bacterial origin	GO:0002237	1	0	352	31	2	21110	IL6,SERPINE1
GO:BP	myeloid leukocyte activation	GO:0002274	1	0	240	31	3	21110	IL6,CTSC,THBS1
GO:BP	T cell activation involved in immune response	GO:0002286	1	0	118	31	1	21110	IL6
GO:BP	alpha-beta T cell activation involved in immune response	GO:0002287	1	0	72	31	1	21110	IL6
GO:BP	T cell differentiation involved in immune response	GO:0002292	1	0	80	31	1	21110	IL6
GO:BP	alpha-beta T cell differentiation involved in immune response	GO:0002293	1	0	72	31	1	21110	IL6
GO:BP	CD4-positive, alpha-beta T cell differentiation involved in immune response	GO:0002294	1	0	71	31	1	21110	IL6
GO:BP	T-helper cell lineage commitment	GO:0002295	1	0	18	31	1	21110	IL6
GO:BP	B cell activation involved in immune response	GO:0002312	1	0	88	31	1	21110	IL6
GO:BP	lymphocyte activation involved in immune response	GO:0002285	1	0	207	31	1	21110	IL6
GO:BP	behavioral defense response	GO:0002209	1	0	41	31	1	21110	APOE
GO:BP	desmosome assembly	GO:0002159	1	0	4	31	1	21110	JUP
GO:BP	columnar/cuboidal epithelial cell differentiation	GO:0002065	1	0	121	31	1	21110	SERPINE1
GO:BP	endothelial cell proliferation	GO:0001935	1	0	159	31	2	21110	APOE,THBS1
GO:BP	regulation of endothelial cell proliferation	GO:0001936	1	0	140	31	2	21110	APOE,THBS1
GO:BP	negative regulation of endothelial cell proliferation	GO:0001937	1	0	43	31	2	21110	APOE,THBS1
GO:BP	postsynaptic membrane organization	GO:0001941	1	0	37	31	1	21110	APOE
GO:BP	hair follicle development	GO:0001942	1	0	95	31	1	21110	KRT17
GO:BP	negative regulation of cell-matrix adhesion	GO:0001953	1	0	36	31	2	21110	SERPINE1,THBS1
GO:BP	positive regulation of cell-matrix adhesion	GO:0001954	1	0	56	31	2	21110	JUP,SDC4
GO:BP	regulation of cytokine-mediated signaling pathway	GO:0001959	1	0	152	31	1	21110	IL6
GO:BP	negative regulation of cytokine-mediated signaling pathway	GO:0001960	1	0	74	31	1	21110	IL6
GO:BP	morphogenesis of an epithelium	GO:0002009	1	0	527	31	3	21110	KRT10,KRT17,SDC4
GO:BP	response to dietary excess	GO:0002021	1	0	34	31	1	21110	APOE
GO:BP	regulation of heart rate	GO:0002027	1	0	103	31	2	21110	JUP,DSP
GO:BP	sprouting angiogenesis	GO:0002040	1	0	125	31	1	21110	THBS1
GO:BP	cell migration involved in sprouting angiogenesis	GO:0002042	1	0	54	31	1	21110	THBS1
GO:BP	blood vessel endothelial cell proliferation involved in sprouting angiogenesis	GO:0002043	1	0	24	31	1	21110	THBS1
GO:BP	chondrocyte differentiation	GO:0002062	1	0	119	31	1	21110	CCN2
GO:BP	epithelial cell development	GO:0002064	1	0	216	31	1	21110	KRT2
GO:BP	T cell mediated cytotoxicity	GO:0001913	1	0	45	31	1	21110	CTSC
GO:BP	cardiac chamber morphogenesis	GO:0003206	1	0	124	31	2	21110	RBP4,DSP
GO:BP	cardiac ventricle morphogenesis	GO:0003208	1	0	70	31	1	21110	DSP
GO:BP	ventricular compact myocardium morphogenesis	GO:0003223	1	0	8	31	1	21110	DSP
GO:BP	negative regulation of cell adhesion	GO:0007162	1	0	287	31	3	21110	SERPINE1,SDC4,THBS1
GO:BP	signal transduction	GO:0007165	1	0	6034	31	12	21110	APOE,CAPN1,JUP,INS,IGFBP3,IL6,SERPINE1,CTSC,CCN2,THBS1,SEMA7A,FSTL1
GO:BP	cell surface receptor signaling pathway	GO:0007166	1	0	2890	31	10	21110	APOE,JUP,INS,IGFBP3,IL6,SERPINE1,CCN2,THBS1,SEMA7A,FSTL1
GO:BP	enzyme-linked receptor protein signaling pathway	GO:0007167	1	0	990	31	5	21110	INS,IGFBP3,CCN2,THBS1,FSTL1
GO:BP	transmembrane receptor protein tyrosine kinase signaling pathway	GO:0007169	1	0	632	31	4	21110	INS,IGFBP3,CCN2,THBS1
GO:BP	transmembrane receptor protein serine/threonine kinase signaling pathway	GO:0007178	1	0	378	31	2	21110	THBS1,FSTL1
GO:BP	transforming growth factor beta receptor signaling pathway	GO:0007179	1	0	206	31	1	21110	THBS1
GO:BP	leukocyte cell-cell adhesion	GO:0007159	1	0	402	31	2	21110	IL6,SDC4
GO:BP	G protein-coupled receptor signaling pathway	GO:0007186	1	0	1253	31	2	21110	APOE,INS
GO:BP	JNK cascade	GO:0007254	1	0	174	31	1	21110	CCN2
GO:BP	receptor signaling pathway via JAK-STAT	GO:0007259	1	0	167	31	1	21110	IL6
GO:BP	tyrosine phosphorylation of STAT protein	GO:0007260	1	0	80	31	1	21110	IL6
GO:BP	small GTPase mediated signal transduction	GO:0007264	1	0	506	31	1	21110	APOE
GO:BP	Ras protein signal transduction	GO:0007265	1	0	349	31	1	21110	APOE
GO:BP	Rho protein signal transduction	GO:0007266	1	0	139	31	1	21110	APOE
GO:BP	cell-cell signaling	GO:0007267	1	0	1696	31	5	21110	APOE,RBP4,JUP,INS,IL6
GO:BP	integrin-mediated signaling pathway	GO:0007229	1	0	118	31	2	21110	CCN2,SEMA7A
GO:BP	homophilic cell adhesion via plasma membrane adhesion molecules	GO:0007156	1	0	170	31	1	21110	DSC1
GO:BP	cell adhesion	GO:0007155	1	0	1530	31	8	21110	JUP,DSP,DSC1,IL6,SERPINE1,CCN2,SDC4,THBS1
GO:BP	cell communication	GO:0007154	1	0	6604	31	14	21110	APOE,CAPN1,RBP4,JUP,DSP,INS,IGFBP3,IL6,SERPINE1,CTSC,CCN2,THBS1,SEMA7A,FSTL1
GO:BP	inflammatory cell apoptotic process	GO:0006925	1	0	24	31	1	21110	IL6
GO:BP	chemotaxis	GO:0006935	1	0	631	31	5	21110	CORO1B,IL6,SERPINE1,THBS1,SEMA7A
GO:BP	muscle contraction	GO:0006936	1	0	341	31	3	21110	JUP,DSP,CCN2
GO:BP	regulation of muscle contraction	GO:0006937	1	0	168	31	3	21110	JUP,DSP,CCN2
GO:BP	striated muscle contraction	GO:0006941	1	0	178	31	3	21110	JUP,DSP,CCN2
GO:BP	response to stress	GO:0006950	1	0	4017	31	13	21110	APOE,HBA2,CORO1B,IDH1,DSP,INS,IL6,SERPINE1,CTSC,CCN2,SDC4,THBS1,SEMA7A
GO:BP	defense response	GO:0006952	1	0	1823	31	7	21110	APOE,INS,IL6,SERPINE1,CTSC,THBS1,SEMA7A
GO:BP	acute-phase response	GO:0006953	1	0	50	31	2	21110	INS,IL6
GO:BP	immune response	GO:0006955	1	0	1946	31	6	21110	APOE,INS,IL6,CTSC,THBS1,SEMA7A
GO:BP	humoral immune response	GO:0006959	1	0	323	31	1	21110	IL6
GO:BP	response to unfolded protein	GO:0006986	1	0	138	31	1	21110	THBS1
GO:BP	actin filament organization	GO:0007015	1	0	453	31	3	21110	CORO1B,CCN2,SDC4
GO:BP	microtubule-based process	GO:0007017	1	0	943	31	1	21110	TUBB6
GO:BP	cell-cell junction assembly	GO:0007043	1	0	150	31	1	21110	JUP
GO:BP	cell-substrate junction assembly	GO:0007044	1	0	96	31	2	21110	SDC4,THBS1
GO:BP	cell cycle	GO:0007049	1	0	1825	31	3	21110	INS,TUBB6,CCN2
GO:BP	regulation of mitotic nuclear division	GO:0007088	1	0	118	31	1	21110	INS
GO:BP	chemical synaptic transmission	GO:0007268	1	0	752	31	2	21110	APOE,INS
GO:BP	cellular component disassembly involved in execution phase of apoptosis	GO:0006921	1	0	31	31	1	21110	IL6
GO:BP	synaptic transmission, cholinergic	GO:0007271	1	0	32	31	1	21110	APOE
GO:BP	multicellular organism development	GO:0007275	1	0	4658	31	13	21110	APOE,IDH1,RBP4,JUP,DSP,KRT17,IL6,SERPINE1,CTSC,CCN2,SDC4,THBS1,SEMA7A
GO:BP	long-term memory	GO:0007616	1	0	36	31	1	21110	APOE
GO:BP	locomotory behavior	GO:0007626	1	0	211	31	1	21110	APOE
GO:BP	feeding behavior	GO:0007631	1	0	108	31	1	21110	INS
GO:BP	blood circulation	GO:0008015	1	0	513	31	5	21110	APOE,JUP,DSP,INS,CCN2
GO:BP	regulation of heart contraction	GO:0008016	1	0	206	31	3	21110	JUP,DSP,CCN2
GO:BP	protein localization	GO:0008104	1	0	2723	31	8	21110	APOE,KRT5,CORO1B,RBP4,JUP,DSP,INS,IL6
GO:BP	biological_process	GO:0008150	1	0	21110	31	31	21110	APOE,KRT9,KRT10,KRT2,KRT5,HBA2,KRT14,HRNR,CORO1B,CAPN1,IDH1,RBP4,JUP,PZP,DSP,DSC1,KRT75,KRT6B,KRT17,SH3BGRL3,INS,IGFBP3,IL6,SERPINE1,TUBB6,CTSC,CCN2,SDC4,THBS1,SEMA7A,FSTL1
GO:BP	memory	GO:0007613	1	0	124	31	1	21110	APOE
GO:BP	metabolic process	GO:0008152	1	0	14409	31	20	21110	APOE,KRT10,KRT2,HBA2,CAPN1,IDH1,RBP4,JUP,PZP,DSP,KRT17,INS,IGFBP3,IL6,SERPINE1,CTSC,CCN2,SDC4,THBS1,SEMA7A
GO:BP	cholesterol metabolic process	GO:0008203	1	0	138	31	1	21110	APOE
GO:BP	cell death	GO:0008219	1	0	2129	31	10	21110	APOE,HBA2,INS,IGFBP3,IL6,SERPINE1,CTSC,CCN2,THBS1,FSTL1
GO:BP	positive regulation of cell population proliferation	GO:0008284	1	0	955	31	5	21110	CAPN1,INS,IL6,CCN2,THBS1
GO:BP	insulin receptor signaling pathway	GO:0008286	1	0	126	31	1	21110	INS
GO:BP	regulation of cell size	GO:0008361	1	0	188	31	2	21110	APOE,SEMA7A
GO:BP	axon ensheathment	GO:0008366	1	0	146	31	1	21110	CTSC
GO:BP	gonad development	GO:0008406	1	0	232	31	1	21110	IDH1
GO:BP	steroid metabolic process	GO:0008202	1	0	321	31	1	21110	APOE
GO:BP	learning or memory	GO:0007611	1	0	277	31	1	21110	APOE
GO:BP	behavior	GO:0007610	1	0	649	31	3	21110	APOE,INS,THBS1
GO:BP	visual perception	GO:0007601	1	0	221	31	1	21110	RBP4
GO:BP	gamete generation	GO:0007276	1	0	783	31	1	21110	KRT9
GO:BP	spermatogenesis	GO:0007283	1	0	607	31	1	21110	KRT9
GO:BP	regulation of mitotic cell cycle	GO:0007346	1	0	495	31	1	21110	INS
GO:BP	ectoderm development	GO:0007398	1	0	20	31	1	21110	KRT6B
GO:BP	nervous system development	GO:0007399	1	0	2547	31	5	21110	APOE,IL6,CTSC,SDC4,SEMA7A
GO:BP	axonogenesis	GO:0007409	1	0	460	31	2	21110	APOE,SEMA7A
GO:BP	axon guidance	GO:0007411	1	0	249	31	1	21110	SEMA7A
GO:BP	central nervous system development	GO:0007417	1	0	1092	31	2	21110	IL6,SEMA7A
GO:BP	brain development	GO:0007420	1	0	798	31	1	21110	SEMA7A
GO:BP	sensory organ development	GO:0007423	1	0	601	31	2	21110	RBP4,SDC4
GO:BP	heart development	GO:0007507	1	0	594	31	2	21110	RBP4,DSP
GO:BP	muscle organ development	GO:0007517	1	0	351	31	1	21110	DSP
GO:BP	sex differentiation	GO:0007548	1	0	288	31	2	21110	IDH1,RBP4
GO:BP	female pregnancy	GO:0007565	1	0	185	31	1	21110	PZP
GO:BP	aging	GO:0007568	1	0	174	31	3	21110	KRT14,CTSC,CCN2
GO:BP	digestion	GO:0007586	1	0	139	31	1	21110	RBP4
GO:BP	sensory perception	GO:0007600	1	0	981	31	1	21110	RBP4
GO:BP	ensheathment of neurons	GO:0007272	1	0	146	31	1	21110	CTSC
GO:BP	apoptotic process	GO:0006915	1	0	1905	31	8	21110	APOE,INS,IGFBP3,IL6,SERPINE1,CTSC,THBS1,FSTL1
GO:BP	autophagy	GO:0006914	1	0	568	31	1	21110	CAPN1
GO:BP	nucleocytoplasmic transport	GO:0006913	1	0	333	31	1	21110	JUP
GO:BP	isocitrate metabolic process	GO:0006102	1	0	6	31	1	21110	IDH1
GO:BP	2-oxoglutarate metabolic process	GO:0006103	1	0	17	31	1	21110	IDH1
GO:BP	regulation of carbohydrate metabolic process	GO:0006109	1	0	181	31	2	21110	INS,IGFBP3
GO:BP	regulation of glycolytic process	GO:0006110	1	0	48	31	1	21110	INS
GO:BP	regulation of gluconeogenesis	GO:0006111	1	0	50	31	1	21110	INS
GO:BP	energy reserve metabolic process	GO:0006112	1	0	87	31	1	21110	INS
GO:BP	nucleobase-containing compound metabolic process	GO:0006139	1	0	8049	31	6	21110	APOE,IDH1,JUP,INS,IL6,CCN2
GO:BP	tricarboxylic acid cycle	GO:0006099	1	0	34	31	1	21110	IDH1
GO:BP	purine nucleotide metabolic process	GO:0006163	1	0	469	31	1	21110	IDH1
GO:BP	DNA catabolic process	GO:0006308	1	0	25	31	1	21110	IL6
GO:BP	apoptotic DNA fragmentation	GO:0006309	1	0	19	31	1	21110	IL6
GO:BP	DNA-templated transcription	GO:0006351	1	0	3585	31	4	21110	APOE,JUP,INS,IL6
GO:BP	regulation of DNA-templated transcription	GO:0006355	1	0	3455	31	4	21110	APOE,JUP,INS,IL6
GO:BP	regulation of transcription by RNA polymerase II	GO:0006357	1	0	2564	31	2	21110	JUP,IL6
GO:BP	transcription by RNA polymerase II	GO:0006366	1	0	2677	31	2	21110	JUP,IL6
GO:BP	RNA processing	GO:0006396	1	0	3379	31	1	21110	IL6
GO:BP	DNA metabolic process	GO:0006259	1	0	1046	31	2	21110	IL6,CCN2
GO:BP	glyoxylate cycle	GO:0006097	1	0	2	31	1	21110	IDH1
GO:BP	glycolytic process	GO:0006096	1	0	86	31	1	21110	INS
GO:BP	gluconeogenesis	GO:0006094	1	0	84	31	2	21110	RBP4,INS
GO:BP	ventricular cardiac muscle tissue development	GO:0003229	1	0	55	31	1	21110	DSP
GO:BP	cardiac ventricle development	GO:0003231	1	0	126	31	1	21110	DSP
GO:BP	keratinocyte development	GO:0003334	1	0	12	31	1	21110	KRT2
GO:BP	carbohydrate metabolic process	GO:0005975	1	0	569	31	4	21110	IDH1,RBP4,INS,IGFBP3
GO:BP	polysaccharide metabolic process	GO:0005976	1	0	97	31	1	21110	INS
GO:BP	glycogen metabolic process	GO:0005977	1	0	74	31	1	21110	INS
GO:BP	glycogen biosynthetic process	GO:0005978	1	0	44	31	1	21110	INS
GO:BP	regulation of glycogen biosynthetic process	GO:0005979	1	0	28	31	1	21110	INS
GO:BP	glycogen catabolic process	GO:0005980	1	0	16	31	1	21110	INS
GO:BP	regulation of glycogen catabolic process	GO:0005981	1	0	5	31	1	21110	INS
GO:BP	monosaccharide metabolic process	GO:0005996	1	0	258	31	3	21110	RBP4,INS,IGFBP3
GO:BP	glucose metabolic process	GO:0006006	1	0	186	31	3	21110	RBP4,INS,IGFBP3
GO:BP	alcohol metabolic process	GO:0006066	1	0	374	31	3	21110	APOE,IDH1,RBP4
GO:BP	cellular aldehyde metabolic process	GO:0006081	1	0	70	31	1	21110	IDH1
GO:BP	organic acid metabolic process	GO:0006082	1	0	979	31	2	21110	IDH1,INS
GO:BP	pyruvate metabolic process	GO:0006090	1	0	114	31	1	21110	INS
GO:BP	generation of precursor metabolites and energy	GO:0006091	1	0	449	31	2	21110	IDH1,INS
GO:BP	translation	GO:0006412	1	0	745	31	3	21110	KRT17,IL6,THBS1
GO:BP	regulation of translation	GO:0006417	1	0	413	31	3	21110	KRT17,IL6,THBS1
GO:BP	protein phosphorylation	GO:0006468	1	0	1547	31	8	21110	APOE,INS,IGFBP3,IL6,CCN2,SDC4,THBS1,SEMA7A
GO:BP	negative regulation of protein kinase activity	GO:0006469	1	0	206	31	1	21110	APOE
GO:BP	nucleoside phosphate metabolic process	GO:0006753	1	0	539	31	1	21110	IDH1
GO:BP	phosphorus metabolic process	GO:0006793	1	0	2788	31	9	21110	APOE,IDH1,INS,IGFBP3,IL6,CCN2,SDC4,THBS1,SEMA7A
GO:BP	phosphate-containing compound metabolic process	GO:0006796	1	0	2763	31	9	21110	APOE,IDH1,INS,IGFBP3,IL6,CCN2,SDC4,THBS1,SEMA7A
GO:BP	nitrogen compound metabolic process	GO:0006807	1	0	12164	31	18	21110	APOE,KRT10,KRT2,CAPN1,IDH1,JUP,PZP,DSP,KRT17,INS,IGFBP3,IL6,SERPINE1,CTSC,CCN2,SDC4,THBS1,SEMA7A
GO:BP	transport	GO:0006810	1	0	4802	31	11	21110	APOE,HBA2,CAPN1,RBP4,JUP,INS,IL6,SERPINE1,CCN2,SDC4,THBS1
GO:BP	monoatomic ion transport	GO:0006811	1	0	1274	31	1	21110	CCN2
GO:BP	monoatomic cation transport	GO:0006812	1	0	1064	31	1	21110	CCN2
GO:BP	calcium ion transport	GO:0006816	1	0	440	31	1	21110	CCN2
GO:BP	lipid transport	GO:0006869	1	0	435	31	3	21110	APOE,RBP4,THBS1
GO:BP	intracellular monoatomic ion homeostasis	GO:0006873	1	0	524	31	1	21110	APOE
GO:BP	intracellular calcium ion homeostasis	GO:0006874	1	0	302	31	1	21110	APOE
GO:BP	intracellular protein transport	GO:0006886	1	0	1108	31	1	21110	JUP
GO:BP	exocytosis	GO:0006887	1	0	357	31	1	21110	SDC4
GO:BP	endocytosis	GO:0006897	1	0	798	31	3	21110	APOE,SERPINE1,THBS1
GO:BP	receptor-mediated endocytosis	GO:0006898	1	0	256	31	2	21110	APOE,SERPINE1
GO:BP	phagocytosis	GO:0006909	1	0	315	31	1	21110	THBS1
GO:BP	phagocytosis, engulfment	GO:0006911	1	0	129	31	1	21110	THBS1
GO:BP	glutathione metabolic process	GO:0006749	1	0	53	31	1	21110	IDH1
GO:BP	reproduction	GO:0000003	1	0	1530	31	4	21110	KRT9,IDH1,RBP4,PZP
GO:BP	NADP metabolic process	GO:0006739	1	0	44	31	1	21110	IDH1
GO:BP	terpenoid metabolic process	GO:0006721	1	0	100	31	1	21110	RBP4
GO:BP	proteolysis	GO:0006508	1	0	1780	31	8	21110	APOE,CAPN1,PZP,INS,SERPINE1,CTSC,CCN2,THBS1
GO:BP	membrane protein ectodomain proteolysis	GO:0006509	1	0	44	31	1	21110	APOE
GO:BP	peptide metabolic process	GO:0006518	1	0	898	31	4	21110	APOE,KRT17,IL6,THBS1
GO:BP	amino acid metabolic process	GO:0006520	1	0	299	31	1	21110	INS
GO:BP	regulation of cellular amino acid metabolic process	GO:0006521	1	0	12	31	1	21110	INS
GO:BP	protein import into nucleus	GO:0006606	1	0	167	31	1	21110	JUP
GO:BP	lipid metabolic process	GO:0006629	1	0	1418	31	4	21110	APOE,IDH1,RBP4,INS
GO:BP	fatty acid metabolic process	GO:0006631	1	0	399	31	1	21110	INS
GO:BP	neutral lipid metabolic process	GO:0006638	1	0	131	31	1	21110	APOE
GO:BP	acylglycerol metabolic process	GO:0006639	1	0	130	31	1	21110	APOE
GO:BP	triglyceride metabolic process	GO:0006641	1	0	102	31	1	21110	APOE
GO:BP	phospholipid metabolic process	GO:0006644	1	0	393	31	1	21110	IDH1
GO:BP	steroid biosynthetic process	GO:0006694	1	0	174	31	1	21110	APOE
GO:BP	cholesterol biosynthetic process	GO:0006695	1	0	54	31	1	21110	APOE
GO:BP	steroid catabolic process	GO:0006706	1	0	25	31	1	21110	APOE
GO:BP	cholesterol catabolic process	GO:0006707	1	0	10	31	1	21110	APOE
GO:BP	isoprenoid metabolic process	GO:0006720	1	0	138	31	1	21110	RBP4
GO:BP	cellular aromatic compound metabolic process	GO:0006725	1	0	8273	31	6	21110	APOE,IDH1,JUP,INS,IL6,CCN2
GO:BP	fibroblast growth factor receptor signaling pathway	GO:0008543	1	0	81	31	2	21110	CCN2,THBS1
GO:BP	female gonad development	GO:0008585	1	0	105	31	1	21110	IDH1
GO:BP	lipid biosynthetic process	GO:0008610	1	0	726	31	3	21110	APOE,IDH1,INS
GO:BP	extrinsic apoptotic signaling pathway via death domain receptors	GO:0008625	1	0	83	31	2	21110	SERPINE1,THBS1
GO:BP	negative regulation of NAD(P)H oxidase activity	GO:0033861	1	0	3	31	1	21110	INS
GO:BP	response to lipid	GO:0033993	1	0	916	31	6	21110	IDH1,RBP4,IL6,SERPINE1,CCN2,THBS1
GO:BP	response to anoxia	GO:0034059	1	0	3	31	1	21110	CCN2
GO:BP	response to cytokine	GO:0034097	1	0	919	31	2	21110	IL6,THBS1
GO:BP	regulation of tissue remodeling	GO:0034103	1	0	75	31	1	21110	IL6
GO:BP	negative regulation of tissue remodeling	GO:0034104	1	0	24	31	1	21110	IL6
GO:BP	regulation of homotypic cell-cell adhesion	GO:0034110	1	0	38	31	1	21110	IL6
GO:BP	regulation of NAD(P)H oxidase activity	GO:0033860	1	0	11	31	1	21110	INS
GO:BP	positive regulation of homotypic cell-cell adhesion	GO:0034112	1	0	17	31	1	21110	IL6
GO:BP	amyloid-beta formation	GO:0034205	1	0	44	31	1	21110	APOE
GO:BP	carbohydrate transmembrane transport	GO:0034219	1	0	129	31	1	21110	INS
GO:BP	monoatomic ion transmembrane transport	GO:0034220	1	0	1030	31	1	21110	CCN2
GO:BP	regulation of amide metabolic process	GO:0034248	1	0	473	31	4	21110	APOE,KRT17,IL6,THBS1
GO:BP	negative regulation of amide metabolic process	GO:0034249	1	0	203	31	1	21110	APOE
GO:BP	positive regulation of amide metabolic process	GO:0034250	1	0	169	31	3	21110	KRT17,IL6,THBS1
GO:BP	response to monosaccharide	GO:0034284	1	0	209	31	2	21110	CCN2,THBS1
GO:BP	heterotypic cell-cell adhesion	GO:0034113	1	0	60	31	2	21110	JUP,DSP
GO:BP	phospholipid efflux	GO:0033700	1	0	14	31	1	21110	APOE
GO:BP	positive regulation of kinase activity	GO:0033674	1	0	441	31	3	21110	INS,SDC4,THBS1
GO:BP	negative regulation of kinase activity	GO:0033673	1	0	229	31	1	21110	APOE
GO:BP	macromolecule localization	GO:0033036	1	0	3201	31	9	21110	APOE,KRT5,CORO1B,RBP4,JUP,DSP,INS,IL6,THBS1
GO:BP	regulation of organelle organization	GO:0033043	1	0	1193	31	4	21110	CORO1B,INS,CCN2,SDC4
GO:BP	cellular pigmentation	GO:0033059	1	0	64	31	1	21110	APOE
GO:BP	regulation of peptidyl-serine phosphorylation	GO:0033135	1	0	142	31	1	21110	IL6
GO:BP	positive regulation of peptidyl-serine phosphorylation	GO:0033138	1	0	109	31	1	21110	IL6
GO:BP	regulation of intracellular protein transport	GO:0033157	1	0	229	31	1	21110	JUP
GO:BP	regulation of amine metabolic process	GO:0033238	1	0	34	31	1	21110	INS
GO:BP	cholesterol efflux	GO:0033344	1	0	55	31	1	21110	APOE
GO:BP	protein localization to organelle	GO:0033365	1	0	1167	31	2	21110	JUP,INS
GO:BP	carbohydrate homeostasis	GO:0033500	1	0	248	31	3	21110	RBP4,INS,IL6
GO:BP	cellular response to stress	GO:0033554	1	0	1949	31	4	21110	INS,IL6,CCN2,THBS1
GO:BP	multicellular organismal response to stress	GO:0033555	1	0	92	31	2	21110	APOE,THBS1
GO:BP	response to testosterone	GO:0033574	1	0	43	31	1	21110	THBS1
GO:BP	membrane protein proteolysis	GO:0033619	1	0	58	31	1	21110	APOE
GO:BP	cell adhesion mediated by integrin	GO:0033627	1	0	89	31	1	21110	SERPINE1
GO:BP	regulation of cell adhesion mediated by integrin	GO:0033628	1	0	49	31	1	21110	SERPINE1
GO:BP	negative regulation of cell adhesion mediated by integrin	GO:0033629	1	0	12	31	1	21110	SERPINE1
GO:BP	primary alcohol metabolic process	GO:0034308	1	0	108	31	1	21110	RBP4
GO:BP	myeloid cell apoptotic process	GO:0033028	1	0	39	31	1	21110	IL6
GO:BP	Arp2/3 complex-mediated actin nucleation	GO:0034314	1	0	48	31	1	21110	CORO1B
GO:BP	negative regulation of Arp2/3 complex-mediated actin nucleation	GO:0034316	1	0	7	31	1	21110	CORO1B
GO:BP	cellular response to reactive oxygen species	GO:0034614	1	0	142	31	1	21110	IL6
GO:BP	retinol transport	GO:0034633	1	0	3	31	1	21110	RBP4
GO:BP	cellular nitrogen compound metabolic process	GO:0034641	1	0	8680	31	8	21110	APOE,IDH1,JUP,KRT17,INS,IL6,CCN2,THBS1
GO:BP	nucleobase-containing compound biosynthetic process	GO:0034654	1	0	4055	31	5	21110	APOE,JUP,INS,IL6,CCN2
GO:BP	nucleobase-containing compound catabolic process	GO:0034655	1	0	419	31	1	21110	IL6
GO:BP	ncRNA metabolic process	GO:0034660	1	0	633	31	1	21110	IL6
GO:BP	regulation of transmembrane transport	GO:0034762	1	0	592	31	3	21110	CAPN1,INS,THBS1
GO:BP	response to tumor necrosis factor	GO:0034612	1	0	247	31	1	21110	THBS1
GO:BP	negative regulation of transmembrane transport	GO:0034763	1	0	128	31	1	21110	THBS1
GO:BP	response to endoplasmic reticulum stress	GO:0034976	1	0	260	31	1	21110	THBS1
GO:BP	regulation of Rho protein signal transduction	GO:0035023	1	0	88	31	1	21110	APOE
GO:BP	genitalia morphogenesis	GO:0035112	1	0	12	31	1	21110	RBP4
GO:BP	tube formation	GO:0035148	1	0	156	31	1	21110	SDC4
GO:BP	regulation of tube size	GO:0035150	1	0	144	31	2	21110	APOE,INS
GO:BP	ncRNA-mediated post-transcriptional gene silencing	GO:0035194	1	0	613	31	1	21110	IL6
GO:BP	miRNA-mediated gene silencing	GO:0035195	1	0	606	31	1	21110	IL6
GO:BP	positive regulation of transmembrane transport	GO:0034764	1	0	236	31	1	21110	INS
GO:BP	cellular response to heat	GO:0034605	1	0	63	31	1	21110	THBS1
GO:BP	cellular response to oxidative stress	GO:0034599	1	0	278	31	2	21110	INS,IL6
GO:BP	protein localization to nucleus	GO:0034504	1	0	313	31	2	21110	JUP,INS
GO:BP	cell junction assembly	GO:0034329	1	0	444	31	3	21110	JUP,SDC4,THBS1
GO:BP	cell junction organization	GO:0034330	1	0	740	31	6	21110	APOE,JUP,DSP,INS,SDC4,THBS1
GO:BP	adherens junction organization	GO:0034332	1	0	51	31	1	21110	DSP
GO:BP	protein-containing complex remodeling	GO:0034367	1	0	32	31	1	21110	APOE
GO:BP	protein-lipid complex remodeling	GO:0034368	1	0	30	31	1	21110	APOE
GO:BP	plasma lipoprotein particle remodeling	GO:0034369	1	0	30	31	1	21110	APOE
GO:BP	triglyceride-rich lipoprotein particle remodeling	GO:0034370	1	0	12	31	1	21110	APOE
GO:BP	very-low-density lipoprotein particle remodeling	GO:0034372	1	0	12	31	1	21110	APOE
GO:BP	low-density lipoprotein particle remodeling	GO:0034374	1	0	16	31	1	21110	APOE
GO:BP	high-density lipoprotein particle remodeling	GO:0034375	1	0	16	31	1	21110	APOE
GO:BP	plasma lipoprotein particle assembly	GO:0034377	1	0	26	31	1	21110	APOE
GO:BP	high-density lipoprotein particle assembly	GO:0034380	1	0	14	31	1	21110	APOE
GO:BP	plasma lipoprotein particle clearance	GO:0034381	1	0	40	31	1	21110	APOE
GO:BP	chylomicron remnant clearance	GO:0034382	1	0	6	31	1	21110	APOE
GO:BP	high-density lipoprotein particle clearance	GO:0034384	1	0	11	31	1	21110	APOE
GO:BP	very-low-density lipoprotein particle clearance	GO:0034447	1	0	6	31	1	21110	APOE
GO:BP	ncRNA processing	GO:0034470	1	0	451	31	1	21110	IL6
GO:BP	regulation of Arp2/3 complex-mediated actin nucleation	GO:0034315	1	0	31	31	1	21110	CORO1B
GO:BP	miRNA processing	GO:0035196	1	0	45	31	1	21110	IL6
GO:BP	cell part morphogenesis	GO:0032990	1	0	691	31	3	21110	APOE,CORO1B,SEMA7A
GO:BP	keratinocyte activation	GO:0032980	1	0	2	31	1	21110	KRT2
GO:BP	interleukin-6 production	GO:0032635	1	0	153	31	1	21110	IL6
GO:BP	interleukin-8 production	GO:0032637	1	0	85	31	2	21110	IL6,SERPINE1
GO:BP	tumor necrosis factor production	GO:0032640	1	0	163	31	2	21110	IL6,THBS1
GO:BP	regulation of chemokine production	GO:0032642	1	0	94	31	1	21110	IL6
GO:BP	regulation of interleukin-1 beta production	GO:0032651	1	0	95	31	1	21110	IL6
GO:BP	regulation of interleukin-1 production	GO:0032652	1	0	112	31	1	21110	IL6
GO:BP	regulation of interleukin-10 production	GO:0032653	1	0	60	31	1	21110	IL6
GO:BP	interleukin-21 production	GO:0032625	1	0	2	31	1	21110	IL6
GO:BP	regulation of interleukin-12 production	GO:0032655	1	0	62	31	1	21110	THBS1
GO:BP	regulation of interleukin-21 production	GO:0032665	1	0	2	31	1	21110	IL6
GO:BP	regulation of interleukin-6 production	GO:0032675	1	0	153	31	1	21110	IL6
GO:BP	regulation of interleukin-8 production	GO:0032677	1	0	85	31	2	21110	IL6,SERPINE1
GO:BP	regulation of tumor necrosis factor production	GO:0032680	1	0	163	31	2	21110	IL6,THBS1
GO:BP	negative regulation of chemokine production	GO:0032682	1	0	23	31	1	21110	IL6
GO:BP	negative regulation of interleukin-12 production	GO:0032695	1	0	17	31	1	21110	THBS1
GO:BP	positive regulation of chemokine production	GO:0032722	1	0	70	31	1	21110	IL6
GO:BP	regulation of interleukin-17 production	GO:0032660	1	0	40	31	1	21110	IL6
GO:BP	interleukin-17 production	GO:0032620	1	0	40	31	1	21110	IL6
GO:BP	interleukin-12 production	GO:0032615	1	0	62	31	1	21110	THBS1
GO:BP	interleukin-10 production	GO:0032613	1	0	60	31	1	21110	IL6
GO:BP	positive regulation of cholesterol transport	GO:0032376	1	0	38	31	1	21110	APOE
GO:BP	regulation of intracellular transport	GO:0032386	1	0	336	31	1	21110	JUP
GO:BP	positive regulation of intracellular transport	GO:0032388	1	0	199	31	1	21110	JUP
GO:BP	regulation of transporter activity	GO:0032409	1	0	292	31	2	21110	CAPN1,INS
GO:BP	regulation of monoatomic ion transmembrane transporter activity	GO:0032412	1	0	264	31	1	21110	CAPN1
GO:BP	melanosome organization	GO:0032438	1	0	39	31	1	21110	APOE
GO:BP	Cdc42 protein signal transduction	GO:0032488	1	0	15	31	1	21110	APOE
GO:BP	regulation of Cdc42 protein signal transduction	GO:0032489	1	0	8	31	1	21110	APOE
GO:BP	response to peptidoglycan	GO:0032494	1	0	14	31	1	21110	IL6
GO:BP	response to lipopolysaccharide	GO:0032496	1	0	333	31	2	21110	IL6,SERPINE1
GO:BP	multicellular organism reproduction	GO:0032504	1	0	947	31	1	21110	KRT9
GO:BP	response to retinoic acid	GO:0032526	1	0	113	31	1	21110	RBP4
GO:BP	regulation of cellular component size	GO:0032535	1	0	373	31	2	21110	APOE,SEMA7A
GO:BP	response to progesterone	GO:0032570	1	0	39	31	1	21110	THBS1
GO:BP	chemokine production	GO:0032602	1	0	94	31	1	21110	IL6
GO:BP	interleukin-1 beta production	GO:0032611	1	0	95	31	1	21110	IL6
GO:BP	interleukin-1 production	GO:0032612	1	0	112	31	1	21110	IL6
GO:BP	positive regulation of interleukin-1 beta production	GO:0032731	1	0	61	31	1	21110	IL6
GO:BP	cellular component morphogenesis	GO:0032989	1	0	796	31	3	21110	APOE,CORO1B,SEMA7A
GO:BP	positive regulation of interleukin-1 production	GO:0032732	1	0	72	31	1	21110	IL6
GO:BP	positive regulation of interleukin-17 production	GO:0032740	1	0	27	31	1	21110	IL6
GO:BP	regulation of organic acid transport	GO:0032890	1	0	80	31	1	21110	THBS1
GO:BP	negative regulation of organic acid transport	GO:0032891	1	0	23	31	1	21110	THBS1
GO:BP	transforming growth factor beta1 production	GO:0032905	1	0	15	31	1	21110	THBS1
GO:BP	regulation of transforming growth factor beta1 production	GO:0032908	1	0	12	31	1	21110	THBS1
GO:BP	positive regulation of transforming growth factor beta1 production	GO:0032914	1	0	7	31	1	21110	THBS1
GO:BP	secretion by cell	GO:0032940	1	0	821	31	6	21110	APOE,RBP4,INS,IL6,CCN2,SDC4
GO:BP	mononuclear cell proliferation	GO:0032943	1	0	314	31	2	21110	IL6,SDC4
GO:BP	regulation of polysaccharide biosynthetic process	GO:0032885	1	0	35	31	1	21110	INS
GO:BP	regulation of mononuclear cell proliferation	GO:0032944	1	0	243	31	2	21110	IL6,SDC4
GO:BP	positive regulation of mononuclear cell proliferation	GO:0032946	1	0	148	31	1	21110	IL6
GO:BP	regulation of actin cytoskeleton organization	GO:0032956	1	0	366	31	3	21110	CORO1B,CCN2,SDC4
GO:BP	collagen metabolic process	GO:0032963	1	0	103	31	2	21110	IL6,CCN2
GO:BP	collagen biosynthetic process	GO:0032964	1	0	47	31	2	21110	IL6,CCN2
GO:BP	regulation of collagen biosynthetic process	GO:0032965	1	0	37	31	2	21110	IL6,CCN2
GO:BP	negative regulation of collagen biosynthetic process	GO:0032966	1	0	11	31	1	21110	IL6
GO:BP	positive regulation of collagen biosynthetic process	GO:0032967	1	0	26	31	1	21110	CCN2
GO:BP	negative regulation of mononuclear cell proliferation	GO:0032945	1	0	89	31	1	21110	SDC4
GO:BP	regulation of polysaccharide metabolic process	GO:0032881	1	0	41	31	1	21110	INS
GO:BP	regulation of protein localization	GO:0032880	1	0	873	31	6	21110	APOE,KRT5,RBP4,JUP,INS,IL6
GO:BP	positive regulation of stress-activated MAPK cascade	GO:0032874	1	0	127	31	1	21110	CCN2
GO:BP	positive regulation of interleukin-21 production	GO:0032745	1	0	2	31	1	21110	IL6
GO:BP	positive regulation of interleukin-6 production	GO:0032755	1	0	98	31	1	21110	IL6
GO:BP	positive regulation of interleukin-8 production	GO:0032757	1	0	64	31	2	21110	IL6,SERPINE1
GO:BP	positive regulation of tumor necrosis factor production	GO:0032760	1	0	101	31	2	21110	IL6,THBS1
GO:BP	regulation of monooxygenase activity	GO:0032768	1	0	50	31	2	21110	APOE,INS
GO:BP	positive regulation of monooxygenase activity	GO:0032770	1	0	31	31	2	21110	APOE,INS
GO:BP	RNA biosynthetic process	GO:0032774	1	0	3623	31	4	21110	APOE,JUP,INS,IL6
GO:BP	monocarboxylic acid metabolic process	GO:0032787	1	0	628	31	2	21110	IDH1,INS
GO:BP	low-density lipoprotein receptor particle metabolic process	GO:0032799	1	0	6	31	1	21110	APOE
GO:BP	receptor catabolic process	GO:0032801	1	0	27	31	2	21110	APOE,CAPN1
GO:BP	low-density lipoprotein particle receptor catabolic process	GO:0032802	1	0	6	31	1	21110	APOE
GO:BP	regulation of low-density lipoprotein particle receptor catabolic process	GO:0032803	1	0	6	31	1	21110	APOE
GO:BP	positive regulation of low-density lipoprotein particle receptor catabolic process	GO:0032805	1	0	3	31	1	21110	APOE
GO:BP	response to insulin	GO:0032868	1	0	271	31	1	21110	INS
GO:BP	cellular response to insulin stimulus	GO:0032869	1	0	210	31	1	21110	INS
GO:BP	cellular response to hormone stimulus	GO:0032870	1	0	606	31	1	21110	INS
GO:BP	regulation of stress-activated MAPK cascade	GO:0032872	1	0	191	31	1	21110	CCN2
GO:BP	positive regulation of interleukin-10 production	GO:0032733	1	0	41	31	1	21110	IL6
GO:BP	organ growth	GO:0035265	1	0	164	31	1	21110	RBP4
GO:BP	endocrine system development	GO:0035270	1	0	143	31	1	21110	IL6
GO:BP	regulation of tube diameter	GO:0035296	1	0	143	31	2	21110	APOE,INS
GO:BP	negative regulation of MAP kinase activity	GO:0043407	1	0	58	31	1	21110	APOE
GO:BP	negative regulation of MAPK cascade	GO:0043409	1	0	170	31	1	21110	APOE
GO:BP	macromolecule modification	GO:0043412	1	0	3840	31	11	21110	APOE,KRT10,KRT2,DSP,INS,IGFBP3,IL6,CCN2,SDC4,THBS1,SEMA7A
GO:BP	response to peptide hormone	GO:0043434	1	0	427	31	2	21110	INS,CCN2
GO:BP	oxoacid metabolic process	GO:0043436	1	0	973	31	2	21110	IDH1,INS
GO:BP	regulation of generation of precursor metabolites and energy	GO:0043467	1	0	102	31	1	21110	INS
GO:BP	regulation of carbohydrate catabolic process	GO:0043470	1	0	55	31	1	21110	INS
GO:BP	positive regulation of MAP kinase activity	GO:0043406	1	0	115	31	1	21110	THBS1
GO:BP	pigmentation	GO:0043473	1	0	113	31	1	21110	APOE
GO:BP	regulation of neuron apoptotic process	GO:0043523	1	0	217	31	1	21110	APOE
GO:BP	negative regulation of neuron apoptotic process	GO:0043524	1	0	154	31	1	21110	APOE
GO:BP	blood vessel endothelial cell migration	GO:0043534	1	0	115	31	3	21110	APOE,JUP,THBS1
GO:BP	positive regulation of blood vessel endothelial cell migration	GO:0043536	1	0	52	31	1	21110	THBS1
GO:BP	regulation of kinase activity	GO:0043549	1	0	723	31	4	21110	APOE,INS,SDC4,THBS1
GO:BP	regulation of insulin-like growth factor receptor signaling pathway	GO:0043567	1	0	23	31	1	21110	IGFBP3
GO:BP	positive regulation of insulin-like growth factor receptor signaling pathway	GO:0043568	1	0	13	31	1	21110	IGFBP3
GO:BP	protein kinase B signaling	GO:0043491	1	0	196	31	2	21110	INS,THBS1
GO:BP	regulation of MAP kinase activity	GO:0043405	1	0	184	31	2	21110	APOE,THBS1
GO:BP	regulation of protein binding	GO:0043393	1	0	202	31	1	21110	APOE
GO:BP	CD4-positive, alpha-beta T cell lineage commitment	GO:0043373	1	0	21	31	1	21110	IL6
GO:BP	receptor clustering	GO:0043113	1	0	58	31	1	21110	APOE
GO:BP	regulation of vascular permeability	GO:0043114	1	0	48	31	1	21110	APOE
GO:BP	positive regulation of vascular permeability	GO:0043117	1	0	17	31	1	21110	APOE
GO:BP	stress fiber assembly	GO:0043149	1	0	106	31	2	21110	CCN2,SDC4
GO:BP	negative regulation of cysteine-type endopeptidase activity involved in apoptotic process	GO:0043154	1	0	77	31	1	21110	THBS1
GO:BP	cell envelope organization	GO:0043163	1	0	3	31	1	21110	HRNR
GO:BP	response to amino acid	GO:0043200	1	0	124	31	2	21110	INS,CCN2
GO:BP	response to external biotic stimulus	GO:0043207	1	0	1584	31	4	21110	APOE,INS,IL6,SERPINE1
GO:BP	regulation of protein-containing complex assembly	GO:0043254	1	0	422	31	1	21110	APOE
GO:BP	regulation of carbohydrate biosynthetic process	GO:0043255	1	0	97	31	1	21110	INS
GO:BP	apoptotic cell clearance	GO:0043277	1	0	51	31	1	21110	THBS1
GO:BP	positive regulation of cysteine-type endopeptidase activity involved in apoptotic process	GO:0043280	1	0	125	31	1	21110	CCN2
GO:BP	regulation of cysteine-type endopeptidase activity involved in apoptotic process	GO:0043281	1	0	203	31	2	21110	CCN2,THBS1
GO:BP	CD4-positive, alpha-beta T cell differentiation	GO:0043367	1	0	90	31	1	21110	IL6
GO:BP	positive T cell selection	GO:0043368	1	0	38	31	1	21110	IL6
GO:BP	CD4-positive or CD8-positive, alpha-beta T cell lineage commitment	GO:0043369	1	0	24	31	1	21110	IL6
GO:BP	ear development	GO:0043583	1	0	233	31	1	21110	SDC4
GO:BP	receptor metabolic process	GO:0043112	1	0	69	31	2	21110	APOE,CAPN1
GO:BP	amide metabolic process	GO:0043603	1	0	1196	31	4	21110	APOE,KRT17,IL6,THBS1
GO:BP	keratinocyte proliferation	GO:0043616	1	0	56	31	1	21110	KRT2
GO:BP	small molecule catabolic process	GO:0044282	1	0	379	31	1	21110	APOE
GO:BP	small molecule biosynthetic process	GO:0044283	1	0	576	31	3	21110	APOE,RBP4,INS
GO:BP	type B pancreatic cell proliferation	GO:0044342	1	0	30	31	1	21110	IGFBP3
GO:BP	cellular response to fibroblast growth factor stimulus	GO:0044344	1	0	106	31	2	21110	CCN2,THBS1
GO:BP	biological process involved in symbiotic interaction	GO:0044403	1	0	317	31	1	21110	APOE
GO:BP	biological process involved in interspecies interaction between organisms	GO:0044419	1	0	1752	31	4	21110	APOE,INS,IL6,SERPINE1
GO:BP	long-chain fatty acid import into cell	GO:0044539	1	0	17	31	1	21110	THBS1
GO:BP	small molecule metabolic process	GO:0044281	1	0	1865	31	5	21110	APOE,IDH1,RBP4,INS,IGFBP3
GO:BP	multi-organism reproductive process	GO:0044703	1	0	206	31	1	21110	PZP
GO:BP	modulation by host of viral process	GO:0044788	1	0	45	31	1	21110	APOE
GO:BP	positive regulation by host of viral process	GO:0044794	1	0	21	31	1	21110	APOE
GO:BP	actin nucleation	GO:0045010	1	0	62	31	1	21110	CORO1B
GO:BP	G0 to G1 transition	GO:0045023	1	0	39	31	1	21110	CCN2
GO:BP	T cell selection	GO:0045058	1	0	51	31	1	21110	IL6
GO:BP	innate immune response	GO:0045087	1	0	996	31	2	21110	APOE,INS
GO:BP	regulation of innate immune response	GO:0045088	1	0	366	31	2	21110	APOE,INS
GO:BP	multi-multicellular organism process	GO:0044706	1	0	216	31	1	21110	PZP
GO:BP	cellular nitrogen compound biosynthetic process	GO:0044271	1	0	4878	31	7	21110	APOE,JUP,KRT17,INS,IL6,CCN2,THBS1
GO:BP	cellular nitrogen compound catabolic process	GO:0044270	1	0	458	31	1	21110	IL6
GO:BP	cellular lipid metabolic process	GO:0044255	1	0	1012	31	4	21110	APOE,IDH1,RBP4,INS
GO:BP	dicarboxylic acid metabolic process	GO:0043648	1	0	94	31	1	21110	IDH1
GO:BP	engulfment of apoptotic cell	GO:0043652	1	0	19	31	1	21110	THBS1
GO:BP	reverse cholesterol transport	GO:0043691	1	0	18	31	1	21110	APOE
GO:BP	protein-containing complex organization	GO:0043933	1	0	3456	31	3	21110	APOE,KRT10,KRT5
GO:BP	cellular component maintenance	GO:0043954	1	0	74	31	2	21110	APOE,INS
GO:BP	glucan metabolic process	GO:0044042	1	0	75	31	1	21110	INS
GO:BP	regulation of system process	GO:0044057	1	0	574	31	5	21110	APOE,JUP,DSP,CTSC,CCN2
GO:BP	cellular component biogenesis	GO:0044085	1	0	4930	31	9	21110	APOE,KRT10,KRT5,KRT14,CORO1B,JUP,CCN2,SDC4,THBS1
GO:BP	regulation of cellular component biogenesis	GO:0044087	1	0	971	31	4	21110	APOE,CCN2,SDC4,THBS1
GO:BP	positive regulation of cellular component biogenesis	GO:0044089	1	0	509	31	2	21110	CCN2,SDC4
GO:BP	negative regulation of molecular function	GO:0044092	1	0	1001	31	5	21110	APOE,PZP,INS,SERPINE1,THBS1
GO:BP	positive regulation of molecular function	GO:0044093	1	0	1522	31	7	21110	APOE,JUP,INS,IL6,CCN2,SDC4,THBS1
GO:BP	cellular metabolic process	GO:0044237	1	0	11477	31	15	21110	APOE,HBA2,CAPN1,IDH1,RBP4,JUP,KRT17,INS,IGFBP3,IL6,SERPINE1,CCN2,SDC4,THBS1,SEMA7A
[truncated: 740 more rows]

## Sheet: 10 uM-GO
source	term_name	term_id	adjusted_p_value	negative_log10_of_adjusted_p_value	term_size	query_size	intersection_size	effective_domain_size	intersections
GO:MF	extracellular matrix structural constituent	GO:0005201	5.78E-38	37.2383	174	163	36	20195	COL1A1,COL1A2,COL3A1,COL5A1,FBN1,LAMA3,LAMB3,TGFBI,IGFBP7,HSPG2,SPARC,MFGE8,FN1,CCN1,BGN,COL4A5,COL4A2,COL6A1,COL6A2,LAMB1,LAMC1,LUM,NID1,PCOLCE,THBS1,THBS2,COL6A3,COL12A1,VCAN,LAMC2,SPON1,POSTN,NID2,PXDN,AGRN,FBLN1
GO:MF	structural molecule activity	GO:0005198	4.11E-29	28.3864	1107	163	58	20195	COL1A1,COL1A2,COL3A1,COL5A1,FBN1,LAMA3,LAMB3,TGFBI,TPM1,IGFBP7,HSPG2,SPARC,MFGE8,FN1,ACTA1,CCN1,BGN,COL4A5,COL4A2,COL6A1,COL6A2,LAMB1,LAMC1,LUM,NID1,PCOLCE,THBS1,THBS2,COL6A3,COL12A1,VCAN,LAMC2,SPON1,POSTN,NID2,PXDN,AGRN,APOE,KRT9,KRT10,KRT17,KRT2,KRT5,KRT14,RPL6,RPL13,RPS5,H3C15,H2BC18,RPS14,H4C15,H2AC19,JUP,DSP,H1-2,KRT75,KRT6B,FBLN1
GO:MF	cell adhesion molecule binding	GO:0050839	1.03E-12	11.986	562	163	29	20195	COL3A1,COL5A1,FBN1,LAMA3,TGFBI,CDH13,PTK7,MFGE8,CDH6,FN1,CCN1,CCN2,LAMB1,THBS1,SEMA7A,POSTN,RPL6,CORO1B,SEPTIN9,IDH1,JUP,ITGA2,CALR,DSP,HSPA1A,HSPA5,S100A11,FBLN1,RTN4
GO:MF	glycosaminoglycan binding	GO:0005539	7.15E-12	11.1458	244	163	20	20195	COL5A1,FBN1,APP,CD44,SERPINE2,FN1,CCN1,BGN,CCN2,PCOLCE,THBS1,THBS2,NRP2,VCAN,LAMC2,POSTN,FSTL1,AGRN,APOE,ITIH2
GO:MF	protein binding	GO:0005515	8.60E-12	11.0654	14881	163	157	20195	SERPING1,C3,COL1A1,COL1A2,COL3A1,COL5A1,CST3,FBN1,LAMA3,LAMB3,PLOD1,TGFBI,APP,IGFBP2,IGFBP3,IGFBP5,IL6,SERPINE1,CD44,TAGLN,TPM1,DKK3,SERPINE2,PLAU,CDH13,ALCAM,IGFBP7,PTK7,HSPG2,SPARC,MFGE8,CST6,CDH6,FN1,ACTA1,IGFBP4,CCN1,BGN,CTSC,COL4A5,COL4A2,COL6A1,COL6A2,CCN2,INHBA,LAMB1,LOX,LOXL2,LUM,MMP3,MMP7,NID1,PCOLCE,CLEC11A,SDC4,THBS1,THBS2,TIMP2,SEMA7A,STC2,NRP2,GGH,B2M,COL6A3,COL12A1,VCAN,MMP2,LAMC2,L…
GO:MF	collagen binding	GO:0005518	9.32E-12	11.0304	70	163	13	20195	TGFBI,CD44,SPARC,FN1,COL6A1,COL6A2,LOX,LUM,NID1,PCOLCE,THBS1,NID2,ITGA2
GO:MF	growth factor binding	GO:0019838	1.54E-10	9.81367	132	163	15	20195	COL1A1,COL1A2,COL3A1,COL5A1,IGFBP2,IGFBP3,IGFBP5,IGFBP7,IGFBP4,CCN1,COL6A1,CCN2,THBS1,NRP2,PXDN
GO:MF	protein-containing complex binding	GO:0044877	5.38E-10	9.26949	1311	163	39	20195	COL3A1,COL5A1,FBN1,LAMA3,LAMB3,TGFBI,CD44,TAGLN,TPM1,CDH13,SPARC,MFGE8,FN1,CCN1,COL6A1,COL6A2,CCN2,INHBA,LAMB1,LOX,LUM,NID1,PCOLCE,THBS1,SEMA7A,B2M,NID2,APOE,KRT14,CORO1B,JUP,ITGA2,SLC25A3,EIF2S1,CALR,RAB7A,H1-2,HSPA5,FBLN1
GO:MF	extracellular matrix structural constituent conferring tensile strength	GO:0030020	6.18E-10	9.20927	41	163	10	20195	COL1A1,COL1A2,COL3A1,COL5A1,COL4A5,COL4A2,COL6A1,COL6A2,COL6A3,COL12A1
GO:MF	integrin binding	GO:0005178	2.19E-09	8.65953	158	163	15	20195	COL3A1,COL5A1,FBN1,LAMA3,TGFBI,MFGE8,FN1,CCN1,CCN2,LAMB1,THBS1,SEMA7A,ITGA2,CALR,FBLN1
GO:MF	peptidase regulator activity	GO:0061134	4.58E-09	8.33884	231	163	17	20195	SERPING1,C3,CST3,APP,SERPINE1,SERPINE2,CST6,FN1,CTSC,PCOLCE,TIMP2,COL6A3,SERPINF2,AHSG,ITIH2,PZP,FBLN1
GO:MF	heparin binding	GO:0008201	8.18E-09	8.08716	173	163	15	20195	COL5A1,FBN1,APP,SERPINE2,FN1,CCN1,CCN2,PCOLCE,THBS1,THBS2,NRP2,LAMC2,POSTN,FSTL1,APOE
GO:MF	sulfur compound binding	GO:1901681	6.83E-08	7.16528	274	163	17	20195	COL5A1,FBN1,APP,SERPINE2,FN1,CCN1,CCN2,PCOLCE,THBS1,THBS2,NRP2,LAMC2,POSTN,FSTL1,AGRN,APOE,ITGA2
GO:MF	calcium ion binding	GO:0005509	1.35E-07	6.8682	727	163	26	20195	FBN1,CDH13,HSPG2,SPARC,CDH6,LOXL2,NID1,THBS1,THBS2,VCAN,NUCB1,FSTL1,NID2,CLSTN1,AGRN,CANX,ANXA5,CAPN1,TGM2,HSP90B1,CALR,ANXA3,HSPA5,S100A11,FBLN1,RCN3
GO:MF	extracellular matrix binding	GO:0050840	5.78E-07	6.23777	57	163	9	20195	TGFBI,SPARC,CCN1,BGN,NID1,THBS1,PXDN,AGRN,ITGA2
GO:MF	signaling receptor binding	GO:0005102	1.61094E-06	5.79292	1564	163	37	20195	C3,COL3A1,COL5A1,FBN1,LAMA3,TGFBI,APP,IGFBP2,IL6,SERPINE1,DKK3,SERPINE2,ALCAM,HSPG2,MFGE8,FN1,IGFBP4,CCN1,CCN2,INHBA,LAMB1,CLEC11A,THBS1,SEMA7A,STC2,LAMC2,PXDN,APOE,ATP5F1A,CANX,ATP5F1B,ITGA2,HSP90B1,CALR,HSPA1A,FBLN1,VPS35
GO:MF	endopeptidase inhibitor activity	GO:0004866	1.96593E-06	5.70643	180	163	13	20195	SERPING1,C3,CST3,APP,SERPINE1,SERPINE2,CST6,TIMP2,COL6A3,SERPINF2,AHSG,ITIH2,PZP
GO:MF	peptidase inhibitor activity	GO:0030414	2.93081E-06	5.53301	186	163	13	20195	SERPING1,C3,CST3,APP,SERPINE1,SERPINE2,CST6,TIMP2,COL6A3,SERPINF2,AHSG,ITIH2,PZP
GO:MF	fibronectin binding	GO:0001968	3.36999E-06	5.47237	31	163	7	20195	IGFBP3,IGFBP5,CCN2,SDC4,THBS1,MMP2,FBLN1
GO:MF	endopeptidase regulator activity	GO:0061135	4.88096E-06	5.31149	194	163	13	20195	SERPING1,C3,CST3,APP,SERPINE1,SERPINE2,CST6,TIMP2,COL6A3,SERPINF2,AHSG,ITIH2,PZP
GO:MF	ATP-dependent protein folding chaperone	GO:0140662	5.40126E-06	5.2675	33	163	7	20195	HSPA4,HSPE1,HSP90B1,HSPA9,HSPA1A,HSPA5,CCT7
GO:MF	insulin-like growth factor binding	GO:0005520	6.84487E-06	5.16463	20	163	6	20195	IGFBP2,IGFBP3,IGFBP5,IGFBP7,IGFBP4,CCN2
GO:MF	proteoglycan binding	GO:0043394	1.03419E-05	4.9854	36	163	7	20195	COL5A1,FN1,NID1,THBS1,AGRN,APOE,ITGA2
GO:MF	platelet-derived growth factor binding	GO:0048407	1.10077E-05	4.9583	11	163	5	20195	COL1A1,COL1A2,COL3A1,COL5A1,COL6A1
GO:MF	protein folding chaperone	GO:0044183	2.08906E-05	4.68005	60	163	8	20195	HSPA4,HSPE1,HSP90B1,HSPA9,CALR,HSPA1A,HSPA5,CCT7
GO:MF	enzyme inhibitor activity	GO:0004857	0.000153208	3.81472	406	163	16	20195	SERPING1,C3,CST3,APP,SERPINE1,SERPINE2,CST6,TIMP2,COL6A3,SERPINF2,SET,ANXA5,AHSG,ITIH2,PZP,ANXA3
GO:MF	protease binding	GO:0002020	0.000159521	3.79718	140	163	10	20195	COL1A1,COL1A2,COL3A1,CST3,SERPINE1,FN1,TIMP2,SERPINF2,ATP5F1A,PZP
GO:MF	structural constituent of cytoskeleton	GO:0005200	0.000191709	3.71736	109	163	9	20195	TPM1,ACTA1,AGRN,KRT9,KRT2,KRT5,KRT14,DSP,KRT6B
GO:MF	carbohydrate derivative binding	GO:0097367	0.000194291	3.71155	2301	163	42	20195	COL5A1,FBN1,APP,CD44,SERPINE2,PTK7,FN1,ACTA1,CCN1,BGN,CCN2,NID1,PCOLCE,THBS1,THBS2,NRP2,VCAN,LAMC2,POSTN,FSTL1,AGRN,APOE,PNP,ATP5F1A,ARF1,SEPTIN9,SAR1B,GARS1,TGM2,ATP5F1B,HSPA4,HSPE1,ITGA2,ITIH2,PSMA1,HSP90B1,TUFM,HSPA9,RAB7A,HSPA1A,HSPA5,CCT7
GO:MF	insulin-like growth factor II binding	GO:0031995	0.000214774	3.66802	8	163	4	20195	IGFBP2,IGFBP3,IGFBP5,IGFBP4
GO:MF	unfolded protein binding	GO:0051082	0.00028162	3.55034	114	163	9	20195	CANX,PTGES3,HSPE1,HSP90B1,HSPA9,CALR,HSPA1A,HSPA5,CCT7
GO:MF	serine-type endopeptidase inhibitor activity	GO:0004867	0.00134422	2.87153	102	163	8	20195	SERPING1,APP,SERPINE1,SERPINE2,COL6A3,SERPINF2,ITIH2,PZP
GO:MF	molecular function inhibitor activity	GO:0140678	0.00173018	2.76191	739	163	20	20195	SERPING1,C3,CST3,APP,SERPINE1,DKK3,SERPINE2,CST6,TIMP2,COL6A3,NUCB1,PXDN,SERPINF2,SET,ANXA5,AHSG,ITIH2,PZP,ANXA3,HSPA1A
GO:MF	laminin binding	GO:0043236	0.00209563	2.67868	28	163	5	20195	NID1,THBS1,PXDN,AGRN,ITGA2
GO:MF	insulin-like growth factor I binding	GO:0031994	0.00212562	2.67251	13	163	4	20195	IGFBP2,IGFBP3,IGFBP5,IGFBP4
GO:MF	structural constituent of skin epidermis	GO:0030280	0.00876524	2.05724	37	163	5	20195	KRT10,KRT2,KRT5,KRT75,KRT6B
GO:MF	extracellular matrix structural constituent conferring compression resistance	GO:0030021	0.0205478	1.68724	22	163	4	20195	HSPG2,BGN,LUM,VCAN
GO:MF	peptidase activator activity	GO:0016504	0.0233214	1.63224	45	163	5	20195	APP,FN1,CTSC,PCOLCE,FBLN1
GO:MF	molecular function regulator activity	GO:0098772	0.0293093	1.53299	2057	163	34	20195	SERPING1,C3,CST3,FBN1,APP,IGFBP3,IL6,SERPINE1,DKK3,SERPINE2,CST6,FN1,CTSC,CCN2,INHBA,PCOLCE,CLEC11A,TIMP2,SEMA7A,STC2,COL6A3,NUCB1,PXDN,APOE,SERPINF2,SET,ANXA5,AHSG,ITIH2,PZP,RAB7A,ANXA3,HSPA1A,FBLN1
GO:MF	cadherin binding	GO:0045296	0.0678157	1.16867	334	163	11	20195	CDH13,CDH6,RPL6,CORO1B,SEPTIN9,IDH1,JUP,HSPA1A,HSPA5,S100A11,RTN4
GO:MF	protein-folding chaperone binding	GO:0051087	0.0964016	1.01592	137	163	7	20195	FN1,CTSC,ST13,PTGES3,HSPE1,CALR,HSPA5
GO:MF	binding	GO:0005488	0.0971977	1.01234	18338	163	160	20195	SERPING1,C3,COL1A1,COL1A2,COL3A1,COL5A1,CST3,FBN1,LAMA3,LAMB3,PLOD1,TGFBI,APP,IGFBP2,IGFBP3,IGFBP5,IL6,SERPINE1,CD44,TAGLN,TPM1,DKK3,SERPINE2,PLAU,CDH13,ALCAM,IGFBP7,PTK7,HSPG2,SPARC,MFGE8,CST6,CDH6,FN1,ACTA1,IGFBP4,CCN1,BGN,CTSC,COL4A5,COL4A2,COL6A1,COL6A2,CCN2,INHBA,LAMB1,LOX,LOXL2,LUM,MMP1,MMP3,MMP7,NID1,PCOLCE,PRSS1,QSOX1,CLEC11A,SDC4,THBS1,THBS2,TIMP2,SEMA7A,STC2,NRP2,GGH,B2M,COL6A3,COL12A1,…
GO:MF	disulfide oxidoreductase activity	GO:0015036	0.20764	0.68269	39	163	4	20195	QSOX1,GSTO1,PDIA4,TXNDC5
GO:MF	cation binding	GO:0043169	0.229333	0.639534	4410	163	55	20195	COL1A1,COL1A2,COL3A1,COL5A1,FBN1,PLOD1,APP,IGFBP3,CDH13,HSPG2,SPARC,CDH6,LOX,LOXL2,MMP1,MMP3,MMP7,NID1,PRSS1,THBS1,THBS2,TIMP2,NRP2,VCAN,MMP2,LCN2,SPON1,NUCB1,POSTN,FSTL1,NID2,PXDN,CLSTN1,AGRN,APOE,ARF1,CANX,USP5,SAR1B,ANXA5,VDAC2,CAPN1,IDH1,TGM2,VDAC1,HSPE1,ITGA2,HSP90B1,CALR,ANXA3,HSPA5,S100A11,FBLN1,RCN3,RTN4
GO:MF	enzyme regulator activity	GO:0030234	0.244573	0.611591	1300	163	23	20195	SERPING1,C3,CST3,APP,IGFBP3,SERPINE1,SERPINE2,CST6,FN1,CTSC,PCOLCE,TIMP2,COL6A3,NUCB1,APOE,SERPINF2,SET,ANXA5,AHSG,ITIH2,PZP,ANXA3,FBLN1
GO:MF	fibrinogen binding	GO:0070051	0.295676	0.529183	4	163	2	20195	THBS1,FBLN1
GO:MF	angiostatin binding	GO:0043532	0.295676	0.529183	4	163	2	20195	ATP5F1A,ATP5F1B
GO:MF	heparan sulfate proteoglycan binding	GO:0043395	0.296399	0.528124	18	163	3	20195	AGRN,APOE,ITGA2
GO:MF	intramolecular oxidoreductase activity, transposing S-S bonds	GO:0016864	0.296399	0.528124	18	163	3	20195	QSOX1,PDIA4,TXNDC5
GO:MF	protein disulfide isomerase activity	GO:0003756	0.296399	0.528124	18	163	3	20195	QSOX1,PDIA4,TXNDC5
GO:MF	ion binding	GO:0043167	0.314782	0.501991	6120	163	70	20195	COL1A1,COL1A2,COL3A1,COL5A1,FBN1,PLOD1,APP,IGFBP3,CDH13,PTK7,HSPG2,SPARC,CDH6,ACTA1,CTSC,LOX,LOXL2,MMP1,MMP3,MMP7,NID1,PRSS1,QSOX1,THBS1,THBS2,TIMP2,NRP2,VCAN,MMP2,LCN2,SPON1,NUCB1,POSTN,FSTL1,NID2,PXDN,CLSTN1,AGRN,APOE,PNP,ATP5F1A,ARF1,CANX,USP5,SEPTIN9,SAR1B,ANXA5,VDAC2,CAPN1,IDH1,GARS1,TGM2,VDAC1,ATP5F1B,HSPA4,HSPE1,ITGA2,HSP90B1,TUFM,HSPA9,CALR,RAB7A,ANXA3,HSPA1A,HSPA5,S100A11,CCT7,FBLN1,RCN3…
GO:MF	amyloid-beta binding	GO:0001540	0.457643	0.339473	84	163	5	20195	CST3,HSPG2,CLSTN1,APOE,ITGA2
GO:MF	metal ion binding	GO:0046872	0.464831	0.332705	4317	163	53	20195	COL1A1,COL1A2,COL3A1,COL5A1,FBN1,PLOD1,APP,IGFBP3,CDH13,HSPG2,SPARC,CDH6,LOX,LOXL2,MMP1,MMP3,MMP7,NID1,PRSS1,THBS1,THBS2,TIMP2,NRP2,VCAN,MMP2,LCN2,SPON1,NUCB1,POSTN,FSTL1,NID2,PXDN,CLSTN1,AGRN,APOE,ARF1,CANX,USP5,SAR1B,ANXA5,CAPN1,IDH1,TGM2,HSPE1,ITGA2,HSP90B1,CALR,ANXA3,HSPA5,S100A11,FBLN1,RCN3,RTN4
GO:MF	porin activity	GO:0015288	0.490178	0.309646	5	163	2	20195	VDAC2,VDAC1
GO:MF	protein-lysine 6-oxidase activity	GO:0004720	0.490178	0.309646	5	163	2	20195	LOX,LOXL2
GO:MF	cell adhesive protein binding involved in bundle of His cell-Purkinje myocyte communication	GO:0086083	0.490178	0.309646	5	163	2	20195	JUP,DSP
GO:MF	serine-type endopeptidase activity	GO:0004252	0.507075	0.294928	180	163	7	20195	PLAU,CTSC,MMP1,MMP3,MMP7,PRSS1,MMP2
GO:MF	identical protein binding	GO:0042802	0.672191	0.172507	2136	163	31	20195	COL1A1,COL1A2,CST3,FBN1,TGFBI,APP,TPM1,CDH13,ALCAM,FN1,CTSC,INHBA,SDC4,THBS1,STC2,NRP2,B2M,LCN2,APOE,PNP,SERPINF2,CORO1B,IDH1,MVP,GARS1,JUP,VDAC1,S100A11,FBLN1,HNRNPA2B1,RTN4
GO:MF	intramolecular oxidoreductase activity	GO:0016860	0.677209	0.169277	53	163	4	20195	QSOX1,PTGES3,PDIA4,TXNDC5
GO:MF	low-density lipoprotein particle receptor binding	GO:0050750	0.709519	0.149036	24	163	3	20195	HSPG2,APOE,HSP90B1
GO:MF	oxidoreductase activity, acting on a sulfur group of donors	GO:0016667	0.778956	0.108487	55	163	4	20195	QSOX1,GSTO1,PDIA4,TXNDC5
GO:MF	serine-type peptidase activity	GO:0008236	0.885644	0.0527407	198	163	7	20195	PLAU,CTSC,MMP1,MMP3,MMP7,PRSS1,MMP2
GO:MF	serine hydrolase activity	GO:0017171	0.994009	0.00260966	202	163	7	20195	PLAU,CTSC,MMP1,MMP3,MMP7,PRSS1,MMP2
GO:MF	nucleotide binding	GO:0000166	1	0	2178	163	22	20195	PTK7,ACTA1,CCN1,QSOX1,ATP5F1A,ARF1,SEPTIN9,SAR1B,VDAC2,IDH1,GARS1,TGM2,ATP5F1B,HSPA4,HSPE1,HSP90B1,TUFM,HSPA9,RAB7A,HSPA1A,HSPA5,CCT7
GO:MF	MHC class II protein complex binding	GO:0023026	1	0	25	163	1	20195	B2M
GO:MF	MHC protein complex binding	GO:0023023	1	0	33	163	1	20195	B2M
GO:MF	inorganic cation transmembrane transporter activity	GO:0022890	1	0	563	163	3	20195	ATP5F1A,ATP5F1B,SLC25A3
GO:MF	transmembrane transporter activity	GO:0022857	1	0	1121	163	7	20195	GC,ATP5F1A,VDAC2,RBP4,VDAC1,ATP5F1B,SLC25A3
GO:MF	active monoatomic ion transmembrane transporter activity	GO:0022853	1	0	234	163	2	20195	ATP5F1B,SLC25A3
GO:MF	monoatomic ion gated channel activity	GO:0022839	1	0	328	163	2	20195	VDAC2,VDAC1
GO:MF	gated channel activity	GO:0022836	1	0	330	163	2	20195	VDAC2,VDAC1
GO:MF	voltage-gated channel activity	GO:0022832	1	0	203	163	2	20195	VDAC2,VDAC1
GO:MF	wide pore channel activity	GO:0022829	1	0	31	163	2	20195	VDAC2,VDAC1
GO:MF	active transmembrane transporter activity	GO:0022804	1	0	428	163	2	20195	ATP5F1B,SLC25A3
GO:MF	passive transmembrane transporter activity	GO:0022803	1	0	499	163	4	20195	ATP5F1A,VDAC2,VDAC1,ATP5F1B
GO:MF	heme binding	GO:0020037	1	0	142	163	2	20195	STC2,PXDN
GO:MF	interleukin-1 binding	GO:0019966	1	0	9	163	1	20195	PXDN
GO:MF	cytokine binding	GO:0019955	1	0	143	163	3	20195	THBS1,NRP2,PXDN
GO:MF	protein domain specific binding	GO:0019904	1	0	690	163	8	20195	APP,FN1,SPON1,ARF1,H4C15,HSPA1A,HSPA5,LAMP1
GO:MF	protein phosphatase binding	GO:0019903	1	0	151	163	3	20195	MVP,JUP,HSP90B1
GO:MF	phosphatase binding	GO:0019902	1	0	197	163	4	20195	CTSC,MVP,JUP,HSP90B1
GO:MF	extracellular matrix constituent conferring elasticity	GO:0030023	1	0	9	163	2	20195	FBN1,LAMC1
GO:MF	protein kinase binding	GO:0019901	1	0	709	163	5	20195	SDC4,MVP,JUP,VDAC1,DSP
GO:MF	L-malate dehydrogenase activity	GO:0030060	1	0	4	163	1	20195	MDH2
GO:MF	semaphorin receptor binding	GO:0030215	1	0	23	163	1	20195	SEMA7A
GO:MF	carboxylic acid binding	GO:0031406	1	0	204	163	2	20195	PLOD1,AGRN
GO:MF	chloride ion binding	GO:0031404	1	0	14	163	1	20195	CTSC
GO:MF	small GTPase binding	GO:0031267	1	0	276	163	1	20195	RAB7A
GO:MF	denatured protein binding	GO:0031249	1	0	1	163	1	20195	HSPA1A
GO:MF	phosphatidylcholine binding	GO:0031210	1	0	31	163	2	20195	VDAC2,VDAC1
GO:MF	heat shock protein binding	GO:0031072	1	0	128	163	5	20195	ST13,PTGES3,HSPA9,HSPA1A,HSPA5
GO:MF	GTPase regulator activity	GO:0030695	1	0	505	163	1	20195	NUCB1
GO:MF	protein-macromolecule adaptor activity	GO:0030674	1	0	369	163	4	20195	COL1A2,ST13,JUP,HNRNPA2B1
GO:MF	oxidoreductase activity, acting on phosphorus or arsenic in donors, disulfide as acceptor	GO:0030614	1	0	3	163	1	20195	GSTO1
GO:MF	oxidoreductase activity, acting on phosphorus or arsenic in donors	GO:0030613	1	0	3	163	1	20195	GSTO1
GO:MF	adenyl nucleotide binding	GO:0030554	1	0	1659	163	13	20195	PTK7,ACTA1,ATP5F1A,IDH1,GARS1,ATP5F1B,HSPA4,HSPE1,HSP90B1,HSPA9,HSPA1A,HSPA5,CCT7
GO:MF	signaling receptor inhibitor activity	GO:0030547	1	0	31	163	2	20195	DKK3,PXDN
GO:MF	signaling receptor activator activity	GO:0030546	1	0	510	163	8	20195	FBN1,APP,IL6,CCN2,INHBA,CLEC11A,SEMA7A,STC2
GO:MF	signaling receptor regulator activity	GO:0030545	1	0	546	163	10	20195	FBN1,APP,IL6,DKK3,CCN2,INHBA,CLEC11A,SEMA7A,STC2,PXDN
GO:MF	Hsp70 protein binding	GO:0030544	1	0	50	163	1	20195	ST13
GO:MF	structural constituent of chromatin	GO:0030527	1	0	101	163	5	20195	H3C15,H2BC18,H4C15,H2AC19,H1-2
GO:MF	carbohydrate binding	GO:0030246	1	0	282	163	6	20195	PLOD1,LOXL2,CLEC11A,VCAN,CANX,CALR
GO:MF	low-density lipoprotein particle binding	GO:0030169	1	0	16	163	2	20195	CDH13,THBS1
GO:MF	kinase binding	GO:0019900	1	0	792	163	5	20195	SDC4,MVP,JUP,VDAC1,DSP
GO:MF	enzyme binding	GO:0019899	1	0	2093	163	29	20195	COL1A1,COL1A2,COL3A1,CST3,APP,SERPINE1,FN1,CTSC,SDC4,TIMP2,STC2,APOE,SERPINF2,ATP5F1A,PTGES3,MVP,JUP,VDAC1,PZP,HSP90B1,HSPA9,CALR,DSP,RAB7A,HSPA1A,HSPA5,LAMP1,TMSB4X,RTN4
GO:MF	kinesin binding	GO:0019894	1	0	47	163	1	20195	CLSTN1
GO:MF	myosin binding	GO:0017022	1	0	74	163	1	20195	ACTA1
GO:MF	thiol oxidase activity	GO:0016972	1	0	6	163	1	20195	QSOX1
GO:MF	flavin-linked sulfhydryl oxidase activity	GO:0016971	1	0	3	163	1	20195	QSOX1
GO:MF	nuclear receptor binding	GO:0016922	1	0	141	163	1	20195	CALR
GO:MF	retinal binding	GO:0016918	1	0	19	163	1	20195	RBP4
GO:MF	oxidoreductase activity, acting on the aldehyde or oxo group of donors	GO:0016903	1	0	49	163	1	20195	AKR1B1
GO:MF	ATP hydrolysis activity	GO:0016887	1	0	375	163	6	20195	ATP5F1A,HSP90B1,HSPA9,HSPA1A,HSPA5,CCT7
GO:MF	ligase activity, forming carbon-oxygen bonds	GO:0016875	1	0	43	163	1	20195	GARS1
GO:MF	ligase activity	GO:0016874	1	0	178	163	3	20195	ATP5F1A,GARS1,ATP5F1B
GO:MF	isomerase activity	GO:0016853	1	0	170	163	4	20195	QSOX1,PTGES3,PDIA4,TXNDC5
GO:MF	hydrolase activity, acting on acid anhydrides, in phosphorus-containing anhydrides	GO:0016818	1	0	771	163	12	20195	ATP5F1A,ARF1,SEPTIN9,SAR1B,GARS1,HSP90B1,TUFM,HSPA9,RAB7A,HSPA1A,HSPA5,CCT7
GO:MF	hydrolase activity, acting on acid anhydrides	GO:0016817	1	0	771	163	12	20195	ATP5F1A,ARF1,SEPTIN9,SAR1B,GARS1,HSP90B1,TUFM,HSPA9,RAB7A,HSPA1A,HSPA5,CCT7
GO:MF	hydrolase activity, acting on carbon-nitrogen (but not peptide) bonds, in linear amides	GO:0016811	1	0	73	163	1	20195	TGM2
GO:MF	hydrolase activity, acting on carbon-nitrogen (but not peptide) bonds	GO:0016810	1	0	139	163	1	20195	TGM2
GO:MF	phosphatase activity	GO:0016791	1	0	289	163	1	20195	ACP1
GO:MF	hydrolase activity, acting on ester bonds	GO:0016788	1	0	779	163	1	20195	ACP1
GO:MF	hydrolase activity	GO:0016787	1	0	2479	163	26	20195	PLAU,ACTA1,CTSC,MMP1,MMP3,MMP7,PRSS1,GGH,MMP2,ATP5F1A,ARF1,USP5,SEPTIN9,SAR1B,CAPN1,GARS1,TGM2,CTSD,HSP90B1,TUFM,HSPA9,ACP1,RAB7A,HSPA1A,HSPA5,CCT7
GO:MF	peptide hormone binding	GO:0017046	1	0	53	163	1	20195	INHBA
GO:MF	purine nucleotide binding	GO:0017076	1	0	2019	163	19	20195	PTK7,ACTA1,ATP5F1A,ARF1,SEPTIN9,SAR1B,IDH1,GARS1,TGM2,ATP5F1B,HSPA4,HSPE1,HSP90B1,TUFM,HSPA9,RAB7A,HSPA1A,HSPA5,CCT7
GO:MF	ribonucleoside triphosphate phosphatase activity	GO:0017111	1	0	707	163	11	20195	ATP5F1A,ARF1,SEPTIN9,SAR1B,HSP90B1,TUFM,HSPA9,RAB7A,HSPA1A,HSPA5,CCT7
GO:MF	fibroblast growth factor binding	GO:0017134	1	0	23	163	1	20195	THBS1
GO:MF	protein phosphatase regulator activity	GO:0019888	1	0	101	163	2	20195	IGFBP3,SET
GO:MF	rRNA binding	GO:0019843	1	0	69	163	2	20195	RPS5,RPS14
GO:MF	vitamin binding	GO:0019842	1	0	150	163	3	20195	PLOD1,GC,RBP4
GO:MF	retinol binding	GO:0019841	1	0	16	163	1	20195	RBP4
GO:MF	isoprenoid binding	GO:0019840	1	0	38	163	1	20195	RBP4
GO:MF	phospholipase A2 inhibitor activity	GO:0019834	1	0	5	163	1	20195	ANXA3
GO:MF	ATPase-coupled monoatomic cation transmembrane transporter activity	GO:0019829	1	0	55	163	1	20195	ATP5F1B
GO:MF	ubiquitin-like protein peptidase activity	GO:0019783	1	0	139	163	1	20195	USP5
GO:MF	L-ascorbic acid binding	GO:0031418	1	0	21	163	1	20195	PLOD1
GO:MF	intermediate filament binding	GO:0019215	1	0	13	163	1	20195	KRT14
GO:MF	phosphatase activator activity	GO:0019211	1	0	27	163	1	20195	IGFBP3
GO:MF	kinase inhibitor activity	GO:0019210	1	0	77	163	1	20195	AHSG
GO:MF	phosphatase regulator activity	GO:0019208	1	0	123	163	2	20195	IGFBP3,SET
GO:MF	kinase regulator activity	GO:0019207	1	0	266	163	1	20195	AHSG
GO:MF	transmembrane receptor protein kinase activity	GO:0019199	1	0	82	163	1	20195	NRP2
GO:MF	GDP binding	GO:0019003	1	0	71	163	1	20195	RAB7A
GO:MF	guanyl nucleotide binding	GO:0019001	1	0	413	163	6	20195	ARF1,SEPTIN9,SAR1B,TGM2,TUFM,RAB7A
GO:MF	semaphorin receptor activity	GO:0017154	1	0	13	163	1	20195	NRP2
GO:MF	phosphatase inhibitor activity	GO:0019212	1	0	55	163	1	20195	SET
GO:MF	nucleotidyltransferase activity	GO:0016779	1	0	148	163	1	20195	PTGES3
GO:MF	chromatin DNA binding	GO:0031490	1	0	119	163	1	20195	H1-2
GO:MF	nucleosomal DNA binding	GO:0031492	1	0	39	163	1	20195	H1-2
GO:MF	glutathione dehydrogenase (ascorbate) activity	GO:0045174	1	0	2	163	1	20195	GSTO1
GO:MF	ATPase activity, coupled to transmembrane movement of ions, rotational mechanism	GO:0044769	1	0	25	163	1	20195	ATP5F1B
GO:MF	S100 protein binding	GO:0044548	1	0	14	163	1	20195	S100A11
GO:MF	ubiquitin-like protein ligase binding	GO:0044389	1	0	315	163	5	20195	HSPA9,CALR,HSPA1A,HSPA5,RTN4
GO:MF	transmembrane transporter binding	GO:0044325	1	0	134	163	1	20195	VDAC1
GO:MF	glyceraldehyde oxidoreductase activity	GO:0043795	1	0	1	163	1	20195	AKR1B1
GO:MF	protein self-association	GO:0043621	1	0	71	163	2	20195	CTSC,MDH2
GO:MF	sequence-specific DNA binding	GO:0043565	1	0	1672	163	2	20195	APP,HNRNPA2B1
GO:MF	ADP binding	GO:0043531	1	0	35	163	2	20195	ACTA1,ATP5F1A
GO:MF	protein-membrane adaptor activity	GO:0043495	1	0	30	163	1	20195	JUP
GO:MF	laminin-1 binding	GO:0043237	1	0	7	163	2	20195	NID1,PXDN
GO:MF	alcohol binding	GO:0043178	1	0	91	163	3	20195	VDAC2,RBP4,VDAC1
GO:MF	organic acid binding	GO:0043177	1	0	216	163	2	20195	PLOD1,AGRN
GO:MF	anion binding	GO:0043168	1	0	2458	163	24	20195	PLOD1,PTK7,ACTA1,CTSC,QSOX1,LCN2,AGRN,PNP,ATP5F1A,ARF1,SEPTIN9,SAR1B,GARS1,TGM2,ATP5F1B,HSPA4,HSPE1,HSP90B1,TUFM,HSPA9,RAB7A,HSPA1A,HSPA5,CCT7
GO:MF	ubiquitin binding	GO:0043130	1	0	97	163	1	20195	USP5
GO:MF	single-stranded telomeric DNA binding	GO:0043047	1	0	12	163	1	20195	HNRNPA2B1
GO:MF	ribosome binding	GO:0043022	1	0	108	163	2	20195	EIF2S1,HSPA5
GO:MF	translation regulator activity	GO:0045182	1	0	157	163	3	20195	RPS14,TUFM,EIF2S1
GO:MF	ribonucleoprotein complex binding	GO:0043021	1	0	165	163	2	20195	EIF2S1,HSPA5
GO:MF	alpha-catenin binding	GO:0045294	1	0	11	163	1	20195	JUP
GO:MF	SMAD binding	GO:0046332	1	0	78	163	2	20195	COL1A2,COL3A1
GO:MF	monosaccharide binding	GO:0048029	1	0	74	163	1	20195	PLOD1
GO:MF	mRNA 5'-UTR binding	GO:0048027	1	0	26	163	1	20195	RPS14
GO:MF	receptor antagonist activity	GO:0048019	1	0	19	163	2	20195	DKK3,PXDN
GO:MF	receptor ligand activity	GO:0048018	1	0	502	163	7	20195	FBN1,IL6,CCN2,INHBA,CLEC11A,SEMA7A,STC2
GO:MF	guanosine phosphorylase activity	GO:0047975	1	0	2	163	1	20195	PNP
GO:MF	glycerol dehydrogenase [NADP+] activity	GO:0047956	1	0	2	163	1	20195	AKR1B1
GO:MF	L-glucuronate reductase activity	GO:0047939	1	0	2	163	1	20195	AKR1B1
GO:MF	allyl-alcohol dehydrogenase activity	GO:0047655	1	0	4	163	1	20195	AKR1B1
GO:MF	protein dimerization activity	GO:0046983	1	0	1099	163	17	20195	TPM1,CDH13,STC2,B2M,APOE,KRT10,SERPINF2,H3C15,H2BC18,H4C15,H2AC19,ST13,IDH1,GARS1,JUP,S100A11,RTN4
GO:MF	protein heterodimerization activity	GO:0046982	1	0	365	163	6	20195	TPM1,KRT10,H3C15,H2BC18,H4C15,H2AC19
GO:MF	proton-transporting ATPase activity, rotational mechanism	GO:0046961	1	0	25	163	1	20195	ATP5F1B
GO:MF	proton-transporting ATP synthase activity, rotational mechanism	GO:0046933	1	0	17	163	2	20195	ATP5F1A,ATP5F1B
GO:MF	transition metal ion binding	GO:0046914	1	0	1117	163	12	20195	PLOD1,APP,LOX,LOXL2,MMP1,MMP3,MMP7,TIMP2,MMP2,LCN2,USP5,CALR
GO:MF	metal chelating activity	GO:0046911	1	0	1	163	1	20195	APOE
GO:MF	tetrapyrrole binding	GO:0046906	1	0	152	163	2	20195	STC2,PXDN
GO:MF	sphingolipid binding	GO:0046625	1	0	28	163	2	20195	VDAC2,VDAC1
GO:MF	malate dehydrogenase (NADP+) activity	GO:0046554	1	0	1	163	1	20195	MDH2
GO:MF	chemorepellent activity	GO:0045499	1	0	28	163	1	20195	SEMA7A
GO:MF	X11-like protein binding	GO:0042988	1	0	3	163	1	20195	CLSTN1
GO:MF	histone deacetylase binding	GO:0042826	1	0	126	163	1	20195	HSPA1A
GO:MF	protein homodimerization activity	GO:0042803	1	0	710	163	10	20195	TPM1,CDH13,STC2,B2M,APOE,SERPINF2,IDH1,JUP,S100A11,RTN4
GO:MF	gamma-glutamyl-peptidase activity	GO:0034722	1	0	1	163	1	20195	GGH
GO:MF	retinol transmembrane transporter activity	GO:0034632	1	0	3	163	1	20195	RBP4
GO:MF	apolipoprotein binding	GO:0034185	1	0	18	163	1	20195	CANX
GO:MF	DNA polymerase activity	GO:0034061	1	0	33	163	1	20195	PTGES3
GO:MF	sialic acid binding	GO:0033691	1	0	22	163	1	20195	AGRN
GO:MF	receptor serine/threonine kinase binding	GO:0033612	1	0	30	163	1	20195	INHBA
GO:MF	amide binding	GO:0033218	1	0	397	163	9	20195	CST3,HSPG2,INHBA,CLSTN1,APOE,VDAC2,VDAC1,ITGA2,CALR
GO:MF	sterol binding	GO:0032934	1	0	62	163	2	20195	VDAC2,VDAC1
GO:MF	guanyl ribonucleotide binding	GO:0032561	1	0	413	163	6	20195	ARF1,SEPTIN9,SAR1B,TGM2,TUFM,RAB7A
GO:MF	adenyl ribonucleotide binding	GO:0032559	1	0	1558	163	12	20195	PTK7,ACTA1,ATP5F1A,GARS1,ATP5F1B,HSPA4,HSPE1,HSP90B1,HSPA9,HSPA1A,HSPA5,CCT7
GO:MF	purine ribonucleotide binding	GO:0032555	1	0	1917	163	18	20195	PTK7,ACTA1,ATP5F1A,ARF1,SEPTIN9,SAR1B,GARS1,TGM2,ATP5F1B,HSPA4,HSPE1,HSP90B1,TUFM,HSPA9,RAB7A,HSPA1A,HSPA5,CCT7
GO:MF	ribonucleotide binding	GO:0032553	1	0	1934	163	18	20195	PTK7,ACTA1,ATP5F1A,ARF1,SEPTIN9,SAR1B,GARS1,TGM2,ATP5F1B,HSPA4,HSPE1,HSP90B1,TUFM,HSPA9,RAB7A,HSPA1A,HSPA5,CCT7
GO:MF	ubiquitin-like protein binding	GO:0032182	1	0	116	163	1	20195	USP5
GO:MF	D1 dopamine receptor binding	GO:0031748	1	0	8	163	1	20195	VPS35
GO:MF	C5L2 anaphylatoxin chemotactic receptor binding	GO:0031715	1	0	1	163	1	20195	C3
GO:MF	C5a anaphylatoxin chemotactic receptor binding	GO:0031714	1	0	1	163	1	20195	C3
GO:MF	ubiquitin protein ligase binding	GO:0031625	1	0	297	163	5	20195	HSPA9,CALR,HSPA1A,HSPA5,RTN4
GO:MF	miRNA binding	GO:0035198	1	0	35	163	1	20195	HNRNPA2B1
GO:MF	glutamate receptor binding	GO:0035254	1	0	46	163	1	20195	CANX
GO:MF	ionotropic glutamate receptor binding	GO:0035255	1	0	25	163	1	20195	CANX
GO:MF	chondroitin sulfate binding	GO:0035374	1	0	10	163	1	20195	AGRN
GO:MF	ATPase-coupled transmembrane transporter activity	GO:0042626	1	0	101	163	1	20195	ATP5F1B
GO:MF	ATPase-coupled ion transmembrane transporter activity	GO:0042625	1	0	25	163	1	20195	ATP5F1B
GO:MF	phosphoric ester hydrolase activity	GO:0042578	1	0	380	163	1	20195	ACP1
GO:MF	hormone binding	GO:0042562	1	0	89	163	3	20195	CDH13,INHBA,CALR
GO:MF	histone binding	GO:0042393	1	0	257	163	1	20195	SET
GO:MF	phosphate ion binding	GO:0042301	1	0	12	163	1	20195	PNP
GO:MF	MHC class I protein binding	GO:0042288	1	0	21	163	2	20195	ATP5F1A,ATP5F1B
GO:MF	MHC protein binding	GO:0042287	1	0	40	163	2	20195	ATP5F1A,ATP5F1B
GO:MF	nucleosome binding	GO:0031491	1	0	69	163	1	20195	H1-2
GO:MF	peptide binding	GO:0042277	1	0	311	163	7	20195	CST3,HSPG2,INHBA,CLSTN1,APOE,ITGA2,CALR
GO:MF	co-receptor binding	GO:0039706	1	0	13	163	1	20195	DKK3
GO:MF	collagen receptor activity	GO:0038064	1	0	6	163	1	20195	ITGA2
GO:MF	cargo receptor activity	GO:0038024	1	0	88	163	2	20195	LOXL2,LGALS3BP
GO:MF	signaling receptor activity	GO:0038023	1	0	1494	163	5	20195	CD44,PTK7,SDC4,NRP2,ITGA2
GO:MF	prostaglandin H2 endoperoxidase reductase activity	GO:0036130	1	0	2	163	1	20195	AKR1B1
GO:MF	small molecule binding	GO:0036094	1	0	2584	163	30	20195	PLOD1,PTK7,ACTA1,CCN1,LOX,QSOX1,LCN2,AGRN,PNP,GC,ATP5F1A,ARF1,SEPTIN9,SAR1B,VDAC2,IDH1,GARS1,TGM2,RBP4,VDAC1,ATP5F1B,HSPA4,HSPE1,HSP90B1,TUFM,HSPA9,RAB7A,HSPA1A,HSPA5,CCT7
GO:MF	pre-mRNA binding	GO:0036002	1	0	312	163	1	20195	HNRNPA2B1
GO:MF	purine ribonucleoside triphosphate binding	GO:0035639	1	0	1848	163	18	20195	PTK7,ACTA1,ATP5F1A,ARF1,SEPTIN9,SAR1B,GARS1,TGM2,ATP5F1B,HSPA4,HSPE1,HSP90B1,TUFM,HSPA9,RAB7A,HSPA1A,HSPA5,CCT7
GO:MF	telomeric DNA binding	GO:0042162	1	0	37	163	1	20195	HNRNPA2B1
GO:MF	tau protein binding	GO:0048156	1	0	43	163	1	20195	APOE
GO:MF	phosphotransferase activity, alcohol group as acceptor	GO:0016773	1	0	696	163	2	20195	PTK7,NRP2
GO:MF	transferase activity, transferring alkyl or aryl (other than methyl) groups	GO:0016765	1	0	59	163	1	20195	GSTO1
GO:MF	transmembrane receptor protein tyrosine kinase activity	GO:0004714	1	0	63	163	1	20195	NRP2
GO:MF	protein tyrosine kinase activity	GO:0004713	1	0	147	163	1	20195	NRP2
GO:MF	protein kinase activity	GO:0004672	1	0	587	163	2	20195	PTK7,NRP2
GO:MF	peroxidase activity	GO:0004601	1	0	54	163	2	20195	PXDN,PRDX2
GO:MF	dolichyl-diphosphooligosaccharide-protein glycotransferase activity	GO:0004579	1	0	5	163	1	20195	RPN1
GO:MF	oligosaccharyl transferase activity	GO:0004576	1	0	6	163	1	20195	RPN1
GO:MF	isocitrate dehydrogenase (NADP+) activity	GO:0004450	1	0	2	163	1	20195	IDH1
GO:MF	isocitrate dehydrogenase [NAD(P)+] activity	GO:0004448	1	0	5	163	1	20195	IDH1
GO:MF	glutathione transferase activity	GO:0004364	1	0	24	163	1	20195	GSTO1
GO:MF	metalloendopeptidase activity	GO:0004222	1	0	126	163	4	20195	MMP1,MMP3,MMP7,MMP2
GO:MF	calcium-dependent cysteine-type endopeptidase activity	GO:0004198	1	0	17	163	1	20195	CAPN1
GO:MF	cysteine-type endopeptidase activity	GO:0004197	1	0	128	163	4	20195	CTSC,USP5,CAPN1,CTSD
GO:MF	aspartic-type endopeptidase activity	GO:0004190	1	0	27	163	1	20195	CTSD
GO:MF	endopeptidase activity	GO:0004175	1	0	450	163	10	20195	PLAU,CTSC,MMP1,MMP3,MMP7,PRSS1,MMP2,USP5,CAPN1,CTSD
GO:MF	bis(5'-nucleosyl)-tetraphosphatase (asymmetrical) activity	GO:0004081	1	0	2	163	1	20195	GARS1
GO:MF	aldo-keto reductase (NADP) activity	GO:0004033	1	0	31	163	1	20195	AKR1B1
GO:MF	alditol:NADP+ 1-oxidoreductase activity	GO:0004032	1	0	12	163	1	20195	AKR1B1
GO:MF	phosphoprotein phosphatase activity	GO:0004721	1	0	189	163	1	20195	ACP1
GO:MF	acid phosphatase activity	GO:0003993	1	0	9	163	1	20195	ACP1
GO:MF	protein tyrosine phosphatase activity	GO:0004725	1	0	100	163	1	20195	ACP1
GO:MF	purine-nucleoside phosphorylase activity	GO:0004731	1	0	4	163	1	20195	PNP
GO:MF	hormone activity	GO:0005179	1	0	127	163	3	20195	FBN1,INHBA,STC2
GO:MF	interleukin-1 receptor antagonist activity	GO:0005152	1	0	3	163	1	20195	PXDN
GO:MF	interleukin-6 receptor binding	GO:0005138	1	0	7	163	1	20195	IL6
GO:MF	cytokine receptor binding	GO:0005126	1	0	278	163	2	20195	IL6,PXDN
GO:MF	cytokine activity	GO:0005125	1	0	237	163	2	20195	IL6,INHBA
GO:MF	guanyl-nucleotide exchange factor activity	GO:0005085	1	0	232	163	1	20195	NUCB1
GO:MF	protein kinase C binding	GO:0005080	1	0	55	163	2	20195	SDC4,DSP
GO:MF	scavenger receptor activity	GO:0005044	1	0	50	163	2	20195	LOXL2,LGALS3BP
GO:MF	vascular endothelial growth factor receptor activity	GO:0005021	1	0	7	163	1	20195	NRP2
GO:MF	cytokine receptor activity	GO:0004896	1	0	100	163	1	20195	CD44
GO:MF	transmembrane signaling receptor activity	GO:0004888	1	0	1275	163	3	20195	CD44,NRP2,ITGA2
GO:MF	cysteine-type endopeptidase inhibitor activity	GO:0004869	1	0	53	163	3	20195	CST3,CST6,AHSG
GO:MF	protein phosphatase inhibitor activity	GO:0004864	1	0	52	163	1	20195	SET
GO:MF	phospholipase inhibitor activity	GO:0004859	1	0	12	163	2	20195	ANXA5,ANXA3
GO:MF	cysteine-type deubiquitinase activity	GO:0004843	1	0	118	163	1	20195	USP5
GO:MF	glycine-tRNA ligase activity	GO:0004820	1	0	1	163	1	20195	GARS1
GO:MF	aminoacyl-tRNA ligase activity	GO:0004812	1	0	43	163	1	20195	GARS1
GO:MF	non-membrane spanning protein tyrosine phosphatase activity	GO:0004726	1	0	12	163	1	20195	ACP1
GO:MF	RNA-directed DNA polymerase activity	GO:0003964	1	0	8	163	1	20195	PTGES3
GO:MF	G protein activity	GO:0003925	1	0	43	163	1	20195	RAB7A
GO:MF	GTPase activity	GO:0003924	1	0	333	163	5	20195	ARF1,SEPTIN9,SAR1B,TUFM,RAB7A
GO:MF	nucleobase binding	GO:0002054	1	0	4	163	1	20195	PNP
GO:MF	G-protein alpha-subunit binding	GO:0001965	1	0	27	163	1	20195	NUCB1
GO:MF	nucleoside binding	GO:0001882	1	0	8	163	1	20195	PNP
GO:MF	complement component C1q complex binding	GO:0001849	1	0	8	163	1	20195	CALR
GO:MF	complement binding	GO:0001848	1	0	26	163	1	20195	CALR
GO:MF	opsonin binding	GO:0001846	1	0	21	163	1	20195	CALR
GO:MF	phosphatidylserine binding	GO:0001786	1	0	61	163	3	20195	MFGE8,THBS1,ANXA5
GO:MF	retinal dehydrogenase activity	GO:0001758	1	0	8	163	1	20195	AKR1B1
GO:MF	G protein-coupled receptor binding	GO:0001664	1	0	293	163	3	20195	C3,HSPA1A,VPS35
GO:MF	virus receptor activity	GO:0001618	1	0	77	163	3	20195	ITGA2,HSPA1A,LAMP1
GO:MF	lipopolysaccharide binding	GO:0001530	1	0	37	163	1	20195	PSMA1
GO:MF	transcription regulatory region nucleic acid binding	GO:0001067	1	0	1510	163	1	20195	APP
GO:MF	cis-regulatory region sequence-specific DNA binding	GO:0000987	1	0	1216	163	1	20195	APP
GO:MF	RNA polymerase II cis-regulatory region sequence-specific DNA binding	GO:0000978	1	0	1196	163	1	20195	APP
GO:MF	RNA polymerase II transcription regulatory region sequence-specific DNA binding	GO:0000977	1	0	1411	163	1	20195	APP
GO:MF	transcription cis-regulatory region binding	GO:0000976	1	0	1508	163	1	20195	APP
GO:MF	magnesium ion binding	GO:0000287	1	0	227	163	2	20195	ARF1,IDH1
GO:MF	purine nucleobase binding	GO:0002060	1	0	3	163	1	20195	PNP
GO:MF	dystroglycan binding	GO:0002162	1	0	11	163	1	20195	AGRN
GO:MF	molecular_function	GO:0003674	1	0	20195	163	163	20195	SERPING1,C3,COL1A1,COL1A2,COL3A1,COL5A1,CST3,FBN1,LAMA3,LAMB3,PLOD1,TGFBI,APP,IGFBP2,IGFBP3,IGFBP5,IL6,SERPINE1,CD44,TAGLN,TPM1,DKK3,SERPINE2,PLAU,CDH13,ALCAM,IGFBP7,PTK7,HSPG2,SPARC,MFGE8,CST6,CDH6,FN1,ACTA1,IGFBP4,CCN1,BGN,CTSC,COL4A5,COL4A2,COL6A1,COL6A2,CCN2,INHBA,LAMB1,LAMC1,LOX,LOXL2,LUM,MMP1,MMP3,MMP7,NID1,PCOLCE,PRSS1,QSOX1,CLEC11A,SDC4,THBS1,THBS2,TIMP2,SEMA7A,STC2,NRP2,GGH,B2M,COL6A3,CO…
GO:MF	nucleic acid binding	GO:0003676	1	0	5476	163	31	20195	APP,NUCB1,RPL6,RPL13,RPS5,ATP5F1A,H3C15,ARF1,H2BC18,CANX,RPS14,H4C15,H2AC19,SET,HSPE1,PSMA1,RPN1,HSP90B1,TUFM,EIF2S1,HSPA9,CALR,DSP,PDIA4,H1-2,HSPA1A,MDH2,CKAP4,TMSB4X,HNRNPA2B1,RTN4
GO:MF	catalytic activity	GO:0003824	1	0	5758	163	44	20195	PLOD1,PLAU,PTK7,ACTA1,CTSC,LOX,LOXL2,MMP1,MMP3,MMP7,PRSS1,QSOX1,NRP2,GGH,MMP2,PXDN,PNP,ATP5F1A,ARF1,USP5,SEPTIN9,SAR1B,CAPN1,IDH1,PTGES3,GARS1,TGM2,AKR1B1,ATP5F1B,CTSD,RPN1,HSP90B1,TUFM,HSPA9,ACP1,RAB7A,GSTO1,PDIA4,HSPA1A,HSPA5,PRDX2,MDH2,CCT7,TXNDC5
GO:MF	protein-glutamine gamma-glutamyltransferase activity	GO:0003810	1	0	10	163	1	20195	TGM2
GO:MF	actin monomer binding	GO:0003785	1	0	30	163	1	20195	TMSB4X
GO:MF	actin binding	GO:0003779	1	0	451	163	5	20195	TAGLN,TPM1,GC,CORO1B,TMSB4X
GO:MF	translation elongation factor activity	GO:0003746	1	0	26	163	1	20195	TUFM
GO:MF	translation initiation factor activity	GO:0003743	1	0	59	163	1	20195	EIF2S1
GO:MF	structural constituent of ribosome	GO:0003735	1	0	451	163	4	20195	RPL6,RPL13,RPS5,RPS14
GO:MF	mRNA 3'-UTR binding	GO:0003730	1	0	107	163	1	20195	HNRNPA2B1
GO:MF	transporter activity	GO:0005215	1	0	1231	163	8	20195	APOE,GC,ATP5F1A,VDAC2,RBP4,VDAC1,ATP5F1B,SLC25A3
GO:MF	mRNA binding	GO:0003729	1	0	369	163	4	20195	RPS5,RPS14,CALR,HNRNPA2B1
GO:MF	telomerase activity	GO:0003720	1	0	8	163	1	20195	PTGES3
GO:MF	transcription corepressor activity	GO:0003714	1	0	196	163	1	20195	HSPA1A
GO:MF	transcription coactivator activity	GO:0003713	1	0	297	163	1	20195	JUP
GO:MF	transcription coregulator activity	GO:0003712	1	0	532	163	2	20195	JUP,HSPA1A
GO:MF	single-stranded DNA binding	GO:0003697	1	0	125	163	1	20195	HNRNPA2B1
GO:MF	double-stranded DNA binding	GO:0003690	1	0	1667	163	2	20195	APP,H1-2
GO:MF	chromatin binding	GO:0003682	1	0	597	163	2	20195	SET,H1-2
GO:MF	DNA binding	GO:0003677	1	0	2524	163	11	20195	APP,NUCB1,RPL6,H3C15,H2BC18,H4C15,H2AC19,SET,CALR,H1-2,HNRNPA2B1
GO:MF	RNA binding	GO:0003723	1	0	3113	163	25	20195	RPL6,RPL13,RPS5,ATP5F1A,ARF1,CANX,RPS14,H4C15,HSPE1,PSMA1,RPN1,HSP90B1,TUFM,EIF2S1,HSPA9,CALR,DSP,PDIA4,H1-2,HSPA1A,MDH2,CKAP4,TMSB4X,HNRNPA2B1,RTN4
GO:MF	transferase activity, transferring phosphorus-containing groups	GO:0016772	1	0	966	163	3	20195	PTK7,NRP2,PTGES3
GO:MF	monoatomic ion channel activity	GO:0005216	1	0	443	163	4	20195	ATP5F1A,VDAC2,VDAC1,ATP5F1B
GO:MF	monoatomic anion channel activity	GO:0005253	1	0	93	163	2	20195	VDAC2,VDAC1
GO:MF	N-acyltransferase activity	GO:0016410	1	0	93	163	1	20195	TGM2
GO:MF	kinase activity	GO:0016301	1	0	795	163	2	20195	PTK7,NRP2
GO:MF	antioxidant activity	GO:0016209	1	0	83	163	4	20195	PXDN,APOE,GSTO1,PRDX2
GO:MF	alcohol transmembrane transporter activity	GO:0015665	1	0	4	163	1	20195	RBP4
GO:MF	cholesterol binding	GO:0015485	1	0	52	163	2	20195	VDAC2,VDAC1
GO:MF	primary active transmembrane transporter activity	GO:0015399	1	0	167	163	1	20195	ATP5F1B
GO:MF	inorganic molecular entity transmembrane transporter activity	GO:0015318	1	0	680	163	3	20195	ATP5F1A,ATP5F1B,SLC25A3
GO:MF	phosphate:proton symporter activity	GO:0015317	1	0	1	163	1	20195	SLC25A3
GO:MF	solute:proton symporter activity	GO:0015295	1	0	26	163	1	20195	SLC25A3
GO:MF	solute:monoatomic cation symporter activity	GO:0015294	1	0	113	163	1	20195	SLC25A3
GO:MF	symporter activity	GO:0015293	1	0	143	163	1	20195	SLC25A3
GO:MF	secondary active transmembrane transporter activity	GO:0015291	1	0	258	163	1	20195	SLC25A3
GO:MF	channel activity	GO:0015267	1	0	498	163	4	20195	ATP5F1A,VDAC2,VDAC1,ATP5F1B
GO:MF	proton channel activity	GO:0015252	1	0	26	163	2	20195	ATP5F1A,ATP5F1B
GO:MF	sterol transporter activity	GO:0015248	1	0	37	163	1	20195	APOE
GO:MF	proton transmembrane transporter activity	GO:0015078	1	0	139	163	3	20195	ATP5F1A,ATP5F1B,SLC25A3
GO:MF	monoatomic ion transmembrane transporter activity	GO:0015075	1	0	729	163	5	20195	ATP5F1A,VDAC2,VDAC1,ATP5F1B,SLC25A3
GO:MF	pyrophosphatase activity	GO:0016462	1	0	770	163	12	20195	ATP5F1A,ARF1,SEPTIN9,SAR1B,GARS1,HSP90B1,TUFM,HSPA9,RAB7A,HSPA1A,HSPA5,CCT7
GO:MF	glutathione disulfide oxidoreductase activity	GO:0015038	1	0	5	163	1	20195	GSTO1
GO:MF	oxidoreductase activity	GO:0016491	1	0	751	163	12	20195	PLOD1,LOX,LOXL2,QSOX1,PXDN,IDH1,AKR1B1,GSTO1,PDIA4,PRDX2,MDH2,TXNDC5
GO:MF	oxidoreductase activity, acting on CH-OH group of donors	GO:0016614	1	0	141	163	3	20195	IDH1,AKR1B1,MDH2
GO:MF	pentosyltransferase activity	GO:0016763	1	0	52	163	1	20195	PNP
GO:MF	hexosyltransferase activity	GO:0016758	1	0	197	163	1	20195	RPN1
GO:MF	glycosyltransferase activity	GO:0016757	1	0	273	163	2	20195	PNP,RPN1
GO:MF	aminoacyltransferase activity	GO:0016755	1	0	487	163	1	20195	TGM2
GO:MF	acyltransferase activity, transferring groups other than amino-acyl groups	GO:0016747	1	0	228	163	1	20195	TGM2
GO:MF	acyltransferase activity	GO:0016746	1	0	722	163	1	20195	TGM2
GO:MF	transferase activity	GO:0016740	1	0	2341	163	8	20195	PTK7,NRP2,PNP,PTGES3,GARS1,TGM2,RPN1,GSTO1
GO:MF	2-oxoglutarate-dependent dioxygenase activity	GO:0016706	1	0	62	163	1	20195	PLOD1
GO:MF	oxidoreductase activity, acting on paired donors, with incorporation or reduction of molecular oxygen	GO:0016705	1	0	180	163	1	20195	PLOD1
GO:MF	oxidoreductase activity, acting on peroxide as acceptor	GO:0016684	1	0	56	163	2	20195	PXDN,PRDX2
GO:MF	oxidoreductase activity, acting on a sulfur group of donors, quinone or similar compound as acceptor	GO:0016672	1	0	4	163	1	20195	GSTO1
GO:MF	oxidoreductase activity, acting on a sulfur group of donors, oxygen as acceptor	GO:0016670	1	0	11	163	1	20195	QSOX1
GO:MF	oxidoreductase activity, acting on the CH-NH2 group of donors, oxygen as acceptor	GO:0016641	1	0	16	163	2	20195	LOX,LOXL2
GO:MF	oxidoreductase activity, acting on the CH-NH2 group of donors	GO:0016638	1	0	20	163	2	20195	LOX,LOXL2
GO:MF	oxidoreductase activity, acting on the aldehyde or oxo group of donors, NAD or NADP as acceptor	GO:0016620	1	0	40	163	1	20195	AKR1B1
GO:MF	oxidoreductase activity, acting on the CH-OH group of donors, NAD or NADP as acceptor	GO:0016616	1	0	131	163	3	20195	IDH1,AKR1B1,MDH2
GO:MF	malate dehydrogenase activity	GO:0016615	1	0	8	163	1	20195	MDH2
GO:MF	peptidase activator activity involved in apoptotic process	GO:0016505	1	0	19	163	1	20195	CTSC
GO:MF	protein-disulfide reductase activity	GO:0015035	1	0	33	163	3	20195	QSOX1,PDIA4,TXNDC5
GO:MF	coreceptor activity	GO:0015026	1	0	48	163	1	20195	PTK7
GO:MF	pyrophosphate hydrolysis-driven proton transmembrane transporter activity	GO:0009678	1	0	28	163	1	20195	ATP5F1B
GO:MF	cytoskeletal protein binding	GO:0008092	1	0	1008	163	9	20195	TAGLN,TPM1,ACTA1,CLSTN1,APOE,KRT2,GC,CORO1B,TMSB4X
GO:MF	growth factor activity	GO:0008083	1	0	164	163	4	20195	IL6,CCN2,INHBA,CLEC11A
GO:MF	enzyme activator activity	GO:0008047	1	0	596	163	7	20195	APP,IGFBP3,FN1,CTSC,PCOLCE,APOE,FBLN1
GO:MF	calcium-dependent phospholipid binding	GO:0005544	1	0	53	163	2	20195	ANXA5,ANXA3
GO:MF	phospholipid binding	GO:0005543	1	0	474	163	7	20195	MFGE8,THBS1,APOE,ANXA5,VDAC2,VDAC1,ANXA3
GO:MF	hyaluronic acid binding	GO:0005540	1	0	30	163	3	20195	CD44,VCAN,ITIH2
GO:MF	macrolide binding	GO:0005527	1	0	12	163	1	20195	LCN2
GO:MF	GTP binding	GO:0005525	1	0	391	163	6	20195	ARF1,SEPTIN9,SAR1B,TGM2,TUFM,RAB7A
GO:MF	ATP binding	GO:0005524	1	0	1495	163	12	20195	PTK7,ACTA1,ATP5F1A,GARS1,ATP5F1B,HSPA4,HSPE1,HSP90B1,HSPA9,HSPA1A,HSPA5,CCT7
GO:MF	copper ion binding	GO:0005507	1	0	61	163	2	20195	LOX,LOXL2
GO:MF	iron ion binding	GO:0005506	1	0	158	163	3	20195	PLOD1,LCN2,CALR
GO:MF	retinoid binding	GO:0005501	1	0	38	163	1	20195	RBP4
GO:MF	vitamin D binding	GO:0005499	1	0	7	163	1	20195	GC
GO:MF	steroid binding	GO:0005496	1	0	102	163	3	20195	GC,VDAC2,VDAC1
GO:MF	lipid transporter activity	GO:0005319	1	0	174	163	2	20195	APOE,RBP4
GO:MF	inorganic phosphate transmembrane transporter activity	GO:0005315	1	0	5	163	1	20195	SLC25A3
GO:MF	monoatomic cation channel activity	GO:0005261	1	0	333	163	2	20195	ATP5F1A,ATP5F1B
GO:MF	cytoskeletal anchor activity	GO:0008093	1	0	24	163	1	20195	JUP
GO:MF	alcohol dehydrogenase (NADP+) activity	GO:0008106	1	0	24	163	1	20195	AKR1B1
GO:MF	transcription factor binding	GO:0008134	1	0	599	163	2	20195	JUP,CALR
GO:MF	translation factor activity, RNA binding	GO:0008135	1	0	99	163	2	20195	TUFM,EIF2S1
GO:MF	electron transfer activity	GO:0009055	1	0	117	163	2	20195	LOXL2,AKR1B1
GO:MF	bis(5'-nucleosyl)-tetraphosphatase activity	GO:0008796	1	0	2	163	1	20195	GARS1
GO:MF	monoatomic anion transmembrane transporter activity	GO:0008509	1	0	134	163	2	20195	VDAC2,VDAC1
GO:MF	procollagen-lysine 5-dioxygenase activity	GO:0008475	1	0	3	163	1	20195	PLOD1
GO:MF	thioredoxin peroxidase activity	GO:0008379	1	0	6	163	1	20195	PRDX2
GO:MF	monoatomic cation transmembrane transporter activity	GO:0008324	1	0	603	163	3	20195	ATP5F1A,ATP5F1B,SLC25A3
GO:MF	voltage-gated monoatomic anion channel activity	GO:0008308	1	0	17	163	2	20195	VDAC2,VDAC1
GO:MF	structural constituent of muscle	GO:0008307	1	0	43	163	1	20195	TPM1
GO:MF	voltage-gated monoatomic ion channel activity	GO:0005244	1	0	201	163	2	20195	VDAC2,VDAC1
GO:MF	lipid binding	GO:0008289	1	0	831	163	10	20195	MFGE8,THBS1,APOE,GC,ANXA5,VDAC2,RBP4,VDAC1,PSMA1,ANXA3
GO:MF	omega peptidase activity	GO:0008242	1	0	15	163	1	20195	GGH
GO:MF	dipeptidyl-peptidase activity	GO:0008239	1	0	10	163	1	20195	CTSC
GO:MF	exopeptidase activity	GO:0008238	1	0	101	163	2	20195	CTSC,GGH
GO:MF	metallopeptidase activity	GO:0008237	1	0	203	163	4	20195	MMP1,MMP3,MMP7,MMP2
GO:MF	cysteine-type peptidase activity	GO:0008234	1	0	199	163	5	20195	CTSC,GGH,USP5,CAPN1,CTSD
GO:MF	peptidase activity	GO:0008233	1	0	639	163	12	20195	PLAU,CTSC,MMP1,MMP3,MMP7,PRSS1,GGH,MMP2,USP5,CAPN1,TGM2,CTSD
GO:MF	metalloendopeptidase inhibitor activity	GO:0008191	1	0	16	163	1	20195	TIMP2
GO:MF	protein tyrosine phosphatase activator activity	GO:0008160	1	0	2	163	1	20195	IGFBP3
GO:MF	zinc ion binding	GO:0008270	1	0	838	163	7	20195	MMP1,MMP3,MMP7,TIMP2,MMP2,USP5,CALR
GO:MF	calcium-dependent protein binding	GO:0048306	1	0	82	163	2	20195	ANXA3,S100A11
GO:MF	prostaglandin-E synthase activity	GO:0050220	1	0	3	163	1	20195	PTGES3
GO:MF	transforming growth factor beta binding	GO:0050431	1	0	25	163	1	20195	THBS1
GO:MF	collagen binding involved in cell-matrix adhesion	GO:0098639	1	0	5	163	1	20195	ITGA2
GO:MF	cell-matrix adhesion mediator activity	GO:0098634	1	0	7	163	1	20195	ITGA2
GO:MF	cell-cell adhesion mediator activity	GO:0098632	1	0	55	163	3	20195	JUP,DSP,S100A11
GO:MF	cell adhesion mediator activity	GO:0098631	1	0	66	163	4	20195	JUP,ITGA2,DSP,S100A11
GO:MF	G-rich strand telomeric DNA binding	GO:0098505	1	0	10	163	1	20195	HNRNPA2B1
GO:MF	disordered domain specific binding	GO:0097718	1	0	33	163	2	20195	FN1,HSPA1A
GO:MF	structural molecule activity conferring elasticity	GO:0097493	1	0	11	163	2	20195	FBN1,LAMC1
GO:MF	organic cyclic compound binding	GO:0097159	1	0	7529	163	53	20195	PLOD1,APP,PTK7,ACTA1,CCN1,QSOX1,STC2,LCN2,NUCB1,PXDN,PNP,GC,RPL6,RPL13,RPS5,ATP5F1A,H3C15,ARF1,H2BC18,CANX,RPS14,H4C15,H2AC19,SEPTIN9,SET,SAR1B,VDAC2,IDH1,GARS1,TGM2,VDAC1,ATP5F1B,HSPA4,HSPE1,PSMA1,RPN1,HSP90B1,TUFM,EIF2S1,HSPA9,CALR,DSP,RAB7A,PDIA4,H1-2,HSPA1A,HSPA5,MDH2,CCT7,CKAP4,TMSB4X,HNRNPA2B1,RTN4
GO:MF	pre-mRNA intronic binding	GO:0097157	1	0	13	163	1	20195	HNRNPA2B1
GO:MF	scaffold protein binding	GO:0097110	1	0	66	163	2	20195	KRT5,DSP
GO:MF	ceramide binding	GO:0097001	1	0	19	163	2	20195	VDAC2,VDAC1
GO:MF	vitamin transmembrane transporter activity	GO:0090482	1	0	34	163	2	20195	GC,RBP4
GO:MF	translation regulator activity, nucleic acid binding	GO:0090079	1	0	123	163	2	20195	TUFM,EIF2S1
GO:MF	protein binding involved in heterotypic cell-cell adhesion	GO:0086080	1	0	12	163	2	20195	JUP,DSP
GO:MF	protein phosphatase activator activity	GO:0072542	1	0	16	163	1	20195	IGFBP3
GO:MF	modified amino acid binding	GO:0072341	1	0	82	163	3	20195	MFGE8,THBS1,ANXA5
GO:MF	FAD binding	GO:0071949	1	0	40	163	1	20195	QSOX1
GO:MF	cadherin binding involved in cell-cell adhesion	GO:0098641	1	0	18	163	1	20195	S100A11
GO:MF	coreceptor activity involved in Wnt signaling pathway	GO:0071936	1	0	9	163	1	20195	PTK7
GO:MF	sequence-specific single stranded DNA binding	GO:0098847	1	0	14	163	1	20195	HNRNPA2B1
GO:MF	cytoskeletal protein-membrane anchor activity	GO:0106006	1	0	4	163	1	20195	JUP
GO:MF	immune receptor activity	GO:0140375	1	0	143	163	1	20195	CD44
GO:MF	DNA-binding transcription factor binding	GO:0140297	1	0	489	163	2	20195	JUP,CALR
GO:MF	exogenous protein binding	GO:0140272	1	0	78	163	3	20195	ITGA2,HSPA1A,LAMP1
GO:MF	transcription regulator activity	GO:0140110	1	0	1936	163	2	20195	JUP,HSPA1A
GO:MF	catalytic activity, acting on a tRNA	GO:0140101	1	0	136	163	1	20195	GARS1
GO:MF	catalytic activity, acting on RNA	GO:0140098	1	0	398	163	1	20195	GARS1
GO:MF	catalytic activity, acting on DNA	GO:0140097	1	0	243	163	1	20195	PTGES3
GO:MF	catalytic activity, acting on a protein	GO:0140096	1	0	2349	163	21	20195	PLOD1,PLAU,PTK7,CTSC,LOX,LOXL2,MMP1,MMP3,MMP7,PRSS1,QSOX1,NRP2,GGH,MMP2,USP5,CAPN1,TGM2,CTSD,ACP1,PDIA4,TXNDC5
GO:MF	peptide histaminyltransferase activity	GO:0120299	1	0	1	163	1	20195	TGM2
GO:MF	peptide noradrenalinyltransferase activity	GO:0120298	1	0	1	163	1	20195	TGM2
GO:MF	histone dopaminyltransferase activity	GO:0120297	1	0	1	163	1	20195	TGM2
GO:MF	peptide dopaminyltransferase activity	GO:0120296	1	0	1	163	1	20195	TGM2
GO:MF	histone serotonyltransferase activity	GO:0120295	1	0	1	163	1	20195	TGM2
GO:MF	peptide serotonyltransferase activity	GO:0120294	1	0	1	163	1	20195	TGM2
GO:MF	cholesterol transfer activity	GO:0120020	1	0	23	163	1	20195	APOE
GO:MF	sterol transfer activity	GO:0120015	1	0	24	163	1	20195	APOE
GO:MF	lipid transfer activity	GO:0120013	1	0	52	163	1	20195	APOE
GO:MF	deubiquitinase activity	GO:0101005	1	0	123	163	1	20195	USP5
GO:MF	Arp2/3 complex binding	GO:0071933	1	0	14	163	1	20195	CORO1B
GO:MF	protein-lipid complex binding	GO:0071814	1	0	27	163	3	20195	CDH13,THBS1,APOE
GO:MF	lipoprotein particle binding	GO:0071813	1	0	27	163	3	20195	CDH13,THBS1,APOE
GO:MF	NADP-retinol dehydrogenase activity	GO:0052650	1	0	14	163	1	20195	AKR1B1
GO:MF	peroxiredoxin activity	GO:0051920	1	0	8	163	1	20195	PRDX2
GO:MF	Hsp90 protein binding	GO:0051879	1	0	45	163	1	20195	PTGES3
GO:MF	misfolded protein binding	GO:0051787	1	0	29	163	3	20195	HSPA9,HSPA1A,HSPA5
GO:MF	PTB domain binding	GO:0051425	1	0	3	163	1	20195	APP
GO:MF	NAD binding	GO:0051287	1	0	52	163	1	20195	IDH1
GO:MF	dioxygenase activity	GO:0051213	1	0	97	163	1	20195	PLOD1
GO:MF	GTPase binding	GO:0051020	1	0	307	163	1	20195	RAB7A
GO:MF	actin filament binding	GO:0051015	1	0	221	163	3	20195	TAGLN,TPM1,CORO1B
GO:MF	quaternary ammonium group binding	GO:0050997	1	0	54	163	2	20195	VDAC2,VDAC1
GO:MF	dopamine receptor binding	GO:0050780	1	0	17	163	1	20195	VPS35
GO:MF	LBD domain binding	GO:0050693	1	0	7	163	1	20195	SPON1
GO:MF	nuclear androgen receptor binding	GO:0050681	1	0	26	163	1	20195	CALR
GO:MF	NADP binding	GO:0050661	1	0	53	163	1	20195	IDH1
GO:MF	flavin adenine dinucleotide binding	GO:0050660	1	0	90	163	1	20195	QSOX1
GO:MF	methylarsonate reductase activity	GO:0050610	1	0	2	163	1	20195	GSTO1
GO:MF	protein-glutamine glutaminase activity	GO:0050568	1	0	1	163	1	20195	TGM2
GO:MF	adiponectin binding	GO:0055100	1	0	3	163	1	20195	CDH13
GO:MF	lipase inhibitor activity	GO:0055102	1	0	16	163	2	20195	ANXA5,ANXA3
GO:MF	C3HC4-type RING finger domain binding	GO:0055131	1	0	6	163	1	20195	HSPA1A
GO:MF	molecular transducer activity	GO:0060089	1	0	1494	163	5	20195	CD44,PTK7,SDC4,NRP2,ITGA2
GO:MF	growth factor receptor binding	GO:0070851	1	0	142	163	2	20195	APP,IL6
GO:MF	peptidyl-lysine 5-dioxygenase activity	GO:0070815	1	0	4	163	1	20195	PLOD1
GO:MF	type II activin receptor binding	GO:0070699	1	0	3	163	1	20195	INHBA
GO:MF	activin receptor binding	GO:0070697	1	0	11	163	1	20195	INHBA
GO:MF	transmembrane receptor protein serine/threonine kinase binding	GO:0070696	1	0	25	163	1	20195	INHBA
GO:MF	oligosaccharide binding	GO:0070492	1	0	15	163	1	20195	LOXL2
GO:MF	very-low-density lipoprotein particle receptor binding	GO:0070326	1	0	4	163	1	20195	APOE
GO:MF	lipoprotein particle receptor binding	GO:0070325	1	0	29	163	3	20195	HSPG2,APOE,HSP90B1
GO:MF	transcription regulator inhibitor activity	GO:0140416	1	0	25	163	1	20195	HSPA1A
GO:MF	DNA polymerase binding	GO:0070182	1	0	21	163	1	20195	PTGES3
GO:MF	thrombospondin receptor activity	GO:0070053	1	0	4	163	1	20195	SDC4
GO:MF	collagen V binding	GO:0070052	1	0	2	163	1	20195	THBS1
GO:MF	aspartic-type peptidase activity	GO:0070001	1	0	28	163	1	20195	CTSD
GO:MF	regulatory RNA binding	GO:0061980	1	0	48	163	1	20195	HNRNPA2B1
GO:MF	RNA polymerase II-specific DNA-binding transcription factor binding	GO:0061629	1	0	353	163	1	20195	CALR
GO:MF	nucleoside-triphosphatase regulator activity	GO:0060589	1	0	505	163	1	20195	NUCB1
GO:MF	phosphatidylcholine-sterol O-acyltransferase activator activity	GO:0060228	1	0	6	163	1	20195	APOE
GO:MF	molecular adaptor activity	GO:0060090	1	0	545	163	6	20195	COL1A2,LOX,SEPTIN9,ST13,JUP,HNRNPA2B1
GO:MF	small ribosomal subunit rRNA binding	GO:0070181	1	0	10	163	1	20195	RPS14
GO:MF	ATP-dependent protein disaggregase activity	GO:0140545	1	0	6	163	1	20195	HSPA1A
GO:MF	catalytic activity, acting on a nucleic acid	GO:0140640	1	0	617	163	2	20195	PTGES3,GARS1
GO:MF	ATP-dependent activity	GO:0140657	1	0	575	163	9	20195	ATP5F1A,ATP5F1B,HSPA4,HSPE1,HSP90B1,HSPA9,HSPA1A,HSPA5,CCT7
GO:MF	keratin filament binding	GO:1990254	1	0	6	163	1	20195	KRT14
GO:MF	N6-methyladenosine-containing RNA binding	GO:1990247	1	0	10	163	1	20195	HNRNPA2B1
GO:MF	glycerol dehydrogenase [NAD(P)+] activity	GO:1990042	1	0	2	163	1	20195	AKR1B1
GO:MF	retromer complex binding	GO:1905394	1	0	9	163	1	20195	RAB7A
GO:MF	coreceptor activity involved in Wnt signaling pathway, planar cell polarity pathway	GO:1904929	1	0	6	163	1	20195	PTK7
GO:MF	enterobactin binding	GO:1903981	1	0	2	163	1	20195	LCN2
GO:MF	D3 vitamins binding	GO:1902271	1	0	3	163	1	20195	GC
GO:MF	calcidiol binding	GO:1902118	1	0	1	163	1	20195	GC
GO:MF	organic hydroxy compound transmembrane transporter activity	GO:1901618	1	0	52	163	1	20195	RBP4
GO:MF	heterocyclic compound binding	GO:1901363	1	0	7455	163	51	20195	PLOD1,APP,PTK7,ACTA1,CCN1,QSOX1,STC2,LCN2,NUCB1,PXDN,PNP,RPL6,RPL13,RPS5,ATP5F1A,H3C15,ARF1,H2BC18,CANX,RPS14,H4C15,H2AC19,SEPTIN9,SET,SAR1B,VDAC2,IDH1,GARS1,TGM2,ATP5F1B,HSPA4,HSPE1,PSMA1,RPN1,HSP90B1,TUFM,EIF2S1,HSPA9,CALR,DSP,RAB7A,PDIA4,H1-2,HSPA1A,HSPA5,MDH2,CCT7,CKAP4,TMSB4X,HNRNPA2B1,RTN4
GO:MF	nucleoside phosphate binding	GO:1901265	1	0	2179	163	22	20195	PTK7,ACTA1,CCN1,QSOX1,ATP5F1A,ARF1,SEPTIN9,SAR1B,VDAC2,IDH1,GARS1,TGM2,ATP5F1B,HSPA4,HSPE1,HSP90B1,TUFM,HSPA9,RAB7A,HSPA1A,HSPA5,CCT7
GO:MF	histone modifying activity	GO:0140993	1	0	177	163	1	20195	TGM2
GO:MF	lactoperoxidase activity	GO:0140825	1	0	4	163	1	20195	PXDN
GO:MF	thioredoxin-dependent peroxiredoxin activity	GO:0140824	1	0	6	163	1	20195	PRDX2
GO:MF	protein-containing complex destabilizing activity	GO:0140776	1	0	13	163	1	20195	HSPA1A
GO:MF	molecular condensate scaffold activity	GO:0140693	1	0	19	163	1	20195	HNRNPA2B1
GO:MF	molecular function activator activity	GO:0140677	1	0	1321	163	15	20195	FBN1,APP,IGFBP3,IL6,FN1,CTSC,CCN2,INHBA,PCOLCE,CLEC11A,SEMA7A,STC2,NUCB1,APOE,FBLN1
GO:MF	protein tyrosine kinase binding	GO:1990782	1	0	123	163	1	20195	JUP
GO:MF	sequence-specific double-stranded DNA binding	GO:1990837	1	0	1566	163	1	20195	APP
GO:BP	cell adhesion	GO:0007155	1.73E-22	21.763	1530	162	58	21110	COL1A1,COL3A1,COL5A1,FBN1,LAMA3,LAMB3,TGFBI,APP,IGFBP2,IL6,SERPINE1,CD44,TPM1,SERPINE2,PLAU,CDH13,ALCAM,IGFBP7,PTK7,MFGE8,CDH6,FN1,CCN1,COL6A1,COL6A2,CCN2,LAMB1,LAMC1,LOXL2,NID1,SDC4,THBS1,THBS2,NRP2,B2M,COL6A3,COL12A1,VCAN,MMP2,LAMC2,LGALS3BP,SPON1,POSTN,NID2,PXDN,CLSTN1,PNP,SERPINF2,TGM2,JUP,ATP5F1B,ITGA2,CALR,DSP,S100A11,PRDX2,FBLN1,RTN4
GO:BP	extracellular matrix organization	GO:0030198	8.10E-22	21.0916	324	162	31	21110	COL1A1,COL1A2,COL3A1,COL5A1,CST3,LAMB3,TGFBI,APP,IL6,CCN1,COL4A5,COL4A2,CCN2,LAMB1,LAMC1,LOX,LOXL2,LUM,MMP1,MMP3,MMP7,NID1,PRSS1,QSOX1,COL12A1,MMP2,POSTN,NID2,PXDN,SERPINF2,FBLN1
GO:BP	extracellular structure organization	GO:0043062	8.90E-22	21.0507	325	162	31	21110	COL1A1,COL1A2,COL3A1,COL5A1,CST3,LAMB3,TGFBI,APP,IL6,CCN1,COL4A5,COL4A2,CCN2,LAMB1,LAMC1,LOX,LOXL2,LUM,MMP1,MMP3,MMP7,NID1,PRSS1,QSOX1,COL12A1,MMP2,POSTN,NID2,PXDN,SERPINF2,FBLN1
GO:BP	external encapsulating structure organization	GO:0045229	1.07E-21	20.9694	327	162	31	21110	COL1A1,COL1A2,COL3A1,COL5A1,CST3,LAMB3,TGFBI,APP,IL6,CCN1,COL4A5,COL4A2,CCN2,LAMB1,LAMC1,LOX,LOXL2,LUM,MMP1,MMP3,MMP7,NID1,PRSS1,QSOX1,COL12A1,MMP2,POSTN,NID2,PXDN,SERPINF2,FBLN1
GO:BP	tissue development	GO:0009888	2.29E-17	16.6406	2008	162	59	21110	C3,COL1A1,COL1A2,COL3A1,COL5A1,LAMA3,LAMB3,PLOD1,TGFBI,IGFBP5,IL6,SERPINE1,CD44,TAGLN,TPM1,SERPINE2,PTK7,HSPG2,CST6,FN1,ACTA1,CCN1,BGN,COL4A2,COL6A1,CCN2,INHBA,LAMB1,LAMC1,LOX,LOXL2,SDC4,SEMA7A,STC2,NRP2,COL12A1,MMP2,LAMC2,POSTN,FSTL1,AGRN,KRT9,KRT10,KRT17,KRT2,KRT5,KRT14,TGM2,RBP4,AHSG,VDAC1,AKR1B1,ITGA2,CALR,DSP,KRT75,KRT6B,RCN3,RTN4
GO:BP	developmental process	GO:0032502	2.84E-15	14.5464	6489	162	104	21110	SERPING1,C3,COL1A1,COL1A2,COL3A1,COL5A1,CST3,FBN1,LAMA3,LAMB3,PLOD1,TGFBI,APP,IGFBP2,IGFBP3,IGFBP5,IL6,SERPINE1,CD44,TAGLN,TPM1,DKK3,SERPINE2,CDH13,ALCAM,IGFBP7,PTK7,HSPG2,SPARC,MFGE8,CST6,CDH6,FN1,ACTA1,CCN1,BGN,CTSC,COL4A2,COL6A1,CCN2,INHBA,LAMB1,LAMC1,LOX,LOXL2,NID1,SDC4,THBS1,THBS2,SEMA7A,STC2,NRP2,B2M,COL6A3,COL12A1,VCAN,MMP2,LAMC2,POSTN,FSTL1,PXDN,CLSTN1,AGRN,APOE,KRT9,PNP,KRT10,KRT17,KRT2,…
GO:BP	anatomical structure development	GO:0048856	8.05E-15	14.0943	5896	162	98	21110	C3,COL1A1,COL1A2,COL3A1,COL5A1,CST3,FBN1,LAMA3,LAMB3,PLOD1,TGFBI,APP,IGFBP3,IGFBP5,IL6,SERPINE1,CD44,TAGLN,TPM1,DKK3,SERPINE2,CDH13,ALCAM,IGFBP7,PTK7,HSPG2,SPARC,MFGE8,CST6,CDH6,FN1,ACTA1,CCN1,BGN,CTSC,COL4A2,COL6A1,CCN2,INHBA,LAMB1,LAMC1,LOX,LOXL2,NID1,SDC4,THBS1,THBS2,SEMA7A,STC2,NRP2,B2M,COL6A3,COL12A1,VCAN,MMP2,LAMC2,POSTN,FSTL1,PXDN,CLSTN1,AGRN,APOE,KRT9,PNP,KRT10,KRT17,KRT2,KRT5,KRT14,SERPI…
GO:BP	cell migration	GO:0016477	1.14E-14	13.9446	1505	162	48	21110	COL1A1,COL3A1,COL5A1,LAMA3,LAMB3,APP,IGFBP3,IGFBP5,IL6,SERPINE1,CD44,TPM1,SERPINE2,PLAU,CDH13,PTK7,SPARC,FN1,CCN1,CCN2,LAMB1,LAMC1,LOX,LOXL2,MMP7,SDC4,THBS1,SEMA7A,NRP2,VCAN,MMP2,LAMC2,FSTL1,APOE,KRT2,KRT5,ATP5F1A,CORO1B,JUP,ATP5F1B,ITGA2,CALR,ANXA3,HSPA5,S100A11,FBLN1,TMSB4X,RTN4
GO:BP	anatomical structure morphogenesis	GO:0009653	1.03E-13	12.9857	2712	162	63	21110	C3,COL1A1,COL1A2,COL3A1,COL5A1,CST3,FBN1,LAMA3,LAMB3,TGFBI,APP,IGFBP5,IL6,SERPINE1,CD44,TPM1,DKK3,SERPINE2,CDH13,ALCAM,PTK7,HSPG2,SPARC,MFGE8,CST6,CDH6,FN1,ACTA1,CCN1,COL4A2,COL6A1,CCN2,INHBA,LAMB1,LAMC1,LOX,LOXL2,SDC4,THBS1,THBS2,SEMA7A,NRP2,COL12A1,MMP2,LAMC2,PXDN,AGRN,APOE,KRT10,KRT17,SERPINF2,CORO1B,CAPN1,TGM2,RBP4,JUP,ATP5F1B,ITGA2,DSP,ANXA3,HSPA5,VPS35,RTN4
GO:BP	regulation of cell migration	GO:0030334	1.48E-13	12.8308	927	162	37	21110	COL1A1,COL3A1,LAMA3,APP,IGFBP3,IGFBP5,IL6,SERPINE1,TPM1,SERPINE2,PLAU,CDH13,SPARC,FN1,CCN1,LAMB1,MMP7,SDC4,THBS1,SEMA7A,NRP2,MMP2,LAMC2,APOE,KRT5,ATP5F1A,CORO1B,JUP,ATP5F1B,ITGA2,CALR,ANXA3,HSPA5,S100A11,FBLN1,TMSB4X,RTN4
GO:BP	regulation of locomotion	GO:0040012	7.53E-13	12.1232	1033	162	38	21110	COL1A1,COL3A1,LAMA3,APP,IGFBP3,IGFBP5,IL6,SERPINE1,TPM1,SERPINE2,PLAU,CDH13,SPARC,FN1,CCN1,LAMB1,MMP7,SDC4,THBS1,SEMA7A,NRP2,MMP2,LAMC2,APOE,KRT5,ATP5F1A,CORO1B,JUP,ATP5F1B,ITGA2,CALR,ANXA3,HSPA5,S100A11,FBLN1,VPS35,TMSB4X,RTN4
GO:BP	regulation of cell motility	GO:2000145	1.13E-12	11.9466	988	162	37	21110	COL1A1,COL3A1,LAMA3,APP,IGFBP3,IGFBP5,IL6,SERPINE1,TPM1,SERPINE2,PLAU,CDH13,SPARC,FN1,CCN1,LAMB1,MMP7,SDC4,THBS1,SEMA7A,NRP2,MMP2,LAMC2,APOE,KRT5,ATP5F1A,CORO1B,JUP,ATP5F1B,ITGA2,CALR,ANXA3,HSPA5,S100A11,FBLN1,TMSB4X,RTN4
GO:BP	cell motility	GO:0048870	1.58E-12	11.8001	1705	162	48	21110	COL1A1,COL3A1,COL5A1,LAMA3,LAMB3,APP,IGFBP3,IGFBP5,IL6,SERPINE1,CD44,TPM1,SERPINE2,PLAU,CDH13,PTK7,SPARC,FN1,CCN1,CCN2,LAMB1,LAMC1,LOX,LOXL2,MMP7,SDC4,THBS1,SEMA7A,NRP2,VCAN,MMP2,LAMC2,FSTL1,APOE,KRT2,KRT5,ATP5F1A,CORO1B,JUP,ATP5F1B,ITGA2,CALR,ANXA3,HSPA5,S100A11,FBLN1,TMSB4X,RTN4
GO:BP	collagen metabolic process	GO:0032963	4.45E-12	11.3514	103	162	15	21110	COL1A1,COL1A2,COL5A1,CST3,IL6,CCN2,INHBA,MMP1,MMP3,MMP7,PCOLCE,MMP2,SERPINF2,ITGA2,RCN3
GO:BP	animal organ development	GO:0048513	6.70E-12	11.1739	3128	162	65	21110	COL1A1,COL1A2,COL3A1,COL5A1,FBN1,LAMA3,LAMB3,TGFBI,APP,IGFBP5,IL6,SERPINE1,CD44,TAGLN,TPM1,DKK3,SERPINE2,PTK7,HSPG2,FN1,ACTA1,CCN1,BGN,CCN2,INHBA,LAMB1,LAMC1,LOX,LOXL2,NID1,SDC4,SEMA7A,STC2,NRP2,B2M,COL6A3,MMP2,LAMC2,PXDN,AGRN,KRT9,KRT10,KRT17,KRT2,KRT5,KRT14,RPL13,CAPN1,IDH1,PTGES3,TGM2,RBP4,JUP,AHSG,AKR1B1,ITGA2,CALR,DSP,ANXA3,HSPA5,KRT75,KRT6B,PRDX2,RCN3,RTN4
GO:BP	positive regulation of locomotion	GO:0040017	1.03E-11	10.9868	574	162	28	21110	COL1A1,APP,IGFBP5,IL6,SERPINE1,PLAU,CDH13,SPARC,FN1,CCN1,LAMB1,MMP7,THBS1,SEMA7A,NRP2,MMP2,LAMC2,ATP5F1A,ATP5F1B,ITGA2,CALR,ANXA3,HSPA5,S100A11,FBLN1,VPS35,TMSB4X,RTN4
GO:BP	positive regulation of cell migration	GO:0030335	1.28E-11	10.8931	532	162	27	21110	COL1A1,APP,IGFBP5,IL6,SERPINE1,PLAU,CDH13,SPARC,FN1,CCN1,LAMB1,MMP7,THBS1,SEMA7A,NRP2,MMP2,LAMC2,ATP5F1A,ATP5F1B,ITGA2,CALR,ANXA3,HSPA5,S100A11,FBLN1,TMSB4X,RTN4
GO:BP	blood vessel development	GO:0001568	3.78E-11	10.4227	706	162	30	21110	C3,COL1A1,COL1A2,COL3A1,COL5A1,TGFBI,IL6,SERPINE1,CDH13,PTK7,HSPG2,SPARC,MFGE8,FN1,CCN1,COL4A2,CCN2,LOX,LOXL2,THBS1,THBS2,NRP2,MMP2,PXDN,APOE,SERPINF2,JUP,ATP5F1B,ANXA3,RTN4
GO:BP	positive regulation of cell motility	GO:2000147	4.06E-11	10.391	558	162	27	21110	COL1A1,APP,IGFBP5,IL6,SERPINE1,PLAU,CDH13,SPARC,FN1,CCN1,LAMB1,MMP7,THBS1,SEMA7A,NRP2,MMP2,LAMC2,ATP5F1A,ATP5F1B,ITGA2,CALR,ANXA3,HSPA5,S100A11,FBLN1,TMSB4X,RTN4
GO:BP	locomotion	GO:0040011	4.17E-11	10.3796	1365	162	41	21110	COL1A1,COL3A1,LAMA3,APP,IGFBP3,IGFBP5,IL6,SERPINE1,TPM1,SERPINE2,PLAU,CDH13,ALCAM,PTK7,SPARC,FN1,CCN1,LAMB1,LOX,MMP7,SDC4,THBS1,SEMA7A,NRP2,MMP2,LAMC2,APOE,KRT5,ATP5F1A,CORO1B,JUP,ATP5F1B,ITGA2,CALR,ANXA3,HSPA5,S100A11,FBLN1,VPS35,TMSB4X,RTN4
GO:BP	anatomical structure formation involved in morphogenesis	GO:0048646	4.53E-11	10.3438	1174	162	38	21110	C3,COL1A1,COL3A1,COL5A1,LAMA3,LAMB3,TGFBI,IL6,SERPINE1,TPM1,CDH13,PTK7,HSPG2,SPARC,MFGE8,FN1,ACTA1,CCN1,COL4A2,COL6A1,CCN2,INHBA,LAMB1,LOXL2,SDC4,THBS1,THBS2,NRP2,COL12A1,MMP2,PXDN,TGM2,RBP4,JUP,ATP5F1B,ITGA2,ANXA3,RTN4
GO:BP	wound healing	GO:0042060	1.15E-10	9.94098	443	162	24	21110	SERPING1,COL1A1,COL3A1,COL5A1,IL6,SERPINE1,CD44,TPM1,SERPINE2,PLAU,PTK7,FN1,CCN1,LOX,SDC4,THBS1,APOE,SERPINF2,CORO1B,ANXA5,ITGA2,DSP,PRDX2,FBLN1
GO:BP	vasculature development	GO:0001944	1.16E-10	9.93532	737	162	30	21110	C3,COL1A1,COL1A2,COL3A1,COL5A1,TGFBI,IL6,SERPINE1,CDH13,PTK7,HSPG2,SPARC,MFGE8,FN1,CCN1,COL4A2,CCN2,LOX,LOXL2,THBS1,THBS2,NRP2,MMP2,PXDN,APOE,SERPINF2,JUP,ATP5F1B,ANXA3,RTN4
GO:BP	multicellular organismal process	GO:0032501	1.38E-10	9.86059	7716	162	106	21110	SERPING1,C3,COL1A1,COL1A2,COL3A1,COL5A1,CST3,FBN1,LAMA3,LAMB3,TGFBI,APP,IGFBP2,IGFBP3,IGFBP5,IL6,SERPINE1,CD44,TPM1,DKK3,SERPINE2,PLAU,CDH13,ALCAM,IGFBP7,PTK7,HSPG2,SPARC,MFGE8,FN1,ACTA1,CCN1,BGN,CTSC,COL4A2,COL6A1,CCN2,INHBA,LAMB1,LAMC1,LOX,LOXL2,LUM,NID1,PRSS1,CLEC11A,SDC4,THBS1,THBS2,SEMA7A,STC2,NRP2,B2M,COL12A1,VCAN,MMP2,LAMC2,LCN2,FSTL1,PXDN,CLSTN1,AGRN,APOE,KRT9,PNP,KRT17,KRT2,KRT5,KRT14,SE…
GO:BP	response to organic substance	GO:0010033	1.56E-10	9.80783	2809	162	59	21110	COL1A1,COL1A2,COL3A1,FBN1,APP,IGFBP2,IGFBP5,IL6,SERPINE1,CD44,CDH13,IGFBP7,PTK7,ACTA1,IGFBP4,CTSC,COL6A1,COL6A2,CCN2,INHBA,LOX,MMP3,THBS1,TIMP2,STC2,NRP2,B2M,MMP2,POSTN,PXDN,AGRN,APOE,ATP5F1A,CANX,ANXA5,IDH1,PTGES3,TGM2,RBP4,JUP,AHSG,ATP5F1B,CTSD,HSPA4,HSPE1,ITGA2,PSMB2,HSP90B1,TUFM,EIF2S1,HSPA9,CALR,ANXA3,HSPA1A,HSPA5,PRDX2,VPS35,RCN3,TMSB4X
GO:BP	regulation of multicellular organismal process	GO:0051239	2.81E-10	9.55132	3021	162	61	21110	SERPING1,C3,COL1A1,CST3,FBN1,LAMA3,APP,IGFBP2,IGFBP5,IL6,SERPINE1,TPM1,SERPINE2,PLAU,HSPG2,SPARC,FN1,CCN1,CTSC,COL4A2,CCN2,INHBA,LOX,LOXL2,LUM,SDC4,THBS1,THBS2,SEMA7A,STC2,NRP2,B2M,MMP2,LCN2,CLSTN1,AGRN,APOE,PNP,KRT17,SERPINF2,ATP5F1A,H4C15,ANXA5,TGM2,RBP4,JUP,AHSG,ATP5F1B,ITGA2,HSPA9,CALR,DSP,GSTO1,ANXA3,HSPA1A,LAMP1,PRDX2,FBLN1,VPS35,TMSB4X,RTN4
GO:BP	supramolecular fiber organization	GO:0097435	2.89E-10	9.53893	819	162	31	21110	COL1A1,COL1A2,COL3A1,COL5A1,CST3,APP,TPM1,ACTA1,CCN2,LOX,LOXL2,LUM,SDC4,B2M,COL12A1,PXDN,APOE,KRT9,KRT17,KRT2,KRT5,KRT14,SERPINF2,CORO1B,ARF1,HSP90B1,DSP,HSPA1A,KRT75,KRT6B,TMSB4X
GO:BP	circulatory system development	GO:0072359	3.36E-10	9.47402	1123	162	36	21110	C3,COL1A1,COL1A2,COL3A1,COL5A1,FBN1,TGFBI,IL6,SERPINE1,TPM1,CDH13,PTK7,HSPG2,SPARC,MFGE8,FN1,CCN1,COL4A2,CCN2,INHBA,LOX,LOXL2,THBS1,THBS2,NRP2,MMP2,PXDN,APOE,SERPINF2,RBP4,JUP,ATP5F1B,CALR,DSP,ANXA3,RTN4
GO:BP	tube development	GO:0035295	6.01E-10	9.22143	1082	162	35	21110	C3,COL3A1,TGFBI,IGFBP5,IL6,SERPINE1,SERPINE2,CDH13,PTK7,HSPG2,SPARC,MFGE8,FN1,CCN1,COL4A2,CCN2,LOX,LOXL2,SDC4,THBS1,THBS2,NRP2,MMP2,PXDN,APOE,SERPINF2,PTGES3,TGM2,RBP4,JUP,AKR1B1,ATP5F1B,ANXA3,RCN3,RTN4
GO:BP	response to wounding	GO:0009611	6.47E-10	9.18929	576	162	26	21110	SERPING1,COL1A1,COL3A1,COL5A1,IL6,SERPINE1,CD44,TPM1,SERPINE2,PLAU,PTK7,FN1,CCN1,CCN2,LOX,SDC4,THBS1,MMP2,APOE,SERPINF2,CORO1B,ANXA5,ITGA2,DSP,PRDX2,FBLN1
GO:BP	regulation of developmental process	GO:0050793	7.00E-10	9.15476	2482	162	54	21110	C3,COL1A1,COL5A1,CST3,FBN1,LAMA3,APP,IGFBP3,IGFBP5,IL6,SERPINE1,CD44,TPM1,SERPINE2,PTK7,HSPG2,SPARC,FN1,CCN1,CTSC,COL4A2,CCN2,INHBA,LAMB1,LAMC1,LOX,LOXL2,NID1,THBS1,THBS2,SEMA7A,STC2,B2M,CLSTN1,AGRN,APOE,PNP,KRT10,KRT17,KRT2,SERPINF2,CORO1B,H4C15,TGM2,RBP4,JUP,AHSG,HSPA9,CALR,ANXA3,HSPA1A,PRDX2,VPS35,RTN4
GO:BP	response to chemical	GO:0042221	8.36E-10	9.078	4124	162	72	21110	COL1A1,COL1A2,COL3A1,FBN1,LAMA3,APP,IGFBP2,IGFBP5,IL6,SERPINE1,CD44,TPM1,PLAU,CDH13,ALCAM,IGFBP7,PTK7,ACTA1,IGFBP4,CCN1,CTSC,COL6A1,COL6A2,CCN2,INHBA,LOX,LOXL2,MMP3,THBS1,TIMP2,SEMA7A,STC2,NRP2,B2M,MMP2,LAMC2,POSTN,PXDN,AGRN,APOE,PNP,ATP5F1A,CORO1B,CANX,ANXA5,IDH1,PTGES3,TGM2,RBP4,JUP,AHSG,AKR1B1,ATP5F1B,CTSD,HSPA4,HSPE1,ITGA2,PSMB2,HSP90B1,TUFM,EIF2S1,HSPA9,CALR,GSTO1,ANXA3,HSPA1A,HSPA5,PRDX2,VP…
GO:BP	regulation of cell adhesion	GO:0030155	2.88E-09	8.53989	778	162	29	21110	COL1A1,LAMA3,TGFBI,IGFBP2,IL6,SERPINE1,CD44,TPM1,SERPINE2,PLAU,CDH13,FN1,CCN1,LAMB1,LAMC1,NID1,SDC4,THBS1,B2M,MMP2,PNP,SERPINF2,TGM2,JUP,ATP5F1B,ITGA2,CALR,PRDX2,FBLN1
GO:BP	blood vessel morphogenesis	GO:0048514	3.33E-09	8.47758	619	162	26	21110	C3,COL3A1,TGFBI,IL6,SERPINE1,CDH13,HSPG2,SPARC,MFGE8,FN1,CCN1,COL4A2,CCN2,LOX,LOXL2,THBS1,THBS2,NRP2,MMP2,PXDN,APOE,SERPINF2,JUP,ATP5F1B,ANXA3,RTN4
GO:BP	multicellular organism development	GO:0007275	4.05E-09	8.39214	4658	162	76	21110	C3,COL1A1,COL1A2,COL3A1,COL5A1,FBN1,LAMA3,LAMB3,TGFBI,APP,IGFBP5,IL6,SERPINE1,CD44,TPM1,DKK3,SERPINE2,CDH13,ALCAM,IGFBP7,PTK7,HSPG2,SPARC,MFGE8,FN1,CCN1,BGN,CTSC,COL4A2,COL6A1,CCN2,INHBA,LAMB1,LOX,LOXL2,NID1,SDC4,THBS1,THBS2,SEMA7A,STC2,NRP2,B2M,COL12A1,VCAN,MMP2,LAMC2,PXDN,CLSTN1,AGRN,APOE,PNP,KRT17,SERPINF2,RPL13,H4C15,IDH1,PTGES3,TGM2,RBP4,JUP,AHSG,AKR1B1,ATP5F1B,ITGA2,HSPA9,CALR,DSP,ANXA3,HSP…
GO:BP	endodermal cell differentiation	GO:0035987	5.45E-09	8.26363	48	162	10	21110	COL5A1,LAMA3,LAMB3,FN1,COL4A2,COL6A1,INHBA,LAMB1,COL12A1,MMP2
GO:BP	negative regulation of multicellular organismal process	GO:0051241	6.39E-09	8.1945	1110	162	34	21110	SERPING1,CST3,FBN1,IGFBP5,IL6,SERPINE1,SERPINE2,PLAU,HSPG2,SPARC,FN1,CTSC,COL4A2,INHBA,LOXL2,SDC4,THBS1,THBS2,SEMA7A,STC2,B2M,MMP2,APOE,SERPINF2,ANXA5,RBP4,JUP,AHSG,HSPA9,CALR,PRDX2,FBLN1,TMSB4X,RTN4
GO:BP	regulation of cellular component organization	GO:0051128	7.26E-09	8.1388	2462	162	52	21110	C3,COL5A1,CST3,APP,IGFBP3,IGFBP5,IL6,SERPINE1,CD44,TPM1,SERPINE2,CDH13,IGFBP7,PTK7,FN1,IGFBP4,CCN2,INHBA,LAMB1,LAMC1,MMP1,MMP3,NID1,SDC4,THBS1,THBS2,SEMA7A,NRP2,B2M,CLSTN1,AGRN,APOE,KRT17,SERPINF2,CORO1B,ARF1,SEPTIN9,SAR1B,VDAC2,TGM2,AHSG,VDAC1,ITGA2,CALR,RAB7A,HSPA1A,HSPA5,CCT7,VPS35,TMSB4X,HNRNPA2B1,RTN4
GO:BP	cell-substrate adhesion	GO:0031589	1.51E-08	7.82183	367	162	20	21110	COL1A1,COL3A1,LAMB3,SERPINE1,CD44,PLAU,CDH13,FN1,CCN1,CCN2,LAMB1,LAMC1,NID1,SDC4,THBS1,NID2,JUP,ITGA2,CALR,FBLN1
GO:BP	response to endogenous stimulus	GO:0009719	1.83E-08	7.7387	1720	162	42	21110	COL1A1,COL1A2,COL3A1,FBN1,APP,IGFBP2,IGFBP5,IL6,CD44,DKK3,CDH13,IGFBP7,ACTA1,CCN1,COL4A2,COL6A1,CCN2,INHBA,LOX,THBS1,TIMP2,STC2,NRP2,MMP2,FSTL1,AGRN,APOE,ATP5F1A,CORO1B,IDH1,PTGES3,TGM2,JUP,AHSG,CTSD,ITGA2,HSP90B1,CALR,ANXA3,HSPA1A,HSPA5,VPS35
GO:BP	endoderm formation	GO:0001706	3.39E-08	7.46961	57	162	10	21110	COL5A1,LAMA3,LAMB3,FN1,COL4A2,COL6A1,INHBA,LAMB1,COL12A1,MMP2
GO:BP	tube morphogenesis	GO:0035239	4.02E-08	7.39566	867	162	29	21110	C3,COL3A1,TGFBI,IL6,SERPINE1,CDH13,PTK7,HSPG2,SPARC,MFGE8,FN1,CCN1,COL4A2,CCN2,LOX,LOXL2,SDC4,THBS1,THBS2,NRP2,MMP2,PXDN,APOE,SERPINF2,TGM2,JUP,ATP5F1B,ANXA3,RTN4
GO:BP	tissue migration	GO:0090130	6.69E-08	7.17438	311	162	18	21110	CDH13,SPARC,ACTA1,LOXL2,THBS1,NRP2,FSTL1,APOE,KRT2,ATP5F1A,CORO1B,JUP,ATP5F1B,ITGA2,CALR,ANXA3,TMSB4X,RTN4
GO:BP	skin development	GO:0043588	7.44E-08	7.12853	313	162	18	21110	COL1A1,COL1A2,COL3A1,COL5A1,IGFBP5,INHBA,KRT9,KRT10,KRT17,KRT2,KRT5,KRT14,PTGES3,JUP,ITGA2,DSP,KRT75,KRT6B
GO:BP	response to stimulus	GO:0050896	8.69E-08	7.06093	9081	162	111	21110	SERPING1,C3,COL1A1,COL1A2,COL3A1,COL5A1,CST3,FBN1,LAMA3,PLOD1,TGFBI,APP,IGFBP2,IGFBP3,IGFBP5,IL6,SERPINE1,CD44,TPM1,DKK3,SERPINE2,PLAU,CDH13,ALCAM,IGFBP7,PTK7,HSPG2,CDH6,FN1,ACTA1,IGFBP4,CCN1,CTSC,COL4A5,COL4A2,COL6A1,COL6A2,CCN2,INHBA,LAMB1,LAMC1,LOX,LOXL2,MMP1,MMP3,NID1,CLEC11A,SDC4,THBS1,TIMP2,SEMA7A,STC2,NRP2,B2M,MMP2,LAMC2,LCN2,LGALS3BP,NUCB1,POSTN,FSTL1,PXDN,AGRN,APOE,PNP,KRT5,SERPINF2,ATP5…
GO:BP	endoderm development	GO:0007492	1.01E-07	6.99569	85	162	11	21110	COL5A1,LAMA3,LAMB3,FN1,COL4A2,COL6A1,INHBA,LAMB1,LAMC1,COL12A1,MMP2
GO:BP	collagen fibril organization	GO:0030199	1.14E-07	6.94455	64	162	10	21110	COL1A1,COL1A2,COL3A1,COL5A1,LOX,LOXL2,LUM,COL12A1,PXDN,SERPINF2
GO:BP	cell population proliferation	GO:0008283	1.45E-07	6.84006	1994	162	44	21110	COL3A1,TGFBI,APP,IGFBP2,IGFBP3,IGFBP5,IL6,TPM1,SERPINE2,PLAU,CDH13,IGFBP7,SPARC,FN1,IGFBP4,CCN1,CCN2,INHBA,LAMB1,LAMC1,LOXL2,CLEC11A,SDC4,THBS1,NRP2,B2M,MMP2,LAMC2,APOE,PNP,KRT2,SERPINF2,ATP5F1A,CAPN1,PTGES3,RBP4,JUP,ITGA2,CALR,HSPA1A,S100A11,PRDX2,FBLN1,RTN4
GO:BP	collagen biosynthetic process	GO:0032964	1.57E-07	6.80485	47	162	9	21110	COL1A1,COL5A1,IL6,CCN2,INHBA,PCOLCE,SERPINF2,ITGA2,RCN3
GO:BP	ameboidal-type cell migration	GO:0001667	2.47E-07	6.60751	429	162	20	21110	CDH13,SPARC,FN1,LOXL2,SDC4,THBS1,SEMA7A,NRP2,FSTL1,APOE,KRT2,ATP5F1A,CORO1B,JUP,ATP5F1B,ITGA2,CALR,ANXA3,TMSB4X,RTN4
GO:BP	angiogenesis	GO:0001525	2.52E-07	6.59788	530	162	22	21110	C3,TGFBI,IL6,SERPINE1,CDH13,HSPG2,SPARC,MFGE8,FN1,CCN1,COL4A2,CCN2,LOXL2,THBS1,THBS2,NRP2,MMP2,PXDN,JUP,ATP5F1B,ANXA3,RTN4
GO:BP	protein folding	GO:0006457	3.25E-07	6.48841	220	162	15	21110	QSOX1,B2M,CANX,ST13,PTGES3,HSPA4,HSPE1,HSP90B1,HSPA9,CALR,PDIA4,HSPA1A,HSPA5,CCT7,TXNDC5
GO:BP	cellular developmental process	GO:0048869	3.26E-07	6.48619	4344	162	69	21110	C3,COL1A1,COL3A1,COL5A1,FBN1,LAMA3,LAMB3,TGFBI,APP,IGFBP3,IGFBP5,IL6,SERPINE1,CD44,TAGLN,TPM1,SERPINE2,ALCAM,PTK7,HSPG2,FN1,ACTA1,CCN1,COL4A2,COL6A1,CCN2,INHBA,LAMB1,LAMC1,LOX,LOXL2,NID1,SDC4,SEMA7A,NRP2,B2M,COL12A1,VCAN,MMP2,LAMC2,FSTL1,AGRN,APOE,KRT9,PNP,KRT10,KRT17,KRT2,KRT5,KRT14,SERPINF2,CORO1B,RPS14,H4C15,TGM2,VDAC1,AKR1B1,ATP5F1B,HSPE1,ITGA2,HSPA9,CALR,DSP,HSPA1A,HSPA5,KRT75,KRT6B,PRDX2,RT…
GO:BP	epithelial cell migration	GO:0010631	3.74E-07	6.42743	302	162	17	21110	CDH13,SPARC,LOXL2,THBS1,NRP2,FSTL1,APOE,KRT2,ATP5F1A,CORO1B,JUP,ATP5F1B,ITGA2,CALR,ANXA3,TMSB4X,RTN4
GO:BP	regulation of proteolysis	GO:0030162	3.78E-07	6.42294	708	162	25	21110	SERPING1,CST3,APP,SERPINE1,CD44,SERPINE2,PLAU,CST6,CCN1,CTSC,CCN2,THBS1,TIMP2,COL6A3,SPON1,APOE,SERPINF2,USP5,AHSG,CTSD,HSPE1,ITIH2,PZP,HSPA1A,RCN3
GO:BP	epithelium migration	GO:0090132	4.36E-07	6.361	305	162	17	21110	CDH13,SPARC,LOXL2,THBS1,NRP2,FSTL1,APOE,KRT2,ATP5F1A,CORO1B,JUP,ATP5F1B,ITGA2,CALR,ANXA3,TMSB4X,RTN4
GO:BP	system development	GO:0048731	5.29E-07	6.27687	3987	162	65	21110	C3,COL1A1,COL1A2,COL3A1,COL5A1,FBN1,LAMA3,TGFBI,APP,IGFBP5,IL6,SERPINE1,CD44,TPM1,DKK3,SERPINE2,CDH13,ALCAM,PTK7,HSPG2,SPARC,MFGE8,FN1,CCN1,BGN,CTSC,COL4A2,CCN2,INHBA,LAMB1,LOX,LOXL2,NID1,SDC4,THBS1,THBS2,SEMA7A,NRP2,B2M,VCAN,MMP2,LAMC2,PXDN,CLSTN1,AGRN,APOE,SERPINF2,RPL13,IDH1,PTGES3,TGM2,RBP4,JUP,AHSG,AKR1B1,ATP5F1B,ITGA2,CALR,DSP,ANXA3,HSPA5,PRDX2,VPS35,RCN3,RTN4
GO:BP	peptide cross-linking	GO:0018149	6.46E-07	6.18967	37	162	8	21110	COL3A1,FN1,BGN,THBS1,KRT10,KRT2,TGM2,DSP
GO:BP	regulation of peptidase activity	GO:0052547	6.96E-07	6.15761	406	162	19	21110	SERPING1,CST3,APP,SERPINE1,CD44,SERPINE2,CST6,CCN1,CCN2,THBS1,TIMP2,COL6A3,SERPINF2,AHSG,CTSD,HSPE1,ITIH2,PZP,RCN3
GO:BP	response to organonitrogen compound	GO:0010243	9.95E-07	6.00211	1060	162	30	21110	COL1A1,COL1A2,COL3A1,FBN1,APP,IGFBP2,IGFBP5,IL6,CDH13,ACTA1,COL6A1,CCN2,INHBA,MMP3,STC2,MMP2,AGRN,APOE,CANX,TGM2,JUP,AHSG,CTSD,ITGA2,PSMB2,HSP90B1,CALR,HSPA5,VPS35,RCN3
GO:BP	response to nitrogen compound	GO:1901698	1.18415E-06	5.92659	1136	162	31	21110	COL1A1,COL1A2,COL3A1,FBN1,APP,IGFBP2,IGFBP5,IL6,CDH13,ACTA1,COL6A1,CCN2,INHBA,MMP3,STC2,MMP2,AGRN,APOE,ATP5F1A,CANX,TGM2,JUP,AHSG,CTSD,ITGA2,PSMB2,HSP90B1,CALR,HSPA5,VPS35,RCN3
GO:BP	aging	GO:0007568	1.84602E-06	5.73376	174	162	13	21110	SERPING1,IGFBP2,IGFBP5,CTSC,COL4A2,CCN2,INHBA,LOXL2,MMP2,KRT14,ATP5F1A,CANX,EIF2S1
GO:BP	cell differentiation	GO:0030154	2.05994E-06	5.68615	4318	162	67	21110	C3,COL1A1,COL3A1,COL5A1,FBN1,LAMA3,LAMB3,TGFBI,APP,IGFBP3,IGFBP5,IL6,SERPINE1,TAGLN,TPM1,SERPINE2,ALCAM,PTK7,HSPG2,FN1,ACTA1,CCN1,COL4A2,COL6A1,CCN2,INHBA,LAMB1,LAMC1,LOX,LOXL2,NID1,SDC4,SEMA7A,NRP2,B2M,COL12A1,VCAN,MMP2,LAMC2,FSTL1,AGRN,APOE,KRT9,PNP,KRT10,KRT17,KRT2,KRT5,KRT14,SERPINF2,RPS14,H4C15,TGM2,VDAC1,AKR1B1,ATP5F1B,HSPE1,ITGA2,HSPA9,CALR,DSP,HSPA1A,HSPA5,KRT75,KRT6B,PRDX2,RTN4
GO:BP	response to stress	GO:0006950	2.11451E-06	5.67479	4017	162	64	21110	SERPING1,C3,COL1A1,COL3A1,COL5A1,CST3,PLOD1,APP,IL6,SERPINE1,CD44,TPM1,SERPINE2,PLAU,IGFBP7,PTK7,HSPG2,FN1,IGFBP4,CCN1,CTSC,CCN2,INHBA,LOX,LOXL2,MMP3,SDC4,THBS1,SEMA7A,STC2,B2M,MMP2,LCN2,LGALS3BP,PXDN,APOE,SERPINF2,CORO1B,CANX,ANXA5,IDH1,AHSG,VDAC1,AKR1B1,HSPA4,HSPE1,ITGA2,PSMA1,HSP90B1,EIF2S1,HSPA9,CALR,DSP,PDIA4,ANXA3,HSPA1A,HSPA5,LAMP1,PRDX2,FBLN1,VPS35,RCN3,TMSB4X,RTN4
GO:BP	negative regulation of biological process	GO:0048519	2.11475E-06	5.67474	5932	162	82	21110	SERPING1,COL1A1,COL3A1,COL5A1,CST3,FBN1,TGFBI,APP,IGFBP2,IGFBP3,IGFBP5,IL6,SERPINE1,CD44,TPM1,DKK3,SERPINE2,PLAU,CDH13,IGFBP7,HSPG2,SPARC,CST6,FN1,IGFBP4,CCN1,CTSC,COL4A2,CCN2,INHBA,LOXL2,MMP3,QSOX1,SDC4,THBS1,THBS2,TIMP2,SEMA7A,STC2,B2M,COL6A3,MMP2,SPON1,FSTL1,PXDN,APOE,SERPINF2,ATP5F1A,CORO1B,ARF1,RPS14,H4C15,SET,ANXA5,VDAC2,MVP,RBP4,JUP,AHSG,VDAC1,AKR1B1,ATP5F1B,ITIH2,PSMA1,PZP,HSP90B1,EIF2S1,…
GO:BP	negative regulation of plasminogen activation	GO:0010757	2.75041E-06	5.5606	8	162	5	21110	SERPINE1,SERPINE2,PLAU,THBS1,SERPINF2
GO:BP	endothelial cell migration	GO:0043542	2.79454E-06	5.55369	217	162	14	21110	CDH13,SPARC,LOXL2,THBS1,NRP2,FSTL1,APOE,ATP5F1A,CORO1B,JUP,ATP5F1B,CALR,ANXA3,TMSB4X
GO:BP	proteolysis	GO:0006508	2.88673E-06	5.53959	1780	162	39	21110	SERPING1,CST3,APP,SERPINE1,CD44,SERPINE2,PLAU,CST6,CCN1,CTSC,CCN2,MMP1,MMP3,MMP7,PCOLCE,PRSS1,THBS1,TIMP2,COL6A3,MMP2,SPON1,APOE,SERPINF2,CANX,USP5,CAPN1,TGM2,AHSG,CTSD,HSPE1,ITIH2,PSMA1,PSMB2,PZP,HSP90B1,CALR,HSPA1A,HSPA5,RCN3
GO:BP	regulation of multicellular organismal development	GO:2000026	3.55937E-06	5.44863	1407	162	34	21110	C3,FBN1,LAMA3,IL6,SERPINE1,SERPINE2,HSPG2,SPARC,FN1,CCN1,CTSC,COL4A2,CCN2,INHBA,LOX,LOXL2,THBS1,THBS2,SEMA7A,B2M,CLSTN1,AGRN,PNP,KRT17,H4C15,TGM2,RBP4,JUP,AHSG,HSPA9,ANXA3,HSPA1A,PRDX2,RTN4
GO:BP	cellular component organization	GO:0016043	3.62607E-06	5.44056	8138	162	100	21110	C3,COL1A1,COL1A2,COL3A1,COL5A1,CST3,LAMA3,LAMB3,TGFBI,APP,IGFBP3,IGFBP5,IL6,SERPINE1,CD44,TPM1,SERPINE2,CDH13,ALCAM,IGFBP7,PTK7,CDH6,FN1,ACTA1,IGFBP4,CCN1,COL4A5,COL4A2,CCN2,INHBA,LAMB1,LAMC1,LOX,LOXL2,LUM,MMP1,MMP3,MMP7,NID1,PRSS1,QSOX1,SDC4,THBS1,THBS2,SEMA7A,NRP2,B2M,COL12A1,MMP2,LAMC2,POSTN,NID2,PXDN,CLSTN1,AGRN,APOE,KRT9,KRT10,KRT17,KRT2,KRT5,KRT14,SERPINF2,RPL6,RPS5,H3C15,CORO1B,ARF1,H2BC18…
GO:BP	negative regulation of peptidase activity	GO:0010466	4.21948E-06	5.37474	224	162	14	21110	SERPING1,CST3,APP,SERPINE1,CD44,SERPINE2,CST6,THBS1,TIMP2,COL6A3,SERPINF2,AHSG,ITIH2,PZP
GO:BP	response to organic cyclic compound	GO:0014070	5.41455E-06	5.26644	935	162	27	21110	COL1A1,APP,IGFBP2,IGFBP5,IL6,IGFBP7,ACTA1,IGFBP4,CCN2,INHBA,LOX,THBS1,STC2,MMP2,ATP5F1A,IDH1,PTGES3,TGM2,JUP,ITGA2,PSMB2,HSP90B1,CALR,ANXA3,HSPA1A,HSPA5,VPS35
GO:BP	regulation of protein metabolic process	GO:0051246	5.45159E-06	5.26348	2496	162	47	21110	SERPING1,C3,CST3,APP,IGFBP3,IGFBP5,IL6,SERPINE1,CD44,SERPINE2,PLAU,CST6,FN1,CCN1,CTSC,CCN2,INHBA,LOX,SDC4,THBS1,TIMP2,SEMA7A,COL6A3,SPON1,APOE,KRT17,SERPINF2,RPS14,USP5,SET,MVP,AHSG,CTSD,HSPE1,ITGA2,ITIH2,PZP,HSP90B1,EIF2S1,CALR,RAB7A,HSPA1A,HSPA5,FBLN1,VPS35,RCN3,RTN4
GO:BP	blood coagulation	GO:0007596	5.61298E-06	5.25081	229	162	14	21110	SERPING1,COL3A1,IL6,SERPINE1,SERPINE2,PLAU,FN1,THBS1,APOE,SERPINF2,ANXA5,ITGA2,PRDX2,FBLN1
GO:BP	animal organ morphogenesis	GO:0009887	6.15429E-06	5.21082	1076	162	29	21110	COL1A1,COL1A2,COL3A1,COL5A1,FBN1,LAMA3,LAMB3,IGFBP5,IL6,SERPINE1,TPM1,PTK7,HSPG2,ACTA1,CCN1,CCN2,INHBA,LAMB1,LAMC1,NRP2,MMP2,LAMC2,AGRN,CAPN1,TGM2,RBP4,ITGA2,DSP,RTN4
GO:BP	formation of primary germ layer	GO:0001704	6.74692E-06	5.17089	125	162	11	21110	COL5A1,LAMA3,LAMB3,FN1,COL4A2,COL6A1,INHBA,LAMB1,COL12A1,MMP2,ITGA2
GO:BP	coagulation	GO:0050817	7.41402E-06	5.12995	234	162	14	21110	SERPING1,COL3A1,IL6,SERPINE1,SERPINE2,PLAU,FN1,THBS1,APOE,SERPINF2,ANXA5,ITGA2,PRDX2,FBLN1
GO:BP	regulation of cell population proliferation	GO:0042127	7.62375E-06	5.11783	1682	162	37	21110	APP,IGFBP2,IGFBP3,IGFBP5,IL6,TPM1,SERPINE2,PLAU,CDH13,IGFBP7,SPARC,FN1,CCN1,CCN2,INHBA,LAMB1,LAMC1,CLEC11A,SDC4,THBS1,NRP2,B2M,MMP2,LAMC2,APOE,PNP,SERPINF2,ATP5F1A,CAPN1,RBP4,JUP,ITGA2,CALR,HSPA1A,S100A11,FBLN1,RTN4
GO:BP	hemostasis	GO:0007599	7.83193E-06	5.10613	235	162	14	21110	SERPING1,COL3A1,IL6,SERPINE1,SERPINE2,PLAU,FN1,THBS1,APOE,SERPINF2,ANXA5,ITGA2,PRDX2,FBLN1
GO:BP	positive regulation of developmental process	GO:0051094	9.06708E-06	5.04253	1310	162	32	21110	C3,COL1A1,IGFBP3,IL6,SERPINE1,SERPINE2,FN1,CCN1,CCN2,INHBA,LAMB1,LAMC1,LOXL2,NID1,THBS1,THBS2,SEMA7A,CLSTN1,AGRN,APOE,PNP,KRT10,KRT17,KRT2,SERPINF2,CORO1B,TGM2,JUP,ANXA3,HSPA1A,VPS35,RTN4
GO:BP	positive regulation of cell adhesion	GO:0045785	9.97155E-06	5.00124	477	162	19	21110	IGFBP2,IL6,CD44,TPM1,CDH13,FN1,CCN1,LAMB1,LAMC1,NID1,SDC4,B2M,PNP,SERPINF2,TGM2,JUP,ITGA2,CALR,FBLN1
GO:BP	cellular response to endogenous stimulus	GO:0071495	1.0638E-05	4.97314	1469	162	34	21110	COL1A1,COL1A2,COL3A1,FBN1,APP,IGFBP2,IGFBP5,CD44,DKK3,IGFBP7,ACTA1,CCN1,COL4A2,COL6A1,CCN2,INHBA,LOX,THBS1,NRP2,MMP2,FSTL1,AGRN,ATP5F1A,CORO1B,PTGES3,TGM2,JUP,AHSG,CTSD,HSP90B1,CALR,HSPA1A,HSPA5,VPS35
GO:BP	positive regulation of multicellular organismal process	GO:0051240	1.08121E-05	4.96609	1704	162	37	21110	C3,COL1A1,APP,IGFBP2,IL6,SERPINE1,TPM1,SERPINE2,PLAU,FN1,CCN1,CTSC,CCN2,INHBA,LOXL2,LUM,THBS1,THBS2,SEMA7A,B2M,LCN2,CLSTN1,AGRN,APOE,PNP,KRT17,SERPINF2,TGM2,JUP,ITGA2,GSTO1,ANXA3,HSPA1A,LAMP1,PRDX2,VPS35,RTN4
GO:BP	positive regulation of biological process	GO:0048518	1.12733E-05	4.94795	6358	162	84	21110	SERPING1,C3,COL1A1,COL3A1,APP,IGFBP2,IGFBP3,IGFBP5,IL6,SERPINE1,CD44,TPM1,SERPINE2,PLAU,CDH13,PTK7,SPARC,FN1,ACTA1,IGFBP4,CCN1,CTSC,CCN2,INHBA,LAMB1,LAMC1,LOXL2,LUM,MMP1,MMP3,MMP7,NID1,CLEC11A,SDC4,THBS1,THBS2,SEMA7A,NRP2,B2M,MMP2,LAMC2,LCN2,SPON1,CLSTN1,AGRN,APOE,PNP,KRT10,KRT17,KRT2,SERPINF2,ATP5F1A,CORO1B,USP5,SEPTIN9,SAR1B,CAPN1,PTGES3,TGM2,RBP4,JUP,AHSG,VDAC1,ATP5F1B,CTSD,HSPE1,ITGA2,EIF2S1,…
GO:BP	regulation of coagulation	GO:0050818	1.20291E-05	4.91977	75	162	9	21110	SERPING1,SERPINE1,SERPINE2,PLAU,THBS1,APOE,SERPINF2,ANXA5,PRDX2
GO:BP	positive regulation of cellular component organization	GO:0051130	1.47968E-05	4.82983	1119	162	29	21110	C3,APP,IL6,SERPINE1,TPM1,PTK7,FN1,CCN2,MMP1,MMP3,SDC4,THBS2,SEMA7A,B2M,CLSTN1,AGRN,APOE,SERPINF2,CORO1B,SEPTIN9,AHSG,VDAC1,ITGA2,CALR,HSPA1A,HSPA5,CCT7,VPS35,HNRNPA2B1
GO:BP	epidermis development	GO:0008544	1.48724E-05	4.82762	385	162	17	21110	LAMA3,LAMB3,PLOD1,IGFBP5,CST6,CCN2,INHBA,LAMC2,KRT9,KRT10,KRT17,KRT2,KRT5,KRT14,DSP,KRT75,KRT6B
GO:BP	negative regulation of coagulation	GO:0050819	1.5592E-05	4.8071	54	162	8	21110	SERPING1,SERPINE1,SERPINE2,PLAU,THBS1,APOE,SERPINF2,ANXA5
GO:BP	cellular component organization or biogenesis	GO:0071840	1.71291E-05	4.76627	8345	162	100	21110	C3,COL1A1,COL1A2,COL3A1,COL5A1,CST3,LAMA3,LAMB3,TGFBI,APP,IGFBP3,IGFBP5,IL6,SERPINE1,CD44,TPM1,SERPINE2,CDH13,ALCAM,IGFBP7,PTK7,CDH6,FN1,ACTA1,IGFBP4,CCN1,COL4A5,COL4A2,CCN2,INHBA,LAMB1,LAMC1,LOX,LOXL2,LUM,MMP1,MMP3,MMP7,NID1,PRSS1,QSOX1,SDC4,THBS1,THBS2,SEMA7A,NRP2,B2M,COL12A1,MMP2,LAMC2,POSTN,NID2,PXDN,CLSTN1,AGRN,APOE,KRT9,KRT10,KRT17,KRT2,KRT5,KRT14,SERPINF2,RPL6,RPS5,H3C15,CORO1B,ARF1,H2BC18…
GO:BP	negative regulation of cellular process	GO:0048523	1.81016E-05	4.74228	4753	162	69	21110	COL1A1,COL3A1,COL5A1,CST3,FBN1,TGFBI,APP,IGFBP2,IGFBP3,IGFBP5,IL6,SERPINE1,CD44,TPM1,DKK3,SERPINE2,CDH13,IGFBP7,SPARC,FN1,IGFBP4,CCN1,CTSC,CCN2,INHBA,LOXL2,MMP3,QSOX1,SDC4,THBS1,TIMP2,SEMA7A,B2M,MMP2,FSTL1,PXDN,APOE,ATP5F1A,CORO1B,ARF1,RPS14,H4C15,SET,ANXA5,VDAC2,MVP,RBP4,JUP,AHSG,VDAC1,AKR1B1,ATP5F1B,HSP90B1,EIF2S1,HSPA9,CALR,RAB7A,GSTO1,H1-2,HSPA1A,HSPA5,S100A11,PRDX2,FBLN1,VPS35,TMSB4X,TXNDC5,…
GO:BP	enzyme-linked receptor protein signaling pathway	GO:0007167	1.81965E-05	4.74001	990	162	27	21110	COL1A1,COL1A2,COL3A1,FBN1,IGFBP2,IGFBP3,IGFBP5,DKK3,CDH13,IGFBP4,CCN1,COL4A5,COL4A2,CCN2,INHBA,LOX,THBS1,NRP2,MMP2,FSTL1,MVP,AHSG,CTSD,RAB7A,HSPA1A,HSPA5,RTN4
GO:BP	cell surface receptor signaling pathway	GO:0007166	2.43806E-05	4.61295	2890	162	50	21110	C3,COL1A1,COL1A2,COL3A1,FBN1,LAMA3,APP,IGFBP2,IGFBP3,IGFBP5,IL6,SERPINE1,CD44,DKK3,SERPINE2,PLAU,CDH13,PTK7,CDH6,FN1,IGFBP4,CCN1,COL4A5,COL4A2,CCN2,INHBA,LAMB1,LAMC1,LOX,NID1,THBS1,SEMA7A,NRP2,MMP2,POSTN,FSTL1,PXDN,APOE,MVP,JUP,AHSG,CTSD,ITGA2,RAB7A,HSPA1A,HSPA5,PRDX2,VPS35,TMSB4X,RTN4
GO:BP	negative regulation of protein metabolic process	GO:0051248	2.44249E-05	4.61217	1004	162	27	21110	SERPING1,CST3,APP,IGFBP3,IGFBP5,SERPINE1,CD44,SERPINE2,PLAU,CST6,THBS1,TIMP2,COL6A3,SPON1,APOE,SERPINF2,SET,MVP,AHSG,ITIH2,PZP,EIF2S1,CALR,HSPA1A,FBLN1,VPS35,RTN4
GO:BP	protein metabolic process	GO:0019538	2.72394E-05	4.5648	5449	162	75	21110	SERPING1,C3,COL3A1,CST3,PLOD1,APP,IGFBP3,IGFBP5,IL6,SERPINE1,CD44,SERPINE2,PLAU,PTK7,CST6,FN1,CCN1,BGN,CTSC,CCN2,INHBA,LOX,LOXL2,MMP1,MMP3,MMP7,PCOLCE,PRSS1,SDC4,THBS1,TIMP2,SEMA7A,B2M,COL6A3,MMP2,SPON1,APOE,KRT10,KRT17,KRT2,SERPINF2,RPL6,RPL13,RPS5,CANX,RPS14,USP5,SET,CAPN1,MVP,GARS1,TGM2,AHSG,CTSD,HSPE1,ITGA2,ITIH2,PSMA1,PSMB2,PZP,RPN1,HSP90B1,TUFM,EIF2S1,ACP1,CALR,DSP,RAB7A,H1-2,HSPA1A,HSPA5,F…
GO:BP	basement membrane organization	GO:0071711	2.84399E-05	4.54607	38	162	7	21110	COL3A1,LAMB3,LAMB1,LAMC1,NID1,NID2,PXDN
GO:BP	cellular response to chemical stimulus	GO:0070887	2.94467E-05	4.53096	2722	162	48	21110	COL1A1,COL1A2,COL3A1,FBN1,APP,IGFBP2,IGFBP5,IL6,SERPINE1,CD44,TPM1,IGFBP7,PTK7,ACTA1,COL6A1,INHBA,LOX,MMP3,THBS1,STC2,NRP2,B2M,MMP2,POSTN,PXDN,AGRN,APOE,ATP5F1A,CORO1B,PTGES3,TGM2,JUP,AHSG,AKR1B1,ATP5F1B,CTSD,ITGA2,HSP90B1,EIF2S1,HSPA9,CALR,GSTO1,HSPA1A,HSPA5,PRDX2,VPS35,TMSB4X,RTN4
GO:BP	regulation of signal transduction	GO:0009966	3.04654E-05	4.51619	3003	162	51	21110	C3,COL1A1,COL3A1,FBN1,APP,IGFBP2,IGFBP3,IGFBP5,IL6,SERPINE1,CD44,DKK3,SERPINE2,PLAU,CDH13,IGFBP7,PTK7,FN1,IGFBP4,CCN1,CTSC,CCN2,INHBA,LAMB1,LAMC1,LOX,NID1,THBS1,SEMA7A,POSTN,FSTL1,PXDN,APOE,SERPINF2,VDAC2,CAPN1,MVP,TGM2,JUP,AHSG,CTSD,CALR,RAB7A,HSPA1A,HSPA5,PRDX2,FBLN1,VPS35,RCN3,TMSB4X,RTN4
GO:BP	extracellular matrix disassembly	GO:0022617	4.21685E-05	4.37501	61	162	8	21110	CST3,IL6,LAMC1,MMP1,MMP3,MMP7,PRSS1,MMP2
GO:BP	response to oxygen-containing compound	GO:1901700	4.35538E-05	4.36097	1796	162	37	21110	COL1A1,COL1A2,COL3A1,FBN1,APP,IGFBP2,IGFBP5,IL6,SERPINE1,TPM1,IGFBP7,PTK7,ACTA1,COL6A1,COL6A2,CCN2,INHBA,MMP3,THBS1,STC2,MMP2,POSTN,AGRN,APOE,ATP5F1A,TGM2,RBP4,JUP,AHSG,CTSD,ITGA2,HSP90B1,TUFM,CALR,HSPA5,PRDX2,VPS35
GO:BP	regulation of cell communication	GO:0010646	4.54002E-05	4.34294	3423	162	55	21110	C3,COL1A1,COL3A1,FBN1,APP,IGFBP2,IGFBP3,IGFBP5,IL6,SERPINE1,CD44,DKK3,SERPINE2,PLAU,CDH13,IGFBP7,PTK7,FN1,IGFBP4,CCN1,CTSC,CCN2,INHBA,LAMB1,LAMC1,LOX,NID1,THBS1,SEMA7A,POSTN,FSTL1,PXDN,CLSTN1,APOE,SERPINF2,ARF1,VDAC2,CAPN1,MVP,TGM2,RBP4,JUP,AHSG,CTSD,ITGA2,CALR,RAB7A,HSPA1A,HSPA5,PRDX2,FBLN1,VPS35,RCN3,TMSB4X,RTN4
GO:BP	negative regulation of proteolysis	GO:0045861	5.19971E-05	4.28402	319	162	15	21110	SERPING1,CST3,APP,SERPINE1,CD44,SERPINE2,PLAU,CST6,THBS1,TIMP2,COL6A3,SERPINF2,AHSG,ITIH2,PZP
GO:BP	cell-matrix adhesion	GO:0007160	8.05546E-05	4.09391	238	162	13	21110	COL3A1,SERPINE1,CD44,PLAU,CDH13,FN1,CCN2,NID1,SDC4,THBS1,NID2,JUP,ITGA2
GO:BP	regulation of smooth muscle cell migration	GO:0014910	8.98285E-05	4.04659	67	162	8	21110	IGFBP3,IGFBP5,SERPINE1,TPM1,PLAU,CORO1B,ITGA2,S100A11
GO:BP	cellular response to organic substance	GO:0071310	9.43164E-05	4.02541	2019	162	39	21110	COL1A1,COL1A2,COL3A1,FBN1,APP,IGFBP2,IGFBP5,IL6,SERPINE1,CD44,IGFBP7,PTK7,ACTA1,COL6A1,INHBA,LOX,THBS1,STC2,NRP2,MMP2,PXDN,AGRN,ATP5F1A,PTGES3,TGM2,JUP,AHSG,ATP5F1B,CTSD,ITGA2,HSP90B1,EIF2S1,HSPA9,CALR,HSPA1A,HSPA5,PRDX2,VPS35,TMSB4X
GO:BP	positive regulation of cellular process	GO:0048522	0.000106414	3.973	5615	162	75	21110	C3,COL1A1,COL3A1,APP,IGFBP2,IGFBP3,IGFBP5,IL6,SERPINE1,CD44,TPM1,SERPINE2,PLAU,CDH13,PTK7,SPARC,FN1,IGFBP4,CCN1,CTSC,CCN2,INHBA,LAMB1,LAMC1,LOXL2,LUM,MMP1,MMP3,MMP7,NID1,CLEC11A,SDC4,THBS1,THBS2,SEMA7A,NRP2,B2M,MMP2,LAMC2,CLSTN1,AGRN,APOE,PNP,KRT17,SERPINF2,ATP5F1A,CORO1B,SEPTIN9,SAR1B,CAPN1,PTGES3,TGM2,RBP4,JUP,AHSG,VDAC1,ATP5F1B,CTSD,ITGA2,EIF2S1,CALR,RAB7A,GSTO1,ANXA3,HSPA1A,HSPA5,LAMP1,S100A1…
GO:BP	regulation of signaling	GO:0023051	0.00011087	3.95519	3413	162	54	21110	C3,COL1A1,COL3A1,FBN1,APP,IGFBP2,IGFBP3,IGFBP5,IL6,SERPINE1,CD44,DKK3,SERPINE2,PLAU,CDH13,IGFBP7,PTK7,FN1,IGFBP4,CCN1,CTSC,CCN2,INHBA,LAMB1,LAMC1,LOX,NID1,THBS1,SEMA7A,POSTN,FSTL1,PXDN,CLSTN1,APOE,SERPINF2,ARF1,VDAC2,CAPN1,MVP,TGM2,RBP4,JUP,AHSG,CTSD,CALR,RAB7A,HSPA1A,HSPA5,PRDX2,FBLN1,VPS35,RCN3,TMSB4X,RTN4
GO:BP	epithelium development	GO:0060429	0.000118994	3.92448	1231	162	29	21110	C3,COL5A1,LAMA3,IGFBP5,SERPINE1,CD44,TAGLN,SERPINE2,PTK7,CCN1,INHBA,SDC4,MMP2,FSTL1,KRT9,KRT10,KRT17,KRT2,KRT5,KRT14,TGM2,VDAC1,AKR1B1,ITGA2,DSP,KRT75,KRT6B,RCN3,RTN4
GO:BP	response to hormone	GO:0009725	0.000120986	3.91726	875	162	24	21110	COL1A1,COL3A1,FBN1,IGFBP2,IGFBP5,IL6,IGFBP7,ACTA1,CCN2,INHBA,LOX,THBS1,TIMP2,STC2,MMP2,ATP5F1A,IDH1,PTGES3,AHSG,CTSD,ITGA2,CALR,ANXA3,HSPA1A
GO:BP	chaperone-mediated protein folding	GO:0061077	0.000127509	3.89446	70	162	8	21110	ST13,PTGES3,HSPE1,HSPA9,PDIA4,HSPA1A,HSPA5,CCT7
GO:BP	regulation of blood coagulation	GO:0030193	0.000127509	3.89446	70	162	8	21110	SERPING1,SERPINE1,SERPINE2,PLAU,THBS1,APOE,SERPINF2,PRDX2
GO:BP	intermediate filament organization	GO:0045109	0.000127509	3.89446	70	162	8	21110	KRT9,KRT17,KRT2,KRT5,KRT14,DSP,KRT75,KRT6B
GO:BP	organonitrogen compound metabolic process	GO:1901564	0.000131839	3.87996	6441	162	82	21110	SERPING1,C3,COL3A1,CST3,PLOD1,APP,IGFBP3,IGFBP5,IL6,SERPINE1,CD44,SERPINE2,PLAU,PTK7,CST6,FN1,CCN1,BGN,CTSC,CCN2,INHBA,LOX,LOXL2,MMP1,MMP3,MMP7,PCOLCE,PRSS1,SDC4,THBS1,TIMP2,SEMA7A,GGH,B2M,COL6A3,MMP2,SPON1,APOE,PNP,KRT10,KRT17,KRT2,SERPINF2,RPL6,RPL13,RPS5,ATP5F1A,CANX,RPS14,USP5,SET,CAPN1,IDH1,MVP,GARS1,TGM2,AHSG,ATP5F1B,CTSD,HSPE1,ITGA2,ITIH2,PSMA1,PSMB2,PZP,RPN1,HSP90B1,TUFM,EIF2S1,ACP1,CALR,…
GO:BP	regulation of hemostasis	GO:1900046	0.000159578	3.79703	72	162	8	21110	SERPING1,SERPINE1,SERPINE2,PLAU,THBS1,APOE,SERPINF2,PRDX2
GO:BP	extracellular matrix assembly	GO:0085029	0.000180354	3.74387	49	162	7	21110	COL1A2,COL3A1,LAMB3,LAMB1,LOX,QSOX1,PXDN
GO:BP	smooth muscle cell migration	GO:0014909	0.00019835	3.70257	74	162	8	21110	IGFBP3,IGFBP5,SERPINE1,TPM1,PLAU,CORO1B,ITGA2,S100A11
GO:BP	regulation of hydrolase activity	GO:0051336	0.000201544	3.69563	969	162	25	21110	SERPING1,CST3,APP,SERPINE1,CD44,SERPINE2,CST6,CCN1,CCN2,THBS1,TIMP2,COL6A3,AGRN,SERPINF2,TGM2,AHSG,CTSD,HSPE1,ITGA2,ITIH2,PZP,HSP90B1,EIF2S1,HSPA1A,RCN3
GO:BP	negative regulation of blood coagulation	GO:0030195	0.000208369	3.68117	50	162	7	21110	SERPING1,SERPINE1,SERPINE2,PLAU,THBS1,APOE,SERPINF2
GO:BP	response to external stimulus	GO:0009605	0.000215995	3.66556	2900	162	48	21110	SERPING1,C3,COL1A1,LAMA3,APP,IGFBP2,IL6,SERPINE1,SERPINE2,PLAU,CDH13,ALCAM,PTK7,ACTA1,CCN1,CTSC,LOX,MMP3,THBS1,SEMA7A,STC2,NRP2,B2M,MMP2,LAMC2,LCN2,POSTN,APOE,KRT5,SERPINF2,CORO1B,ARF1,ST13,JUP,AHSG,ITGA2,PSMA1,EIF2S1,CALR,RAB7A,ANXA3,HSPA1A,HSPA5,LAMP1,PRDX2,VPS35,TMSB4X,RTN4
GO:BP	positive regulation of cell communication	GO:0010647	0.000218291	3.66096	1744	162	35	21110	C3,COL1A1,COL3A1,APP,IGFBP3,IGFBP5,IL6,CD44,SERPINE2,CDH13,PTK7,FN1,IGFBP4,CCN1,CTSC,CCN2,INHBA,LAMB1,LAMC1,NID1,THBS1,SEMA7A,CLSTN1,APOE,SERPINF2,TGM2,RBP4,JUP,CTSD,ITGA2,CALR,HSPA1A,PRDX2,VPS35,RTN4
GO:BP	regulation of cell-substrate adhesion	GO:0010810	0.000226961	3.64405	216	162	12	21110	COL1A1,SERPINE1,PLAU,CDH13,FN1,CCN1,NID1,SDC4,THBS1,JUP,CALR,FBLN1
GO:BP	chaperone cofactor-dependent protein refolding	GO:0051085	0.000233848	3.63107	31	162	6	21110	ST13,PTGES3,HSPE1,HSPA9,HSPA1A,HSPA5
GO:BP	negative regulation of hemostasis	GO:1900047	0.000239971	3.61984	51	162	7	21110	SERPING1,SERPINE1,SERPINE2,PLAU,THBS1,APOE,SERPINF2
GO:BP	ossification	GO:0001503	0.000272589	3.56449	415	162	16	21110	COL1A1,COL1A2,IGFBP3,IGFBP5,IL6,CCN1,COL6A1,CCN2,LOX,CLEC11A,SEMA7A,VCAN,MMP2,AHSG,ATP5F1B,HSPE1
GO:BP	regulation of response to stimulus	GO:0048583	0.000280106	3.55268	4013	162	59	21110	SERPING1,C3,COL1A1,COL3A1,FBN1,APP,IGFBP2,IGFBP3,IGFBP5,IL6,SERPINE1,CD44,DKK3,SERPINE2,PLAU,CDH13,IGFBP7,PTK7,FN1,IGFBP4,CCN1,CTSC,CCN2,INHBA,LAMB1,LAMC1,LOX,MMP3,NID1,THBS1,SEMA7A,B2M,POSTN,FSTL1,PXDN,APOE,SERPINF2,CORO1B,VDAC2,CAPN1,MVP,TGM2,JUP,AHSG,VDAC1,CTSD,ITGA2,PSMA1,CALR,RAB7A,HSPA1A,HSPA5,LAMP1,PRDX2,FBLN1,VPS35,RCN3,TMSB4X,RTN4
GO:BP	regulation of smooth muscle cell proliferation	GO:0048660	0.00029865	3.52484	142	162	10	21110	IGFBP3,IGFBP5,IL6,TPM1,CDH13,THBS1,MMP2,APOE,SERPINF2,ITGA2
GO:BP	regulation of biological process	GO:0050789	0.000302351	3.51949	12480	162	127	21110	SERPING1,C3,COL1A1,COL1A2,COL3A1,COL5A1,CST3,FBN1,LAMA3,TGFBI,APP,IGFBP2,IGFBP3,IGFBP5,IL6,SERPINE1,CD44,TPM1,DKK3,SERPINE2,PLAU,CDH13,ALCAM,IGFBP7,PTK7,HSPG2,SPARC,CST6,CDH6,FN1,ACTA1,IGFBP4,CCN1,CTSC,COL4A5,COL4A2,CCN2,INHBA,LAMB1,LAMC1,LOX,LOXL2,LUM,MMP1,MMP3,MMP7,NID1,QSOX1,CLEC11A,SDC4,THBS1,THBS2,TIMP2,SEMA7A,STC2,NRP2,B2M,COL6A3,MMP2,LAMC2,LCN2,LGALS3BP,SPON1,NUCB1,POSTN,FSTL1,PXDN,CLSTN1,…
GO:BP	regulation of body fluid levels	GO:0050878	0.000324373	3.48895	367	162	15	21110	SERPING1,COL3A1,IL6,SERPINE1,SERPINE2,PLAU,FN1,THBS1,APOE,SERPINF2,ANXA5,AKR1B1,ITGA2,PRDX2,FBLN1
GO:BP	negative regulation of developmental process	GO:0051093	0.000351382	3.45422	927	162	24	21110	COL5A1,CST3,FBN1,APP,IGFBP5,IL6,SERPINE1,HSPG2,SPARC,COL4A2,INHBA,LOXL2,THBS1,THBS2,SEMA7A,STC2,B2M,H4C15,RBP4,AHSG,HSPA9,CALR,PRDX2,RTN4
GO:BP	smooth muscle cell proliferation	GO:0048659	0.000387581	3.41164	146	162	10	21110	IGFBP3,IGFBP5,IL6,TPM1,CDH13,THBS1,MMP2,APOE,SERPINF2,ITGA2
GO:BP	regulation of epithelial cell migration	GO:0010632	0.000389063	3.40998	227	162	12	21110	SPARC,THBS1,NRP2,APOE,ATP5F1A,JUP,ATP5F1B,ITGA2,CALR,ANXA3,TMSB4X,RTN4
GO:BP	regulation of plasminogen activation	GO:0010755	0.000395467	3.40289	18	162	5	21110	SERPINE1,SERPINE2,PLAU,THBS1,SERPINF2
GO:BP	positive regulation of epithelial cell migration	GO:0010634	0.000468782	3.32903	149	162	10	21110	SPARC,THBS1,NRP2,ATP5F1A,ATP5F1B,ITGA2,CALR,ANXA3,TMSB4X,RTN4
GO:BP	negative regulation of hydrolase activity	GO:0051346	0.000544899	3.26368	330	162	14	21110	SERPING1,CST3,APP,SERPINE1,CD44,SERPINE2,CST6,THBS1,TIMP2,COL6A3,SERPINF2,AHSG,ITIH2,PZP
GO:BP	gastrulation	GO:0007369	0.000572797	3.242	192	162	11	21110	COL5A1,LAMA3,LAMB3,FN1,COL4A2,COL6A1,INHBA,LAMB1,COL12A1,MMP2,ITGA2
GO:BP	'de novo' post-translational protein folding	GO:0051084	0.00059933	3.22233	36	162	6	21110	ST13,PTGES3,HSPE1,HSPA9,HSPA1A,HSPA5
GO:BP	integrin-mediated signaling pathway	GO:0007229	0.000646629	3.18934	118	162	9	21110	COL3A1,LAMA3,FN1,CCN2,LAMB1,LAMC1,NID1,SEMA7A,ITGA2
GO:BP	positive regulation of signaling	GO:0023056	0.000664598	3.17744	1742	162	34	21110	C3,COL1A1,COL3A1,APP,IGFBP3,IGFBP5,IL6,CD44,SERPINE2,CDH13,PTK7,FN1,IGFBP4,CCN1,CTSC,CCN2,INHBA,LAMB1,LAMC1,NID1,THBS1,SEMA7A,CLSTN1,APOE,SERPINF2,TGM2,RBP4,JUP,CTSD,CALR,HSPA1A,PRDX2,VPS35,RTN4
GO:BP	muscle cell migration	GO:0014812	0.000706818	3.15069	87	162	8	21110	IGFBP3,IGFBP5,SERPINE1,TPM1,PLAU,CORO1B,ITGA2,S100A11
GO:BP	regulation of response to external stimulus	GO:0032101	0.000721778	3.1416	1037	162	25	21110	SERPING1,C3,APP,IL6,SERPINE1,SERPINE2,PLAU,CDH13,CTSC,MMP3,THBS1,SEMA7A,APOE,SERPINF2,CORO1B,AHSG,ITGA2,PSMA1,CALR,HSPA1A,LAMP1,PRDX2,VPS35,TMSB4X,RTN4
GO:BP	epithelial cell proliferation	GO:0050673	0.000785598	3.1048	449	162	16	21110	IGFBP3,IGFBP5,IL6,CDH13,SPARC,IGFBP4,LAMB1,LAMC1,LOXL2,THBS1,NRP2,B2M,APOE,KRT2,ATP5F1A,RTN4
GO:BP	chemotaxis	GO:0006935	0.000809471	3.0918	631	162	19	21110	LAMA3,APP,IL6,SERPINE1,PLAU,CDH13,ALCAM,PTK7,CCN1,LOX,THBS1,SEMA7A,NRP2,MMP2,LAMC2,CORO1B,ITGA2,CALR,TMSB4X
GO:BP	response to steroid hormone	GO:0048545	0.000838403	3.07655	342	162	14	21110	COL1A1,IGFBP2,IL6,IGFBP7,ACTA1,CCN2,LOX,THBS1,ATP5F1A,IDH1,PTGES3,CALR,ANXA3,HSPA1A
GO:BP	taxis	GO:0042330	0.000849168	3.07101	633	162	19	21110	LAMA3,APP,IL6,SERPINE1,PLAU,CDH13,ALCAM,PTK7,CCN1,LOX,THBS1,SEMA7A,NRP2,MMP2,LAMC2,CORO1B,ITGA2,CALR,TMSB4X
GO:BP	intermediate filament cytoskeleton organization	GO:0045104	0.000919569	3.03642	90	162	8	21110	KRT9,KRT17,KRT2,KRT5,KRT14,DSP,KRT75,KRT6B
GO:BP	cellular response to nitrogen compound	GO:1901699	0.000959643	3.01789	703	162	20	21110	COL1A1,COL1A2,COL3A1,FBN1,APP,IGFBP5,ACTA1,COL6A1,INHBA,MMP3,MMP2,AGRN,ATP5F1A,TGM2,JUP,AHSG,CTSD,HSP90B1,HSPA5,VPS35
GO:BP	intermediate filament-based process	GO:0045103	0.00100168	2.99927	91	162	8	21110	KRT9,KRT17,KRT2,KRT5,KRT14,DSP,KRT75,KRT6B
GO:BP	muscle cell proliferation	GO:0033002	0.00110166	2.95795	205	162	11	21110	IGFBP3,IGFBP5,IL6,TPM1,CDH13,THBS1,MMP2,APOE,SERPINF2,RBP4,ITGA2
GO:BP	regulation of molecular function	GO:0065009	0.00112243	2.94984	2586	162	43	21110	SERPING1,CST3,APP,IL6,SERPINE1,CD44,TPM1,DKK3,SERPINE2,PLAU,CST6,CCN1,CCN2,LOX,SDC4,THBS1,TIMP2,B2M,COL6A3,SPON1,AGRN,APOE,SERPINF2,CAPN1,PTGES3,MVP,TGM2,JUP,AHSG,CTSD,HSPE1,ITGA2,ITIH2,PZP,HSP90B1,EIF2S1,GSTO1,ANXA3,HSPA1A,PRDX2,RCN3,TMSB4X,HNRNPA2B1
GO:BP	'de novo' protein folding	GO:0006458	0.0011515	2.93874	40	162	6	21110	ST13,PTGES3,HSPE1,HSPA9,HSPA1A,HSPA5
GO:BP	positive regulation of signal transduction	GO:0009967	0.00123162	2.90952	1538	162	31	21110	C3,COL1A1,COL3A1,APP,IGFBP3,IGFBP5,IL6,CD44,CDH13,PTK7,FN1,IGFBP4,CCN1,CTSC,CCN2,INHBA,LAMB1,LAMC1,NID1,THBS1,SEMA7A,APOE,SERPINF2,TGM2,JUP,CTSD,CALR,HSPA1A,PRDX2,VPS35,RTN4
GO:BP	response to abiotic stimulus	GO:0009628	0.00130182	2.88545	1146	162	26	21110	COL1A1,COL3A1,PLOD1,APP,IGFBP2,SERPINE2,PLAU,IGFBP7,ACTA1,CCN2,LOXL2,MMP1,MMP3,THBS1,STC2,MMP2,KRT5,JUP,AKR1B1,ITGA2,HSP90B1,EIF2S1,CALR,HSPA1A,HSPA5,RTN4
GO:BP	regulation of endothelial cell migration	GO:0010594	0.00134824	2.87023	167	162	10	21110	SPARC,THBS1,NRP2,APOE,ATP5F1A,JUP,ATP5F1B,CALR,ANXA3,TMSB4X
GO:BP	biological regulation	GO:0065007	0.00149695	2.82479	12891	162	128	21110	SERPING1,C3,COL1A1,COL1A2,COL3A1,COL5A1,CST3,FBN1,LAMA3,TGFBI,APP,IGFBP2,IGFBP3,IGFBP5,IL6,SERPINE1,CD44,TPM1,DKK3,SERPINE2,PLAU,CDH13,ALCAM,IGFBP7,PTK7,HSPG2,SPARC,CST6,CDH6,FN1,ACTA1,IGFBP4,CCN1,CTSC,COL4A5,COL4A2,CCN2,INHBA,LAMB1,LAMC1,LOX,LOXL2,LUM,MMP1,MMP3,MMP7,NID1,QSOX1,CLEC11A,SDC4,THBS1,THBS2,TIMP2,SEMA7A,STC2,NRP2,B2M,COL6A3,MMP2,LAMC2,LCN2,LGALS3BP,SPON1,NUCB1,POSTN,FSTL1,PXDN,CLSTN1,…
GO:BP	regulation of collagen metabolic process	GO:0010712	0.0015539	2.80858	42	162	6	21110	CST3,IL6,CCN2,INHBA,SERPINF2,ITGA2
GO:BP	transforming growth factor beta production	GO:0071604	0.0015539	2.80858	42	162	6	21110	COL3A1,FN1,LUM,THBS1,SERPINF2,FBLN1
GO:BP	inflammatory response	GO:0006954	0.00190015	2.72121	803	162	21	21110	C3,APP,IL6,SERPINE1,CD44,HSPG2,FN1,IGFBP4,CTSC,MMP3,THBS1,SEMA7A,APOE,SERPINF2,AHSG,ITGA2,PSMA1,PRDX2,VPS35,TMSB4X,RTN4
GO:BP	protein folding in endoplasmic reticulum	GO:0034975	0.00211506	2.67468	11	162	4	21110	CANX,HSP90B1,CALR,HSPA5
GO:BP	positive regulation of response to stimulus	GO:0048584	0.00228405	2.64129	2283	162	39	21110	SERPING1,C3,COL1A1,COL3A1,APP,IGFBP3,IGFBP5,IL6,SERPINE1,CD44,PLAU,CDH13,PTK7,FN1,IGFBP4,CCN1,CTSC,CCN2,INHBA,LAMB1,LAMC1,NID1,THBS1,SEMA7A,B2M,APOE,SERPINF2,TGM2,JUP,VDAC1,CTSD,ITGA2,CALR,HSPA1A,LAMP1,PRDX2,VPS35,TMSB4X,RTN4
GO:BP	skeletal system development	GO:0001501	0.0024084	2.61827	550	162	17	21110	COL1A1,COL1A2,COL3A1,FBN1,TGFBI,CD44,CCN1,BGN,CCN2,LOX,LOXL2,VCAN,MMP2,RPL13,TGM2,RBP4,AHSG
GO:BP	regulation of endopeptidase activity	GO:0052548	0.00285351	2.54462	325	162	13	21110	SERPING1,CST3,SERPINE1,CD44,SERPINE2,CCN1,CCN2,THBS1,TIMP2,SERPINF2,AHSG,CTSD,HSPE1
GO:BP	plasminogen activation	GO:0031639	0.00288915	2.53923	26	162	5	21110	SERPINE1,SERPINE2,PLAU,THBS1,SERPINF2
GO:BP	negative regulation of wound healing	GO:0061045	0.00293205	2.53283	73	162	7	21110	SERPING1,SERPINE1,SERPINE2,PLAU,THBS1,APOE,SERPINF2
GO:BP	positive regulation of endothelial cell migration	GO:0010595	0.00300114	2.52271	105	162	8	21110	SPARC,THBS1,NRP2,ATP5F1A,ATP5F1B,CALR,ANXA3,TMSB4X
GO:BP	osteoblast differentiation	GO:0001649	0.00313724	2.50345	228	162	11	21110	COL1A1,IGFBP3,IGFBP5,IL6,CCN1,COL6A1,LOX,SEMA7A,VCAN,ATP5F1B,HSPE1
GO:BP	cellular response to oxygen-containing compound	GO:1901701	0.00347821	2.45864	1287	162	27	21110	COL1A1,COL1A2,COL3A1,FBN1,APP,IGFBP5,IL6,SERPINE1,TPM1,PTK7,COL6A1,INHBA,MMP3,MMP2,POSTN,AGRN,ATP5F1A,TGM2,JUP,AHSG,CTSD,ITGA2,HSP90B1,CALR,HSPA5,PRDX2,VPS35
GO:BP	negative regulation of response to stimulus	GO:0048585	0.00351468	2.45411	1616	162	31	21110	SERPING1,COL3A1,FBN1,IGFBP2,IGFBP3,IGFBP5,IL6,SERPINE1,CD44,DKK3,SERPINE2,PLAU,IGFBP4,THBS1,SEMA7A,PXDN,APOE,SERPINF2,CORO1B,VDAC2,MVP,AHSG,PSMA1,CALR,RAB7A,HSPA1A,HSPA5,PRDX2,FBLN1,VPS35,TMSB4X
GO:BP	fibrinolysis	GO:0042730	0.00352385	2.45298	27	162	5	21110	SERPING1,SERPINE1,PLAU,THBS1,SERPINF2
GO:BP	negative regulation of smooth muscle cell migration	GO:0014912	0.00352385	2.45298	27	162	5	21110	IGFBP3,IGFBP5,SERPINE1,TPM1,CORO1B
GO:BP	protein refolding	GO:0042026	0.00352385	2.45298	27	162	5	21110	B2M,HSPA9,HSPA1A,HSPA5,CCT7
GO:BP	cell growth	GO:0016049	0.00357879	2.44626	504	162	16	21110	APP,IGFBP3,IGFBP5,SERPINE2,ALCAM,IGFBP7,FN1,IGFBP4,INHBA,SEMA7A,NRP2,CLSTN1,APOE,KRT17,HSPA1A,RTN4
GO:BP	transmembrane receptor protein tyrosine kinase signaling pathway	GO:0007169	0.0036826	2.43385	632	162	18	21110	COL1A1,IGFBP2,IGFBP3,IGFBP5,CDH13,IGFBP4,COL4A5,COL4A2,CCN2,LOX,THBS1,NRP2,MMP2,MVP,AHSG,CTSD,RAB7A,RTN4
GO:BP	tissue morphogenesis	GO:0048729	0.00402458	2.39528	636	162	18	21110	COL3A1,COL5A1,LAMA3,IGFBP5,CD44,TPM1,PTK7,ACTA1,CCN1,INHBA,SDC4,NRP2,MMP2,KRT10,KRT17,TGM2,ITGA2,DSP
GO:BP	response to lipid	GO:0033993	0.00417101	2.37976	916	162	22	21110	COL1A1,IGFBP2,IL6,SERPINE1,IGFBP7,PTK7,ACTA1,CCN2,INHBA,LOX,THBS1,STC2,MMP2,ATP5F1A,IDH1,PTGES3,RBP4,ITGA2,CALR,ANXA3,HSPA1A,PRDX2
GO:BP	positive regulation of blood coagulation	GO:0030194	0.0042634	2.37024	28	162	5	21110	SERPINE1,PLAU,THBS1,SERPINF2,PRDX2
GO:BP	positive regulation of hemostasis	GO:1900048	0.0042634	2.37024	28	162	5	21110	SERPINE1,PLAU,THBS1,SERPINF2,PRDX2
GO:BP	negative regulation of fibrinolysis	GO:0051918	0.004528	2.34409	13	162	4	21110	SERPINE1,PLAU,THBS1,SERPINF2
GO:BP	negative regulation of cell population proliferation	GO:0008285	0.00457783	2.33934	709	162	19	21110	APP,IGFBP3,IGFBP5,IL6,TPM1,SERPINE2,CDH13,IGFBP7,SPARC,INHBA,SDC4,THBS1,B2M,APOE,ATP5F1A,RBP4,HSPA1A,S100A11,FBLN1
GO:BP	negative regulation of protein processing	GO:0010955	0.00511977	2.29075	29	162	5	21110	SERPINE1,SERPINE2,PLAU,THBS1,SERPINF2
GO:BP	negative regulation of protein maturation	GO:1903318	0.00511977	2.29075	29	162	5	21110	SERPINE1,SERPINE2,PLAU,THBS1,SERPINF2
GO:BP	regulation of cell death	GO:0010941	0.0052859	2.27688	1648	162	31	21110	IGFBP3,IL6,SERPINE1,CD44,CCN1,CTSC,CCN2,INHBA,LOX,MMP3,THBS1,MMP2,FSTL1,APOE,SET,ANXA5,VDAC2,TGM2,VDAC1,AKR1B1,CTSD,HSP90B1,EIF2S1,HSPA9,CALR,HSPA1A,HSPA5,PRDX2,VPS35,TXNDC5,RTN4
GO:BP	negative regulation of endopeptidase activity	GO:0010951	0.0057338	2.24156	153	162	9	21110	SERPING1,CST3,SERPINE1,CD44,SERPINE2,THBS1,TIMP2,SERPINF2,AHSG
GO:BP	positive regulation of coagulation	GO:0050820	0.00610577	2.21426	30	162	5	21110	SERPINE1,PLAU,THBS1,SERPINF2,PRDX2
GO:BP	cellular response to organonitrogen compound	GO:0071417	0.00704387	2.15219	662	162	18	21110	COL1A1,COL1A2,COL3A1,FBN1,APP,IGFBP5,ACTA1,COL6A1,INHBA,MMP2,AGRN,TGM2,JUP,AHSG,CTSD,HSP90B1,HSPA5,VPS35
GO:BP	cellular response to stimulus	GO:0051716	0.00772842	2.11191	7521	162	86	21110	C3,COL1A1,COL1A2,COL3A1,FBN1,LAMA3,APP,IGFBP2,IGFBP3,IGFBP5,IL6,SERPINE1,CD44,TPM1,DKK3,SERPINE2,PLAU,CDH13,ALCAM,IGFBP7,PTK7,CDH6,FN1,ACTA1,IGFBP4,CCN1,CTSC,COL4A5,COL4A2,COL6A1,CCN2,INHBA,LAMB1,LAMC1,LOX,MMP1,MMP3,NID1,CLEC11A,THBS1,SEMA7A,STC2,NRP2,B2M,MMP2,LGALS3BP,NUCB1,POSTN,FSTL1,PXDN,AGRN,APOE,SERPINF2,ATP5F1A,CORO1B,CANX,ANXA5,VDAC2,CAPN1,PTGES3,MVP,TGM2,JUP,AHSG,VDAC1,AKR1B1,ATP5F1B,CTS…
GO:BP	positive regulation of smooth muscle cell proliferation	GO:0048661	0.00822385	2.08492	85	162	7	21110	IGFBP5,IL6,CDH13,THBS1,MMP2,SERPINF2,ITGA2
GO:BP	cell junction organization	GO:0034330	0.0085064	2.07025	740	162	19	21110	C3,LAMA3,APP,CDH6,FN1,COL4A5,LAMC1,SDC4,THBS1,THBS2,NRP2,CLSTN1,AGRN,APOE,ARF1,JUP,ITGA2,DSP,VPS35
GO:BP	multi-organism reproductive process	GO:0044703	0.00897989	2.04673	206	162	10	21110	IGFBP2,IGFBP5,SERPINE2,IGFBP7,STC2,MMP2,ITGA2,PZP,CALR,FBLN1
GO:BP	negative regulation of response to wounding	GO:1903035	0.0111894	1.95119	89	162	7	21110	SERPING1,SERPINE1,SERPINE2,PLAU,THBS1,APOE,SERPINF2
GO:BP	positive regulation of cell-substrate adhesion	GO:0010811	0.0117992	1.92815	126	162	8	21110	CDH13,FN1,CCN1,NID1,SDC4,JUP,CALR,FBLN1
GO:BP	regulation of apoptotic process	GO:0042981	0.0120477	1.9191	1459	162	28	21110	IGFBP3,IL6,SERPINE1,CD44,CCN1,CTSC,INHBA,LOX,THBS1,MMP2,FSTL1,APOE,SET,ANXA5,VDAC2,TGM2,VDAC1,AKR1B1,CTSD,HSP90B1,EIF2S1,HSPA9,CALR,HSPA1A,HSPA5,PRDX2,TXNDC5,RTN4
GO:BP	regulation of cellular process	GO:0050794	0.012365	1.90781	11108	162	113	21110	C3,COL1A1,COL1A2,COL3A1,COL5A1,CST3,FBN1,LAMA3,TGFBI,APP,IGFBP2,IGFBP3,IGFBP5,IL6,SERPINE1,CD44,TPM1,DKK3,SERPINE2,PLAU,CDH13,ALCAM,IGFBP7,PTK7,SPARC,CDH6,FN1,IGFBP4,CCN1,CTSC,COL4A5,COL4A2,CCN2,INHBA,LAMB1,LAMC1,LOX,LOXL2,LUM,MMP1,MMP3,MMP7,NID1,QSOX1,CLEC11A,SDC4,THBS1,THBS2,TIMP2,SEMA7A,STC2,NRP2,B2M,MMP2,LAMC2,LGALS3BP,NUCB1,POSTN,FSTL1,PXDN,CLSTN1,AGRN,APOE,PNP,KRT17,KRT5,SERPINF2,RPL6,ATP5F…
GO:BP	regulation of inflammatory response	GO:0050727	0.013243	1.87801	374	162	13	21110	C3,APP,IL6,SERPINE1,CTSC,MMP3,SEMA7A,APOE,AHSG,ITGA2,PSMA1,VPS35,TMSB4X
GO:BP	multi-multicellular organism process	GO:0044706	0.0136532	1.86477	216	162	10	21110	IGFBP2,IGFBP5,SERPINE2,IGFBP7,STC2,MMP2,ITGA2,PZP,CALR,FBLN1
GO:BP	collagen-activated signaling pathway	GO:0038065	0.0147152	1.83223	17	162	4	21110	COL1A1,COL4A5,COL4A2,ITGA2
GO:BP	regulation of growth	GO:0040008	0.0147703	1.83061	630	162	17	21110	APP,IGFBP3,IGFBP5,SERPINE2,IGFBP7,FN1,IGFBP4,INHBA,SEMA7A,STC2,CLSTN1,AGRN,APOE,KRT17,RBP4,HSPA1A,RTN4
GO:BP	regulation of wound healing	GO:0061041	0.014869	1.82772	130	162	8	21110	SERPING1,SERPINE1,SERPINE2,PLAU,THBS1,APOE,SERPINF2,PRDX2
GO:BP	regulation of cell differentiation	GO:0045595	0.0163104	1.78753	1568	162	29	21110	COL1A1,COL5A1,FBN1,APP,IGFBP3,IGFBP5,IL6,SERPINE1,SERPINE2,FN1,CCN1,CCN2,INHBA,LAMB1,LAMC1,LOX,LOXL2,NID1,SEMA7A,B2M,PNP,SERPINF2,H4C15,TGM2,HSPA9,CALR,HSPA1A,PRDX2,RTN4
GO:BP	negative regulation of molecular function	GO:0044092	0.0172117	1.76418	1001	162	22	21110	SERPING1,CST3,APP,SERPINE1,CD44,DKK3,SERPINE2,CST6,THBS1,TIMP2,B2M,COL6A3,APOE,SERPINF2,MVP,AHSG,ITIH2,PZP,EIF2S1,GSTO1,PRDX2,TMSB4X
GO:BP	regulation of collagen biosynthetic process	GO:0032965	0.0178839	1.74754	37	162	5	21110	IL6,CCN2,INHBA,SERPINF2,ITGA2
GO:BP	regulation of programmed cell death	GO:0043067	0.0180754	1.74291	1491	162	28	21110	IGFBP3,IL6,SERPINE1,CD44,CCN1,CTSC,INHBA,LOX,THBS1,MMP2,FSTL1,APOE,SET,ANXA5,VDAC2,TGM2,VDAC1,AKR1B1,CTSD,HSP90B1,EIF2S1,HSPA9,CALR,HSPA1A,HSPA5,PRDX2,TXNDC5,RTN4
GO:BP	regulation of catalytic activity	GO:0050790	0.0182147	1.73958	1840	162	32	21110	SERPING1,CST3,APP,SERPINE1,CD44,SERPINE2,CST6,CCN1,CCN2,SDC4,THBS1,TIMP2,COL6A3,AGRN,APOE,SERPINF2,CAPN1,PTGES3,MVP,TGM2,AHSG,CTSD,HSPE1,ITGA2,ITIH2,PZP,HSP90B1,EIF2S1,HSPA1A,RCN3,TMSB4X,HNRNPA2B1
GO:BP	response to growth factor	GO:0070848	0.0183936	1.73533	710	162	18	21110	COL1A1,COL1A2,COL3A1,FBN1,APP,CD44,DKK3,CCN1,COL4A2,CCN2,LOX,THBS1,NRP2,FSTL1,CORO1B,ANXA3,HSPA1A,HSPA5
GO:BP	regulation of fibrinolysis	GO:0051917	0.0188065	1.72569	18	162	4	21110	SERPINE1,PLAU,THBS1,SERPINF2
GO:BP	growth	GO:0040007	0.0209545	1.67872	937	162	21	21110	COL3A1,APP,IGFBP3,IGFBP5,SERPINE2,ALCAM,IGFBP7,PTK7,FN1,IGFBP4,INHBA,SEMA7A,STC2,NRP2,CLSTN1,AGRN,APOE,KRT17,RBP4,HSPA1A,RTN4
GO:BP	regulation of immune system process	GO:0002682	0.0212322	1.67301	1504	162	28	21110	SERPING1,C3,COL3A1,FBN1,APP,IGFBP2,IL6,SERPINE1,FN1,CTSC,INHBA,LOX,SDC4,THBS1,SEMA7A,B2M,APOE,PNP,H4C15,RBP4,ITGA2,PSMA1,HSPA9,CALR,HSPA1A,LAMP1,PRDX2,RTN4
GO:BP	cell death	GO:0008219	0.0217221	1.6631	2129	162	35	21110	APP,IGFBP3,IL6,SERPINE1,CD44,CCN1,CTSC,CCN2,INHBA,LOX,MMP3,THBS1,MMP2,LCN2,FSTL1,APOE,ATP5F1A,SET,ANXA5,VDAC2,TGM2,VDAC1,AKR1B1,CTSD,HSP90B1,EIF2S1,HSPA9,CALR,HSPA1A,HSPA5,LAMP1,PRDX2,VPS35,TXNDC5,RTN4
GO:BP	response to unfolded protein	GO:0006986	0.0230632	1.63708	138	162	8	21110	THBS1,STC2,HSPA4,HSPE1,EIF2S1,HSPA9,HSPA1A,HSPA5
GO:BP	regulation of protein processing	GO:0070613	0.0231223	1.63597	66	162	6	21110	SERPINE1,SERPINE2,PLAU,THBS1,SPON1,SERPINF2
GO:BP	regulation of transforming growth factor beta production	GO:0071634	0.0233314	1.63206	39	162	5	21110	FN1,LUM,THBS1,SERPINF2,FBLN1
GO:BP	endocytosis	GO:0006897	0.0247797	1.6059	798	162	19	21110	C3,APP,SERPINE1,CDH13,HSPG2,MFGE8,LOXL2,THBS1,B2M,LGALS3BP,APOE,ARF1,CANX,TGM2,AHSG,ITGA2,CALR,RAB7A,ANXA3
GO:BP	programmed cell death	GO:0012501	0.0254591	1.59416	1961	162	33	21110	APP,IGFBP3,IL6,SERPINE1,CD44,CCN1,CTSC,INHBA,LOX,THBS1,MMP2,LCN2,FSTL1,APOE,ATP5F1A,SET,ANXA5,VDAC2,TGM2,VDAC1,AKR1B1,CTSD,HSP90B1,EIF2S1,HSPA9,CALR,HSPA1A,HSPA5,LAMP1,PRDX2,VPS35,TXNDC5,RTN4
GO:BP	cell-cell adhesion	GO:0098609	0.0257764	1.58878	950	162	21	21110	LAMA3,IGFBP2,IL6,CD44,SERPINE2,CDH13,ALCAM,CDH6,FN1,CCN1,LAMB1,SDC4,B2M,CLSTN1,PNP,SERPINF2,JUP,ITGA2,DSP,S100A11,PRDX2
GO:BP	negative regulation of locomotion	GO:0040013	0.0260384	1.58439	340	162	12	21110	COL3A1,IGFBP3,IGFBP5,SERPINE1,TPM1,THBS1,SEMA7A,APOE,CORO1B,JUP,CALR,FBLN1
GO:BP	female pregnancy	GO:0007565	0.0268231	1.57149	185	162	9	21110	IGFBP2,IGFBP5,IGFBP7,STC2,MMP2,ITGA2,PZP,CALR,FBLN1
GO:BP	positive regulation of cell population proliferation	GO:0008284	0.0278834	1.55465	955	162	21	21110	IGFBP2,IGFBP5,IL6,CDH13,FN1,CCN1,CCN2,LAMB1,LAMC1,CLEC11A,THBS1,NRP2,MMP2,LAMC2,PNP,SERPINF2,CAPN1,ITGA2,CALR,FBLN1,RTN4
GO:BP	regulation of angiogenesis	GO:0045765	0.028173	1.55017	287	162	11	21110	C3,IL6,SERPINE1,HSPG2,SPARC,COL4A2,THBS1,THBS2,JUP,ANXA3,RTN4
GO:BP	negative regulation of cell adhesion	GO:0007162	0.028173	1.55017	287	162	11	21110	COL1A1,TGFBI,SERPINE1,SERPINE2,CDH13,SDC4,THBS1,MMP2,ATP5F1B,PRDX2,FBLN1
GO:BP	regulation of vasculature development	GO:1901342	0.0320424	1.49427	291	162	11	21110	C3,IL6,SERPINE1,HSPG2,SPARC,COL4A2,THBS1,THBS2,JUP,ANXA3,RTN4
GO:BP	regulation of protein maturation	GO:1903317	0.0353139	1.45205	71	162	6	21110	SERPINE1,SERPINE2,PLAU,THBS1,SPON1,SERPINF2
GO:BP	regulation of cellular component biogenesis	GO:0044087	0.0357133	1.44717	971	162	21	21110	APP,TPM1,CCN1,CCN2,MMP1,MMP3,SDC4,THBS1,THBS2,CLSTN1,AGRN,APOE,SERPINF2,SEPTIN9,SAR1B,VDAC2,RAB7A,HSPA1A,HSPA5,VPS35,TMSB4X
GO:BP	apoptotic process	GO:0006915	0.0367422	1.43484	1905	162	32	21110	APP,IGFBP3,IL6,SERPINE1,CD44,CCN1,CTSC,INHBA,LOX,THBS1,MMP2,LCN2,FSTL1,APOE,ATP5F1A,SET,ANXA5,VDAC2,TGM2,VDAC1,AKR1B1,CTSD,HSP90B1,EIF2S1,HSPA9,CALR,HSPA1A,HSPA5,PRDX2,VPS35,TXNDC5,RTN4
GO:BP	regulation of biological quality	GO:0065008	0.0391586	1.40717	2964	162	43	21110	SERPING1,COL1A2,COL3A1,APP,IL6,SERPINE1,TPM1,DKK3,SERPINE2,PLAU,FN1,INHBA,THBS1,THBS2,SEMA7A,STC2,NRP2,MMP2,CLSTN1,AGRN,APOE,SERPINF2,RPS5,ARF1,ANXA5,VDAC2,PTGES3,RBP4,JUP,AKR1B1,ATP5F1B,ITGA2,CALR,DSP,RAB7A,HSPA1A,LAMP1,PRDX2,CCT7,FBLN1,VPS35,TMSB4X,RTN4
GO:BP	cellular response to growth factor stimulus	GO:0071363	0.0395467	1.40289	680	162	17	21110	COL1A1,COL1A2,COL3A1,FBN1,APP,CD44,DKK3,CCN1,COL4A2,CCN2,LOX,THBS1,NRP2,FSTL1,CORO1B,HSPA1A,HSPA5
GO:BP	cell communication	GO:0007154	0.0426254	1.37033	6604	162	76	21110	C3,COL1A1,COL1A2,COL3A1,FBN1,LAMA3,APP,IGFBP2,IGFBP3,IGFBP5,IL6,SERPINE1,CD44,DKK3,SERPINE2,PLAU,CDH13,ALCAM,IGFBP7,PTK7,CDH6,FN1,IGFBP4,CCN1,CTSC,COL4A5,COL4A2,CCN2,INHBA,LAMB1,LAMC1,LOX,NID1,CLEC11A,THBS1,SEMA7A,STC2,NRP2,MMP2,LGALS3BP,NUCB1,POSTN,FSTL1,PXDN,CLSTN1,AGRN,APOE,SERPINF2,ARF1,ANXA5,VDAC2,CAPN1,PTGES3,MVP,TGM2,RBP4,JUP,AHSG,VDAC1,CTSD,ITGA2,EIF2S1,CALR,DSP,RAB7A,GSTO1,HSPA1A,HSPA5,L…
GO:BP	signaling	GO:0023052	0.0445342	1.35131	6493	162	75	21110	C3,COL1A1,COL1A2,COL3A1,FBN1,LAMA3,APP,IGFBP2,IGFBP3,IGFBP5,IL6,SERPINE1,CD44,DKK3,SERPINE2,PLAU,CDH13,ALCAM,IGFBP7,PTK7,CDH6,FN1,IGFBP4,CCN1,CTSC,COL4A5,COL4A2,CCN2,INHBA,LAMB1,LAMC1,LOX,NID1,CLEC11A,THBS1,SEMA7A,STC2,NRP2,MMP2,LGALS3BP,NUCB1,POSTN,FSTL1,PXDN,CLSTN1,AGRN,APOE,SERPINF2,ARF1,ANXA5,VDAC2,CAPN1,PTGES3,MVP,TGM2,RBP4,JUP,AHSG,VDAC1,CTSD,ITGA2,EIF2S1,CALR,RAB7A,GSTO1,HSPA1A,HSPA5,LAMP1…
GO:BP	embryonic morphogenesis	GO:0048598	0.0460948	1.33635	618	162	16	21110	COL5A1,FBN1,LAMA3,LAMB3,PTK7,FN1,CCN1,COL4A2,COL6A1,INHBA,LAMB1,SDC4,COL12A1,MMP2,RBP4,ITGA2
GO:BP	negative regulation of cell motility	GO:2000146	0.0465477	1.3321	303	162	11	21110	COL3A1,IGFBP3,IGFBP5,SERPINE1,TPM1,THBS1,APOE,CORO1B,JUP,CALR,FBLN1
GO:BP	signal transduction	GO:0007165	0.0473292	1.32487	6034	162	71	21110	C3,COL1A1,COL1A2,COL3A1,FBN1,LAMA3,APP,IGFBP2,IGFBP3,IGFBP5,IL6,SERPINE1,CD44,DKK3,SERPINE2,PLAU,CDH13,ALCAM,IGFBP7,PTK7,CDH6,FN1,IGFBP4,CCN1,CTSC,COL4A5,COL4A2,CCN2,INHBA,LAMB1,LAMC1,LOX,NID1,CLEC11A,THBS1,SEMA7A,STC2,NRP2,MMP2,LGALS3BP,NUCB1,POSTN,FSTL1,PXDN,AGRN,APOE,SERPINF2,ANXA5,VDAC2,CAPN1,PTGES3,MVP,TGM2,JUP,AHSG,CTSD,ITGA2,EIF2S1,CALR,RAB7A,GSTO1,HSPA1A,HSPA5,LAMP1,S100A11,PRDX2,FBLN1,VP…
GO:BP	collagen catabolic process	GO:0030574	0.0477054	1.32143	45	162	5	21110	CST3,MMP1,MMP3,MMP7,MMP2
GO:BP	response to oxidative stress	GO:0006979	0.0511548	1.29111	425	162	13	21110	COL1A1,APP,IL6,TPM1,MMP3,STC2,MMP2,PXDN,APOE,IDH1,EIF2S1,HSPA1A,PRDX2
GO:BP	regulation of insulin-like growth factor receptor signaling pathway	GO:0043567	0.0528174	1.27722	23	162	4	21110	IGFBP2,IGFBP3,IGFBP5,IGFBP4
GO:BP	homeostatic process	GO:0042592	0.0550042	1.2596	1673	162	29	21110	COL3A1,APP,IGFBP5,IL6,CCN2,INHBA,LAMC1,LOX,STC2,B2M,LCN2,FSTL1,APOE,ARF1,RPS14,SAR1B,TGM2,RBP4,AKR1B1,ATP5F1B,HSP90B1,HSPA9,CALR,RAB7A,GSTO1,HSPA1A,PRDX2,RCN3,RTN4
GO:BP	positive regulation of gene expression	GO:0010628	0.0585023	1.23283	1165	162	23	21110	C3,APP,IL6,SERPINE1,FN1,ACTA1,CCN2,INHBA,LUM,THBS1,SEMA7A,B2M,SPON1,PNP,KRT17,SERPINF2,RBP4,ITGA2,CALR,HSPA1A,FBLN1,VPS35,RTN4
GO:BP	response to inorganic substance	GO:0010035	0.059265	1.2272	562	162	15	21110	COL1A1,APP,IGFBP2,IL6,ACTA1,LOXL2,MMP3,THBS1,B2M,MMP2,ATP5F1A,EIF2S1,CALR,HSPA5,PRDX2
GO:BP	regulation of cell growth	GO:0001558	0.0605912	1.21759	432	162	13	21110	IGFBP3,IGFBP5,SERPINE2,IGFBP7,FN1,IGFBP4,INHBA,SEMA7A,CLSTN1,APOE,KRT17,HSPA1A,RTN4
GO:BP	positive regulation of response to external stimulus	GO:0032103	0.064287	1.19188	566	162	15	21110	C3,APP,IL6,SERPINE1,PLAU,CDH13,CTSC,THBS1,SERPINF2,ITGA2,CALR,HSPA1A,LAMP1,TMSB4X,RTN4
GO:BP	response to topologically incorrect protein	GO:0035966	0.0672378	1.17239	160	162	8	21110	THBS1,STC2,HSPA4,HSPE1,EIF2S1,HSPA9,HSPA1A,HSPA5
GO:BP	cellular response to transforming growth factor beta stimulus	GO:0071560	0.0677885	1.16884	260	162	10	21110	COL1A1,COL1A2,COL3A1,FBN1,DKK3,COL4A2,LOX,THBS1,HSPA1A,HSPA5
GO:BP	response to endoplasmic reticulum stress	GO:0034976	0.0677885	1.16884	260	162	10	21110	THBS1,STC2,CANX,HSP90B1,EIF2S1,CALR,PDIA4,HSPA1A,HSPA5,RCN3
GO:BP	regulation of response to wounding	GO:1903034	0.0702978	1.15306	161	162	8	21110	SERPING1,SERPINE1,SERPINE2,PLAU,THBS1,APOE,SERPINF2,PRDX2
GO:BP	regulation of response to stress	GO:0080134	0.0755079	1.12201	1438	162	26	21110	SERPING1,C3,APP,IL6,SERPINE1,CD44,SERPINE2,PLAU,CTSC,CCN2,MMP3,THBS1,SEMA7A,APOE,SERPINF2,AHSG,VDAC1,ITGA2,PSMA1,HSPA1A,HSPA5,LAMP1,PRDX2,VPS35,TMSB4X,RTN4
GO:BP	negative regulation of catalytic activity	GO:0043086	0.0756792	1.12102	644	162	16	21110	SERPING1,CST3,APP,SERPINE1,CD44,SERPINE2,CST6,THBS1,TIMP2,COL6A3,APOE,SERPINF2,MVP,AHSG,ITIH2,PZP
GO:BP	cell junction assembly	GO:0034329	0.0803399	1.09507	444	162	13	21110	LAMA3,APP,CDH6,FN1,LAMC1,SDC4,THBS1,THBS2,CLSTN1,AGRN,JUP,ITGA2,VPS35
GO:BP	cellular response to organic cyclic compound	GO:0071407	0.0816799	1.08788	578	162	15	21110	COL1A1,APP,IGFBP5,INHBA,MMP2,ATP5F1A,PTGES3,TGM2,JUP,ITGA2,HSP90B1,CALR,HSPA1A,HSPA5,VPS35
GO:BP	negative regulation of signaling	GO:0023057	0.0819693	1.08635	1359	162	25	21110	FBN1,IGFBP2,IGFBP3,IGFBP5,IL6,SERPINE1,CD44,DKK3,SERPINE2,IGFBP4,INHBA,THBS1,PXDN,APOE,ARF1,VDAC2,MVP,AHSG,CALR,RAB7A,HSPA1A,HSPA5,PRDX2,FBLN1,TMSB4X
GO:BP	negative regulation of cell communication	GO:0010648	0.0819693	1.08635	1359	162	25	21110	FBN1,IGFBP2,IGFBP3,IGFBP5,IL6,SERPINE1,CD44,DKK3,SERPINE2,IGFBP4,INHBA,THBS1,PXDN,APOE,ARF1,VDAC2,MVP,AHSG,CALR,RAB7A,HSPA1A,HSPA5,PRDX2,FBLN1,TMSB4X
GO:BP	response to transforming growth factor beta	GO:0071559	0.0822132	1.08506	266	162	10	21110	COL1A1,COL1A2,COL3A1,FBN1,DKK3,COL4A2,LOX,THBS1,HSPA1A,HSPA5
GO:BP	positive regulation of collagen biosynthetic process	GO:0032967	0.0875865	1.05756	26	162	4	21110	CCN2,INHBA,SERPINF2,ITGA2
GO:BP	regulation of defense response	GO:0031347	0.0899919	1.0458	726	162	17	21110	SERPING1,C3,APP,IL6,SERPINE1,CTSC,MMP3,SEMA7A,APOE,AHSG,ITGA2,PSMA1,HSPA1A,LAMP1,VPS35,TMSB4X,RTN4
GO:BP	response to oxygen levels	GO:0070482	0.0932373	1.03041	327	162	11	21110	COL1A1,PLOD1,PLAU,CCN2,LOXL2,THBS1,STC2,MMP2,ITGA2,HSP90B1,RTN4
GO:BP	regulation of anatomical structure morphogenesis	GO:0022603	0.0945056	1.02454	880	162	19	21110	C3,CST3,IL6,SERPINE1,CD44,TPM1,PTK7,HSPG2,SPARC,FN1,COL4A2,THBS1,THBS2,SEMA7A,CORO1B,JUP,ANXA3,VPS35,RTN4
GO:BP	response to mechanical stimulus	GO:0009612	0.101245	0.994626	219	162	9	21110	COL1A1,IGFBP2,SERPINE2,ACTA1,THBS1,MMP2,KRT5,JUP,ITGA2
GO:BP	positive regulation of collagen metabolic process	GO:0010714	0.102206	0.990523	27	162	4	21110	CCN2,INHBA,SERPINF2,ITGA2
GO:BP	substrate-dependent cell migration	GO:0006929	0.102206	0.990523	27	162	4	21110	FN1,ATP5F1B,ITGA2,FBLN1
GO:BP	defense response	GO:0006952	0.103246	0.986125	1823	162	30	21110	SERPING1,C3,CST3,APP,IL6,SERPINE1,CD44,HSPG2,FN1,IGFBP4,CTSC,INHBA,MMP3,THBS1,SEMA7A,LCN2,LGALS3BP,APOE,SERPINF2,AHSG,VDAC1,ITGA2,PSMA1,ANXA3,HSPA1A,LAMP1,PRDX2,VPS35,TMSB4X,RTN4
GO:BP	heart development	GO:0007507	0.111253	0.953688	594	162	15	21110	COL3A1,COL5A1,FBN1,TPM1,PTK7,FN1,CCN1,INHBA,LOX,NRP2,MMP2,RBP4,CALR,DSP,RTN4
GO:BP	keratinocyte differentiation	GO:0030216	0.117069	0.931556	173	162	8	21110	KRT10,KRT17,KRT2,KRT5,KRT14,DSP,KRT75,KRT6B
GO:BP	regulation of chemotaxis	GO:0050920	0.120538	0.918875	224	162	9	21110	IL6,SERPINE1,CDH13,THBS1,SEMA7A,CORO1B,ITGA2,CALR,TMSB4X
GO:BP	cytokine production	GO:0001816	0.123766	0.907399	745	162	17	21110	C3,COL3A1,APP,IL6,SERPINE1,FN1,INHBA,LUM,THBS1,SEMA7A,B2M,PNP,SERPINF2,HSPA1A,FBLN1,TMSB4X,RTN4
GO:BP	embryo implantation	GO:0007566	0.127695	0.893827	55	162	5	21110	IGFBP7,STC2,MMP2,CALR,FBLN1
GO:BP	regulation of blood vessel endothelial cell migration	GO:0043535	0.127901	0.893126	89	162	6	21110	THBS1,APOE,ATP5F1A,JUP,ATP5F1B,TMSB4X
GO:BP	negative regulation of response to external stimulus	GO:0032102	0.130156	0.885534	401	162	12	21110	SERPING1,SERPINE1,SERPINE2,PLAU,THBS1,SEMA7A,APOE,SERPINF2,CORO1B,PSMA1,PRDX2,VPS35
GO:BP	connective tissue development	GO:0061448	0.130206	0.88537	281	162	10	21110	COL1A1,COL3A1,COL5A1,TGFBI,CD44,CCN1,BGN,CCN2,LOX,LOXL2
GO:BP	regulation of extracellular matrix organization	GO:1903053	0.139351	0.85589	56	162	5	21110	CST3,IL6,LAMB1,LAMC1,NID1
GO:BP	cellular response to UV-A	GO:0071492	0.13993	0.85409	11	162	3	21110	MMP1,MMP3,MMP2
GO:BP	regulation of basement membrane organization	GO:0110011	0.13993	0.85409	11	162	3	21110	LAMB1,LAMC1,NID1
GO:BP	regulation of amide metabolic process	GO:0034248	0.152744	0.816037	473	162	13	21110	APP,IGFBP5,IL6,CCN1,THBS1,SPON1,APOE,KRT17,RPS14,ITGA2,EIF2S1,CALR,RTN4
GO:BP	negative regulation of cell migration	GO:0030336	0.155185	0.80915	287	162	10	21110	COL3A1,IGFBP3,IGFBP5,SERPINE1,TPM1,THBS1,APOE,CORO1B,JUP,CALR
GO:BP	regulation of endocytosis	GO:0030100	0.16913	0.77178	290	162	10	21110	C3,SERPINE1,CDH13,B2M,APOE,ARF1,TGM2,AHSG,ITGA2,CALR
GO:BP	negative regulation of signal transduction	GO:0009968	0.175877	0.754792	1252	162	23	21110	FBN1,IGFBP2,IGFBP3,IGFBP5,IL6,SERPINE1,CD44,DKK3,SERPINE2,IGFBP4,THBS1,PXDN,APOE,VDAC2,MVP,AHSG,CALR,RAB7A,HSPA1A,HSPA5,PRDX2,FBLN1,TMSB4X
GO:BP	negative regulation of cell death	GO:0060548	0.182041	0.739831	1005	162	20	21110	IL6,SERPINE1,CD44,CCN1,CCN2,THBS1,FSTL1,APOE,SET,ANXA5,VDAC2,VDAC1,AKR1B1,HSP90B1,HSPA9,HSPA1A,HSPA5,PRDX2,VPS35,TXNDC5
GO:BP	skin morphogenesis	GO:0043589	0.185522	0.731605	12	162	3	21110	COL1A1,COL1A2,ITGA2
GO:BP	collagen-activated tyrosine kinase receptor signaling pathway	GO:0038063	0.185522	0.731605	12	162	3	21110	COL1A1,COL4A5,COL4A2
GO:BP	positive regulation of cell differentiation	GO:0045597	0.190518	0.720065	849	162	18	21110	COL1A1,IGFBP3,IL6,SERPINE1,SERPINE2,FN1,CCN1,CCN2,INHBA,LAMB1,LAMC1,LOXL2,NID1,SEMA7A,PNP,SERPINF2,TGM2,HSPA1A
GO:BP	positive regulation of wound healing	GO:0090303	0.194384	0.71134	60	162	5	21110	SERPINE1,PLAU,THBS1,SERPINF2,PRDX2
GO:BP	cell-substrate junction assembly	GO:0007044	0.195237	0.709437	96	162	6	21110	LAMA3,FN1,LAMC1,SDC4,THBS1,ITGA2
GO:BP	lung development	GO:0030324	0.217292	0.662955	189	162	8	21110	COL3A1,IGFBP5,PTK7,CCN2,LOX,PTGES3,RBP4,RCN3
GO:BP	response to decreased oxygen levels	GO:0036293	0.21752	0.662502	299	162	10	21110	PLOD1,PLAU,CCN2,LOXL2,THBS1,STC2,MMP2,ITGA2,HSP90B1,RTN4
GO:BP	regulation of ERK1 and ERK2 cascade	GO:0070372	0.229733	0.638776	301	162	10	21110	APP,CD44,FN1,CCN1,CCN2,INHBA,SEMA7A,APOE,SERPINF2,FBLN1
GO:BP	positive regulation of integrin-mediated signaling pathway	GO:2001046	0.23982	0.620114	13	162	3	21110	LAMB1,LAMC1,NID1
GO:BP	positive regulation of insulin-like growth factor receptor signaling pathway	GO:0043568	0.23982	0.620114	13	162	3	21110	IGFBP3,IGFBP5,IGFBP4
GO:BP	cellular response to manganese ion	GO:0071287	0.23982	0.620114	13	162	3	21110	APP,EIF2S1,HSPA5
GO:BP	positive regulation of chemotaxis	GO:0050921	0.250907	0.600487	144	162	7	21110	IL6,SERPINE1,CDH13,THBS1,ITGA2,CALR,TMSB4X
GO:BP	respiratory tube development	GO:0030323	0.251173	0.600027	193	162	8	21110	COL3A1,IGFBP5,PTK7,CCN2,LOX,PTGES3,RBP4,RCN3
GO:BP	regulation of localization	GO:0032879	0.275333	0.560142	2115	162	32	21110	C3,APP,IL6,SERPINE1,SERPINE2,CDH13,INHBA,SDC4,THBS1,STC2,B2M,APOE,KRT5,ARF1,SAR1B,CAPN1,TGM2,RBP4,JUP,AHSG,VDAC1,CTSD,ITGA2,CALR,RAB7A,GSTO1,HSPA1A,LAMP1,CCT7,VPS35,TMSB4X,RTN4
GO:BP	zymogen activation	GO:0031638	0.285056	0.54507	65	162	5	21110	SERPINE1,SERPINE2,PLAU,THBS1,SERPINF2
GO:BP	immune system process	GO:0002376	0.285084	0.545027	2710	162	38	21110	SERPING1,C3,COL3A1,FBN1,APP,IGFBP2,IL6,SERPINE1,CD44,ALCAM,FN1,CTSC,INHBA,LOX,MMP3,SDC4,THBS1,SEMA7A,B2M,MMP2,LCN2,PXDN,APOE,PNP,RPS14,H4C15,SAR1B,RBP4,CTSD,ITGA2,PSMA1,HSPA9,CALR,ANXA3,HSPA1A,LAMP1,PRDX2,RTN4
GO:BP	epithelial cell differentiation	GO:0030855	0.287556	0.541278	722	162	16	21110	SERPINE1,TAGLN,PTK7,FSTL1,KRT9,KRT10,KRT17,KRT2,KRT5,KRT14,VDAC1,AKR1B1,ITGA2,DSP,KRT75,KRT6B
GO:BP	cell-substrate junction organization	GO:0150115	0.288141	0.540395	103	162	6	21110	LAMA3,FN1,LAMC1,SDC4,THBS1,ITGA2
GO:BP	negative regulation of angiogenesis	GO:0016525	0.288141	0.540395	103	162	6	21110	SERPINE1,HSPG2,SPARC,COL4A2,THBS1,THBS2
GO:BP	response to UV-A	GO:0070141	0.303507	0.517831	14	162	3	21110	MMP1,MMP3,MMP2
GO:BP	negative regulation of blood vessel morphogenesis	GO:2000181	0.303864	0.517321	104	162	6	21110	SERPINE1,HSPG2,SPARC,COL4A2,THBS1,THBS2
GO:BP	response to peptide	GO:1901652	0.304462	0.516467	507	162	13	21110	COL1A1,COL3A1,FBN1,APP,IGFBP2,IGFBP5,CCN2,INHBA,MMP3,STC2,MMP2,AHSG,CTSD
GO:BP	negative regulation of apoptotic process	GO:0043066	0.315186	0.501433	884	162	18	21110	IL6,SERPINE1,CD44,CCN1,THBS1,FSTL1,APOE,SET,ANXA5,VDAC2,VDAC1,AKR1B1,HSP90B1,HSPA9,HSPA1A,HSPA5,PRDX2,TXNDC5
GO:BP	negative regulation of vasculature development	GO:1901343	0.320258	0.4945	105	162	6	21110	SERPINE1,HSPG2,SPARC,COL4A2,THBS1,THBS2
GO:BP	positive regulation of leukocyte migration	GO:0002687	0.323288	0.49041	150	162	7	21110	APP,IL6,SERPINE1,THBS1,ITGA2,CALR,RTN4
GO:BP	transmembrane receptor protein serine/threonine kinase signaling pathway	GO:0007178	0.336384	0.473164	378	162	11	21110	COL1A2,COL3A1,FBN1,DKK3,CCN1,INHBA,LOX,THBS1,FSTL1,HSPA1A,HSPA5
GO:BP	positive regulation of substrate-dependent cell migration, cell attachment to substrate	GO:1904237	0.349411	0.456664	3	162	2	21110	FN1,FBLN1
GO:BP	regulation of substrate-dependent cell migration, cell attachment to substrate	GO:1904235	0.349411	0.456664	3	162	2	21110	FN1,FBLN1
GO:BP	positive regulation of type B pancreatic cell apoptotic process	GO:2000676	0.349411	0.456664	3	162	2	21110	IL6,EIF2S1
GO:BP	cellular component assembly	GO:0022607	0.351601	0.45395	4661	162	56	21110	COL1A2,COL3A1,LAMA3,LAMB3,APP,TPM1,CDH13,CDH6,FN1,ACTA1,CCN2,LAMB1,LAMC1,LOX,MMP1,MMP3,QSOX1,SDC4,THBS1,THBS2,B2M,PXDN,CLSTN1,AGRN,APOE,KRT10,KRT5,KRT14,SERPINF2,RPL6,RPS5,H3C15,CORO1B,H2BC18,RPS14,H4C15,SEPTIN9,SET,SAR1B,VDAC2,PTGES3,JUP,CTSD,HSPA4,ITGA2,HSP90B1,EIF2S1,HSPA9,CALR,RAB7A,H1-2,HSPA1A,HSPA5,VPS35,TMSB4X,RTN4
GO:BP	embryo development	GO:0009790	0.369943	0.431865	1144	162	21	21110	COL1A1,COL3A1,COL5A1,FBN1,LAMA3,LAMB3,PTK7,FN1,CCN1,COL4A2,COL6A1,INHBA,LAMB1,SDC4,NRP2,COL12A1,MMP2,RPL13,RBP4,ITGA2,RTN4
GO:BP	regulation of cytokine production	GO:0001817	0.374446	0.42661	739	162	16	21110	C3,APP,IL6,SERPINE1,FN1,INHBA,LUM,THBS1,SEMA7A,B2M,PNP,SERPINF2,HSPA1A,FBLN1,TMSB4X,RTN4
GO:BP	regulation of transport	GO:0051049	0.376289	0.424478	1771	162	28	21110	C3,APP,IL6,SERPINE1,SERPINE2,CDH13,INHBA,SDC4,THBS1,STC2,B2M,APOE,ARF1,SAR1B,CAPN1,TGM2,RBP4,JUP,AHSG,VDAC1,ITGA2,CALR,RAB7A,GSTO1,HSPA1A,LAMP1,VPS35,TMSB4X
GO:BP	response to salt	GO:1902074	0.376901	0.423772	383	162	11	21110	COL1A1,IGFBP2,ACTA1,THBS1,B2M,AGRN,TGM2,ITGA2,HSP90B1,CALR,HSPA5
GO:BP	transforming growth factor beta1 production	GO:0032905	0.377249	0.423372	15	162	3	21110	COL3A1,LUM,THBS1
GO:BP	basement membrane assembly	GO:0070831	0.377249	0.423372	15	162	3	21110	LAMB3,LAMB1,PXDN
GO:BP	transforming growth factor beta receptor signaling pathway	GO:0007179	0.392767	0.405865	206	162	8	21110	COL1A2,COL3A1,FBN1,DKK3,LOX,THBS1,HSPA1A,HSPA5
GO:BP	positive regulation of endocytosis	GO:0045807	0.395763	0.402565	155	162	7	21110	C3,SERPINE1,B2M,APOE,AHSG,ITGA2,CALR
GO:BP	regulation of primary metabolic process	GO:0080090	0.418415	0.378393	5836	162	66	21110	SERPING1,C3,COL1A1,CST3,APP,IGFBP3,IGFBP5,IL6,SERPINE1,CD44,DKK3,SERPINE2,PLAU,CDH13,IGFBP7,CST6,FN1,IGFBP4,CCN1,CTSC,CCN2,INHBA,LOX,LOXL2,LUM,SDC4,THBS1,TIMP2,SEMA7A,COL6A3,SPON1,AGRN,APOE,KRT17,SERPINF2,RPL6,RPS14,USP5,SET,IDH1,PTGES3,MVP,JUP,AHSG,CTSD,HSPE1,ITGA2,ITIH2,PZP,HSP90B1,EIF2S1,CALR,RAB7A,ANXA3,H1-2,HSPA1A,HSPA5,S100A11,PRDX2,CCT7,FBLN1,VPS35,RCN3,TMSB4X,HNRNPA2B1,RTN4
GO:BP	negative regulation of programmed cell death	GO:0043069	0.420402	0.376335	905	162	18	21110	IL6,SERPINE1,CD44,CCN1,THBS1,FSTL1,APOE,SET,ANXA5,VDAC2,VDAC1,AKR1B1,HSP90B1,HSPA9,HSPA1A,HSPA5,PRDX2,TXNDC5
GO:BP	ERK1 and ERK2 cascade	GO:0070371	0.427815	0.368744	325	162	10	21110	APP,CD44,FN1,CCN1,CCN2,INHBA,SEMA7A,APOE,SERPINF2,FBLN1
GO:BP	regulation of MAPK cascade	GO:0043408	0.432127	0.364389	672	162	15	21110	APP,IGFBP3,IL6,CD44,FN1,IGFBP4,CCN1,CCN2,INHBA,THBS1,SEMA7A,APOE,SERPINF2,PRDX2,FBLN1
GO:BP	response to activity	GO:0014823	0.43302	0.363492	71	162	5	21110	IL6,COL4A2,MMP2,ATP5F1A,ITGA2
GO:BP	positive regulation of response to wounding	GO:1903036	0.43302	0.363492	71	162	5	21110	SERPINE1,PLAU,THBS1,SERPINF2,PRDX2
GO:BP	substrate adhesion-dependent cell spreading	GO:0034446	0.433893	0.362618	111	162	6	21110	LAMB3,FN1,LAMB1,LAMC1,CALR,FBLN1
GO:BP	cartilage development	GO:0051216	0.447622	0.349089	210	162	8	21110	COL1A1,COL3A1,TGFBI,CD44,CCN1,BGN,CCN2,LOXL2
GO:BP	endothelial cell proliferation	GO:0001935	0.462738	0.334665	159	162	7	21110	CDH13,SPARC,LOXL2,THBS1,NRP2,APOE,ATP5F1A
GO:BP	negative regulation of nitrogen compound metabolic process	GO:0051172	0.468966	0.328859	2374	162	34	21110	SERPING1,CST3,APP,IGFBP3,IGFBP5,IL6,SERPINE1,CD44,DKK3,SERPINE2,PLAU,CST6,LOXL2,THBS1,TIMP2,COL6A3,SPON1,APOE,SERPINF2,RPS14,SET,MVP,AHSG,ITIH2,PZP,EIF2S1,CALR,H1-2,HSPA1A,S100A11,FBLN1,VPS35,HNRNPA2B1,RTN4
GO:BP	response to retinoic acid	GO:0032526	0.47811	0.320473	113	162	6	21110	COL1A1,IGFBP2,IGFBP7,PTK7,MMP2,RBP4
GO:BP	positive regulation of intracellular signal transduction	GO:1902533	0.479058	0.319612	997	162	19	21110	COL3A1,APP,IGFBP3,IGFBP5,IL6,CD44,CDH13,FN1,IGFBP4,CCN2,INHBA,THBS1,SEMA7A,APOE,SERPINF2,TGM2,CALR,PRDX2,RTN4
GO:BP	regulation of vesicle-mediated transport	GO:0060627	0.486413	0.312994	532	162	13	21110	C3,SERPINE1,CDH13,SDC4,B2M,APOE,ARF1,TGM2,AHSG,ITGA2,CALR,RAB7A,LAMP1
GO:BP	positive regulation of molecular function	GO:0044093	0.489604	0.310155	1522	162	25	21110	APP,IL6,CD44,TPM1,CCN1,CCN2,SDC4,THBS1,B2M,SPON1,AGRN,APOE,PTGES3,TGM2,JUP,CTSD,HSPE1,ITGA2,EIF2S1,GSTO1,ANXA3,HSPA1A,RCN3,TMSB4X,HNRNPA2B1
GO:BP	respiratory system development	GO:0060541	0.508611	0.293614	214	162	8	21110	COL3A1,IGFBP5,PTK7,CCN2,LOX,PTGES3,RBP4,RCN3
GO:BP	blood vessel endothelial cell migration	GO:0043534	0.525799	0.27918	115	162	6	21110	THBS1,APOE,ATP5F1A,JUP,ATP5F1B,TMSB4X
GO:BP	multicellular organismal-level homeostasis	GO:0048871	0.543554	0.264757	764	162	16	21110	COL3A1,IL6,CCN2,INHBA,LAMC1,B2M,LCN2,FSTL1,RPS14,RBP4,AKR1B1,HSPA9,RAB7A,HSPA1A,PRDX2,RCN3
GO:BP	regulation of transmembrane receptor protein serine/threonine kinase signaling pathway	GO:0090092	0.565321	0.247705	275	162	9	21110	FBN1,DKK3,CCN1,INHBA,LOX,THBS1,FSTL1,HSPA1A,HSPA5
GO:BP	response to corticosteroid	GO:0031960	0.624084	0.204757	167	162	7	21110	COL1A1,IGFBP2,IL6,IGFBP7,CCN2,ATP5F1A,ANXA3
GO:BP	negative regulation of endothelial cell proliferation	GO:0001937	0.653262	0.184912	43	162	4	21110	SPARC,THBS1,APOE,ATP5F1A
GO:BP	negative regulation of amyloid-beta formation	GO:1902430	0.665208	0.177042	18	162	3	21110	SPON1,APOE,RTN4
GO:BP	maintenance of location	GO:0051235	0.672319	0.172424	344	162	10	21110	C3,FBN1,IL6,LCN2,APOE,HSP90B1,CALR,GSTO1,HSPA5,TMSB4X
GO:BP	regulation of cell-matrix adhesion	GO:0001952	0.691625	0.160129	121	162	6	21110	SERPINE1,PLAU,CDH13,SDC4,THBS1,JUP
GO:BP	substrate-dependent cell migration, cell attachment to substrate	GO:0006931	0.695292	0.157833	4	162	2	21110	FN1,FBLN1
GO:BP	regulation of smooth muscle cell-matrix adhesion	GO:2000097	0.695292	0.157833	4	162	2	21110	SERPINE1,PLAU
GO:BP	positive regulation of cytokine production	GO:0001819	0.701959	0.153688	481	162	12	21110	C3,APP,IL6,SERPINE1,LUM,THBS1,SEMA7A,B2M,PNP,SERPINF2,HSPA1A,RTN4
GO:BP	vesicle-mediated transport	GO:0016192	0.719072	0.143228	1654	162	26	21110	C3,APP,SERPINE1,CDH13,HSPG2,MFGE8,LOXL2,SDC4,THBS1,B2M,LGALS3BP,CLSTN1,APOE,ARF1,CANX,SAR1B,COPZ1,TGM2,AHSG,ITGA2,CALR,RAB7A,ANXA3,HSPA1A,LAMP1,VPS35
GO:BP	positive regulation of MAPK cascade	GO:0043410	0.728592	0.137515	483	162	12	21110	APP,IGFBP3,IL6,CD44,IGFBP4,CCN2,INHBA,THBS1,SEMA7A,APOE,SERPINF2,PRDX2
GO:BP	response to hypoxia	GO:0001666	0.753091	0.123153	286	162	9	21110	PLOD1,PLAU,LOXL2,THBS1,STC2,MMP2,ITGA2,HSP90B1,RTN4
GO:BP	response to estradiol	GO:0032355	0.755155	0.121964	123	162	6	21110	COL1A1,IGFBP2,CCN2,MMP2,ITGA2,CALR
GO:BP	regulation of erythrocyte differentiation	GO:0045646	0.779358	0.108263	45	162	4	21110	INHBA,B2M,HSPA9,HSPA1A
GO:BP	response to amino acid	GO:0043200	0.788585	0.103151	124	162	6	21110	COL1A1,COL1A2,COL3A1,COL6A1,CCN2,MMP2
GO:BP	cell projection organization	GO:0030030	0.803413	0.095061	1573	162	25	21110	LAMA3,APP,IL6,CD44,TPM1,CDH13,ALCAM,PTK7,FN1,LAMB1,SDC4,SEMA7A,NRP2,B2M,MMP2,LAMC2,AGRN,APOE,CORO1B,ARF1,SEPTIN9,ITGA2,HSPA5,VPS35,RTN4
GO:BP	cellular response to amino acid stimulus	GO:0071230	0.848072	0.0715672	82	162	5	21110	COL1A1,COL1A2,COL3A1,COL6A1,MMP2
GO:BP	cellular component biogenesis	GO:0044085	0.849388	0.0708937	4930	162	57	21110	COL1A2,COL3A1,LAMA3,LAMB3,APP,TPM1,CDH13,CDH6,FN1,ACTA1,CCN1,CCN2,LAMB1,LAMC1,LOX,MMP1,MMP3,QSOX1,SDC4,THBS1,THBS2,B2M,PXDN,CLSTN1,AGRN,APOE,KRT10,KRT5,KRT14,SERPINF2,RPL6,RPS5,H3C15,CORO1B,H2BC18,RPS14,H4C15,SEPTIN9,SET,SAR1B,VDAC2,PTGES3,JUP,CTSD,HSPA4,ITGA2,HSP90B1,EIF2S1,HSPA9,CALR,RAB7A,H1-2,HSPA1A,HSPA5,VPS35,TMSB4X,RTN4
GO:BP	positive regulation of supramolecular fiber organization	GO:1902905	0.886214	0.0524612	177	162	7	21110	APP,TPM1,CCN2,SDC4,APOE,SERPINF2,HSPA1A
GO:BP	axon extension	GO:0048675	0.895859	0.0477602	127	162	6	21110	ALCAM,FN1,SEMA7A,NRP2,APOE,RTN4
GO:BP	gland morphogenesis	GO:0022612	0.895859	0.0477602	127	162	6	21110	IGFBP5,IL6,MMP2,CAPN1,TGM2,RTN4
GO:BP	keratinization	GO:0031424	0.896905	0.0472536	83	162	5	21110	KRT17,KRT2,KRT5,KRT75,KRT6B
GO:BP	positive regulation of proteolysis	GO:0045862	0.919292	0.0365465	358	162	10	21110	CCN1,CTSC,CCN2,SPON1,APOE,USP5,CTSD,HSPE1,HSPA1A,RCN3
GO:BP	insulin-like growth factor receptor signaling pathway	GO:0048009	0.999791	9.0636E-05	48	162	4	21110	IGFBP2,IGFBP3,IGFBP5,IGFBP4
GO:BP	chorio-allantoic fusion	GO:0060710	1	0	7	162	1	21110	CCN1
GO:BP	negative regulation of ERK1 and ERK2 cascade	GO:0070373	1	0	73	162	1	21110	FBLN1
GO:BP	tube closure	GO:0060606	1	0	95	162	2	21110	PTK7,SDC4
GO:BP	regulation of ribonuclease activity	GO:0060700	1	0	9	162	1	21110	HSPA1A
GO:BP	positive regulation of ERK1 and ERK2 cascade	GO:0070374	1	0	213	162	7	21110	APP,CD44,CCN2,INHBA,SEMA7A,APOE,SERPINF2
GO:BP	cellular heat acclimation	GO:0070370	1	0	5	162	1	21110	HSPA1A
GO:BP	protein heterotrimerization	GO:0070208	1	0	1	162	1	21110	COL1A2
GO:BP	triglyceride homeostasis	GO:0070328	1	0	37	162	1	21110	APOE
GO:BP	protein trimerization	GO:0070206	1	0	18	162	2	21110	COL1A2,PXDN
GO:BP	sarcoplasmic reticulum calcium ion transport	GO:0070296	1	0	40	162	1	21110	GSTO1
GO:BP	regulation of establishment of protein localization to telomere	GO:0070203	1	0	11	162	1	21110	CCT7
GO:BP	cellular response to hydrogen peroxide	GO:0070301	1	0	87	162	1	21110	IL6
GO:BP	regulation of establishment of protein localization to chromosome	GO:0070202	1	0	12	162	1	21110	CCT7
GO:BP	regulation of morphogenesis of a branching structure	GO:0060688	1	0	52	162	1	21110	RTN4
GO:BP	regulation of stress-activated protein kinase signaling cascade	GO:0070302	1	0	194	162	3	21110	APP,CCN2,SERPINF2
GO:BP	placenta blood vessel development	GO:0060674	1	0	30	162	1	21110	CCN1
GO:BP	regulation of endoribonuclease activity	GO:0060699	1	0	4	162	1	21110	HSPA1A
GO:BP	regulation of establishment of protein localization	GO:0070201	1	0	540	162	8	21110	IL6,APOE,SAR1B,RBP4,JUP,CTSD,CCT7,VPS35
GO:BP	embryonic placenta morphogenesis	GO:0060669	1	0	27	162	1	21110	CCN1
GO:BP	actin-mediated cell contraction	GO:0070252	1	0	100	162	3	21110	TPM1,JUP,DSP
GO:BP	positive regulation of stress-activated protein kinase signaling cascade	GO:0070304	1	0	129	162	3	21110	APP,CCN2,SERPINF2
GO:BP	establishment of protein localization to telomere	GO:0070200	1	0	17	162	1	21110	CCT7
GO:BP	salivary gland cavitation	GO:0060662	1	0	5	162	1	21110	TGM2
GO:BP	regulation of microtubule-based movement	GO:0060632	1	0	58	162	1	21110	LAMP1
GO:BP	protein homotrimerization	GO:0070207	1	0	16	162	1	21110	PXDN
GO:BP	extracellular matrix constituent secretion	GO:0070278	1	0	15	162	1	21110	CCN2
GO:BP	regulation of phospholipid catabolic process	GO:0060696	1	0	7	162	1	21110	IDH1
GO:BP	positive regulation of G0 to G1 transition	GO:0070318	1	0	6	162	1	21110	CCN2
GO:BP	establishment of protein localization to chromosome	GO:0070199	1	0	28	162	1	21110	CCT7
GO:BP	hepatocyte differentiation	GO:0070365	1	0	16	162	1	21110	ITGA2
GO:BP	regulation of G0 to G1 transition	GO:0070316	1	0	37	162	1	21110	CCN2
GO:BP	negative regulation of vascular wound healing	GO:0061044	1	0	5	162	1	21110	SERPINE1
GO:BP	protein localization to chromosome, telomeric region	GO:0070198	1	0	31	162	1	21110	CCT7
GO:BP	membrane organization	GO:0061024	1	0	897	162	14	21110	C3,COL5A1,THBS1,AGRN,APOE,ARF1,SAR1B,VDAC2,HSPA4,ITGA2,HSPA9,RAB7A,HSPA1A,RTN4
GO:BP	hepaticobiliary system development	GO:0061008	1	0	149	162	3	21110	IL6,ITGA2,RTN4
GO:BP	regulation of extent of cell growth	GO:0061387	1	0	112	162	4	21110	FN1,SEMA7A,APOE,RTN4
GO:BP	positive regulation of dendritic spine development	GO:0060999	1	0	36	162	1	21110	APOE
GO:BP	bone trabecula morphogenesis	GO:0061430	1	0	13	162	2	21110	COL1A1,MMP2
GO:BP	regulation of dendritic spine development	GO:0060998	1	0	55	162	1	21110	APOE
GO:BP	trophoblast cell migration	GO:0061450	1	0	16	162	1	21110	CALR
GO:BP	reproductive system development	GO:0061458	1	0	311	162	7	21110	C3,SERPINE2,INHBA,MMP2,IDH1,RBP4,HSPA5
GO:BP	protein localization to lysosome	GO:0061462	1	0	53	162	2	21110	RAB7A,RTN4
GO:BP	dendritic spine development	GO:0060996	1	0	93	162	1	21110	APOE
GO:BP	membrane fusion	GO:0061025	1	0	188	162	1	21110	RAB7A
GO:BP	endocrine hormone secretion	GO:0060986	1	0	56	162	1	21110	INHBA
GO:BP	hematopoietic stem cell homeostasis	GO:0061484	1	0	24	162	1	21110	FSTL1
GO:BP	coronary vasculature development	GO:0060976	1	0	48	162	1	21110	PTK7
GO:BP	negative regulation of gene silencing by RNA	GO:0060967	1	0	16	162	1	21110	IL6
GO:BP	myeloid cell development	GO:0061515	1	0	83	162	2	21110	FBN1,APP
GO:BP	nucleotide-binding oligomerization domain containing signaling pathway	GO:0070423	1	0	25	162	1	21110	HSPA1A
GO:BP	ganglion development	GO:0061548	1	0	17	162	1	21110	NRP2
GO:BP	regulation of gene silencing by RNA	GO:0060966	1	0	36	162	1	21110	IL6
GO:BP	sympathetic ganglion development	GO:0061549	1	0	9	162	1	21110	NRP2
GO:BP	cranial ganglion development	GO:0061550	1	0	5	162	1	21110	NRP2
GO:BP	trigeminal ganglion development	GO:0061551	1	0	4	162	1	21110	NRP2
GO:BP	T follicular helper cell differentiation	GO:0061470	1	0	6	162	1	21110	IL6
GO:BP	heart trabecula morphogenesis	GO:0061384	1	0	33	162	1	21110	RBP4
GO:BP	trabecula morphogenesis	GO:0061383	1	0	48	162	3	21110	COL1A1,MMP2,RBP4
GO:BP	positive regulation of Wnt protein secretion	GO:0061357	1	0	4	162	1	21110	VPS35
GO:BP	muscle structure development	GO:0061061	1	0	664	162	13	21110	COL3A1,IGFBP3,IGFBP5,TAGLN,TPM1,ACTA1,LAMB1,LAMC1,LOX,NID1,COL6A3,CALR,DSP
GO:BP	regulation of vascular wound healing	GO:0061043	1	0	11	162	1	21110	SERPINE1
GO:BP	vascular wound healing	GO:0061042	1	0	20	162	1	21110	SERPINE1
GO:BP	positive regulation of myeloid leukocyte cytokine production involved in immune response	GO:0061081	1	0	34	162	2	21110	SEMA7A,RTN4
GO:BP	myeloid leukocyte cytokine production	GO:0061082	1	0	49	162	2	21110	SEMA7A,RTN4
GO:BP	regulation of protein tyrosine kinase activity	GO:0061097	1	0	81	162	2	21110	APP,MVP
GO:BP	negative regulation of protein tyrosine kinase activity	GO:0061099	1	0	31	162	1	21110	MVP
GO:BP	seminal vesicle development	GO:0061107	1	0	2	162	1	21110	SERPINE2
GO:BP	seminal vesicle epithelium development	GO:0061108	1	0	1	162	1	21110	SERPINE2
GO:BP	negative regulation of heart growth	GO:0061117	1	0	23	162	1	21110	RBP4
GO:BP	regulation of proteasomal protein catabolic process	GO:0061136	1	0	197	162	3	21110	APOE,USP5,HSPA1A
GO:BP	morphogenesis of a branching epithelium	GO:0061138	1	0	188	162	1	21110	TGM2
GO:BP	establishment of monopolar cell polarity	GO:0061162	1	0	24	162	1	21110	PTK7
GO:BP	mammary gland epithelium development	GO:0061180	1	0	72	162	1	21110	RTN4
GO:BP	positive regulation of cartilage development	GO:0061036	1	0	33	162	2	21110	CCN1,LOXL2
GO:BP	establishment or maintenance of bipolar cell polarity	GO:0061245	1	0	58	162	1	21110	PTK7
GO:BP	smooth muscle cell-matrix adhesion	GO:0061302	1	0	6	162	2	21110	SERPINE1,PLAU
GO:BP	regulation of cartilage development	GO:0061035	1	0	73	162	3	21110	CCN1,CCN2,LOXL2
GO:BP	cardiac conduction	GO:0061337	1	0	96	162	2	21110	JUP,DSP
GO:BP	establishment or maintenance of monopolar cell polarity	GO:0061339	1	0	25	162	1	21110	PTK7
GO:BP	eyelid development in camera-type eye	GO:0061029	1	0	14	162	1	21110	INHBA
GO:BP	Wnt protein secretion	GO:0061355	1	0	6	162	1	21110	VPS35
GO:BP	regulation of Wnt protein secretion	GO:0061356	1	0	5	162	1	21110	VPS35
GO:BP	ganglion morphogenesis	GO:0061552	1	0	2	162	1	21110	NRP2
GO:BP	axon development	GO:0061564	1	0	509	162	11	21110	LAMA3,APP,ALCAM,PTK7,FN1,SEMA7A,NRP2,MMP2,LAMC2,APOE,RTN4
GO:BP	actin filament bundle organization	GO:0061572	1	0	162	162	6	21110	TPM1,CCN2,SDC4,SERPINF2,CORO1B,HSP90B1
GO:BP	cytoskeleton-dependent cytokinesis	GO:0061640	1	0	119	162	2	21110	ARF1,SEPTIN9
GO:BP	intracellular protein transmembrane transport	GO:0065002	1	0	55	162	1	21110	HSPA5
GO:BP	protein-containing complex assembly	GO:0065003	1	0	3270	162	28	21110	COL1A2,FN1,LAMC1,MMP1,MMP3,B2M,PXDN,APOE,KRT10,KRT5,RPL6,RPS5,H3C15,H2BC18,RPS14,H4C15,SET,SAR1B,VDAC2,PTGES3,HSPA4,CALR,H1-2,HSPA1A,HSPA5,VPS35,TMSB4X,RTN4
GO:BP	regulation of canonical Wnt signaling pathway	GO:0060828	1	0	249	162	8	21110	COL1A1,IGFBP2,DKK3,PTK7,IGFBP4,APOE,JUP,VPS35
GO:BP	protein-DNA complex assembly	GO:0065004	1	0	248	162	5	21110	H3C15,H2BC18,H4C15,SET,H1-2
GO:BP	protein-lipid complex assembly	GO:0065005	1	0	29	162	1	21110	APOE
GO:BP	negative regulation of response to cytokine stimulus	GO:0060761	1	0	78	162	2	21110	IL6,PXDN
GO:BP	positive regulation of response to cytokine stimulus	GO:0060760	1	0	65	162	1	21110	HSPA1A
GO:BP	neuron cellular homeostasis	GO:0070050	1	0	64	162	2	21110	APP,IL6
GO:BP	intrinsic apoptotic signaling pathway in response to endoplasmic reticulum stress	GO:0070059	1	0	63	162	1	21110	HSPA1A
GO:BP	glycosylation	GO:0070085	1	0	247	162	1	21110	RPN1
GO:BP	regulation of response to cytokine stimulus	GO:0060759	1	0	163	162	3	21110	IL6,PXDN,HSPA1A
GO:BP	glucagon secretion	GO:0070091	1	0	10	162	1	21110	IL6
GO:BP	regulation of glucagon secretion	GO:0070092	1	0	10	162	1	21110	IL6
GO:BP	interleukin-6-mediated signaling pathway	GO:0070102	1	0	18	162	1	21110	IL6
GO:BP	prostate gland epithelium morphogenesis	GO:0060740	1	0	27	162	1	21110	MMP2
GO:BP	mitochondrial translational elongation	GO:0070125	1	0	4	162	1	21110	TUFM
GO:BP	tRNA aminoacylation for mitochondrial protein translation	GO:0070127	1	0	9	162	1	21110	GARS1
GO:BP	labyrinthine layer blood vessel development	GO:0060716	1	0	19	162	1	21110	CCN1
GO:BP	labyrinthine layer morphogenesis	GO:0060713	1	0	22	162	1	21110	CCN1
GO:BP	mitochondrial glycyl-tRNA aminoacylation	GO:0070150	1	0	1	162	1	21110	GARS1
GO:BP	regulation of biomineral tissue development	GO:0070167	1	0	100	162	2	21110	CCN1,AHSG
GO:BP	negative regulation of biomineral tissue development	GO:0070168	1	0	28	162	1	21110	AHSG
GO:BP	positive regulation of biomineral tissue development	GO:0070169	1	0	53	162	1	21110	CCN1
GO:BP	protein localization to postsynapse	GO:0062237	1	0	48	162	2	21110	CLSTN1,VPS35
GO:BP	labyrinthine layer development	GO:0060711	1	0	47	162	1	21110	CCN1
GO:BP	artery development	GO:0060840	1	0	100	162	4	21110	COL3A1,LOX,APOE,RTN4
GO:BP	regulation of pattern recognition receptor signaling pathway	GO:0062207	1	0	103	162	2	21110	HSPA1A,RTN4
GO:BP	protein localization to CENP-A containing chromatin	GO:0061644	1	0	18	162	1	21110	H4C15
GO:BP	lipophagy	GO:0061724	1	0	7	162	1	21110	RAB7A
GO:BP	mitochondrion disassembly	GO:0061726	1	0	94	162	1	21110	VDAC1
GO:BP	negative regulation of miRNA-mediated gene silencing	GO:0060965	1	0	15	162	1	21110	IL6
GO:BP	parkin-mediated stimulation of mitophagy in response to mitochondrial depolarization	GO:0061734	1	0	6	162	1	21110	VDAC1
GO:BP	leukocyte adhesion to vascular endothelial cell	GO:0061756	1	0	47	162	1	21110	IL6
GO:BP	response to caloric restriction	GO:0061771	1	0	3	162	1	21110	APOE
GO:BP	regulation of astrocyte activation	GO:0061888	1	0	5	162	1	21110	IL6
GO:BP	glial cell activation	GO:0061900	1	0	53	162	3	21110	APP,IL6,CTSC
GO:BP	selective autophagy	GO:0061912	1	0	92	162	3	21110	VDAC1,CALR,RAB7A
GO:BP	regulation of miRNA-mediated gene silencing	GO:0060964	1	0	32	162	1	21110	IL6
GO:BP	cardiac fibroblast cell development	GO:0060936	1	0	4	162	1	21110	INHBA
GO:BP	cardiac fibroblast cell differentiation	GO:0060935	1	0	4	162	1	21110	INHBA
GO:BP	process utilizing autophagic mechanism	GO:0061919	1	0	568	162	7	21110	QSOX1,CAPN1,VDAC1,CTSD,CALR,RAB7A,VPS35
GO:BP	establishment of protein localization to plasma membrane	GO:0061951	1	0	62	162	2	21110	RAB7A,VPS35
GO:BP	positive regulation of macrophage cytokine production	GO:0060907	1	0	24	162	2	21110	SEMA7A,RTN4
GO:BP	articular cartilage development	GO:0061975	1	0	5	162	1	21110	BGN
GO:BP	regulation of small molecule metabolic process	GO:0062012	1	0	323	162	6	21110	APP,IGFBP3,DKK3,IGFBP4,APOE,TMSB4X
GO:BP	regulation of protein folding in endoplasmic reticulum	GO:0060904	1	0	1	162	1	21110	HSPA5
GO:BP	positive regulation of small molecule metabolic process	GO:0062013	1	0	142	162	3	21110	APP,APOE,TMSB4X
GO:BP	negative regulation of small molecule metabolic process	GO:0062014	1	0	100	162	2	21110	DKK3,APOE
GO:BP	detection of stimulus involved in sensory perception of pain	GO:0062149	1	0	28	162	1	21110	ITGA2
GO:BP	cellular response to chemical stress	GO:0062197	1	0	338	162	8	21110	IL6,TPM1,MMP3,MMP2,AKR1B1,EIF2S1,HSPA1A,PRDX2
GO:BP	positive regulation of pattern recognition receptor signaling pathway	GO:0062208	1	0	46	162	2	21110	HSPA1A,RTN4
GO:BP	regulation of nucleotide-binding oligomerization domain containing signaling pathway	GO:0070424	1	0	13	162	1	21110	HSPA1A
GO:BP	nucleotide-binding oligomerization domain containing 2 signaling pathway	GO:0070431	1	0	16	162	1	21110	HSPA1A
GO:BP	regulation of inclusion body assembly	GO:0090083	1	0	18	162	1	21110	HSPA1A
GO:BP	positive regulation of cell cycle process	GO:0090068	1	0	256	162	2	21110	APP,CCN2
GO:BP	regulation of anatomical structure size	GO:0090066	1	0	511	162	7	21110	FN1,SEMA7A,MMP2,APOE,SERPINF2,TMSB4X,RTN4
GO:BP	positive regulation of microtubule nucleation	GO:0090063	1	0	8	162	1	21110	HSPA1A
GO:BP	negative regulation of cell migration involved in sprouting angiogenesis	GO:0090051	1	0	15	162	1	21110	THBS1
GO:BP	regulation of cell migration involved in sprouting angiogenesis	GO:0090049	1	0	38	162	1	21110	THBS1
GO:BP	negative regulation of steroid hormone biosynthetic process	GO:0090032	1	0	6	162	1	21110	DKK3
GO:BP	negative regulation of inclusion body assembly	GO:0090084	1	0	12	162	1	21110	HSPA1A
GO:BP	regulation of steroid hormone biosynthetic process	GO:0090030	1	0	16	162	1	21110	DKK3
GO:BP	regulation of monocyte chemotaxis	GO:0090025	1	0	28	162	1	21110	SERPINE1
GO:BP	regulation of heart rate by cardiac conduction	GO:0086091	1	0	41	162	2	21110	JUP,DSP
GO:BP	bundle of His cell-Purkinje myocyte adhesion involved in cell communication	GO:0086073	1	0	6	162	2	21110	JUP,DSP
GO:BP	bundle of His cell to Purkinje myocyte communication	GO:0086069	1	0	15	162	2	21110	JUP,DSP
GO:BP	cell communication involved in cardiac conduction	GO:0086065	1	0	60	162	2	21110	JUP,DSP
GO:BP	cardiac muscle cell-cardiac muscle cell adhesion	GO:0086042	1	0	7	162	2	21110	JUP,DSP
GO:BP	ventricular cardiac muscle cell action potential	GO:0086005	1	0	33	162	2	21110	JUP,DSP
GO:BP	positive regulation of monocyte chemotaxis	GO:0090026	1	0	21	162	1	21110	SERPINE1
GO:BP	regulation of cardiac muscle cell contraction	GO:0086004	1	0	34	162	2	21110	JUP,DSP
GO:BP	regulation of peptide transport	GO:0090087	1	0	205	162	2	21110	IL6,RBP4
GO:BP	positive regulation of extracellular matrix disassembly	GO:0090091	1	0	8	162	1	21110	IL6
GO:BP	positive regulation of sphingolipid biosynthetic process	GO:0090154	1	0	6	162	1	21110	CCN1
GO:BP	regulation of sphingolipid biosynthetic process	GO:0090153	1	0	13	162	1	21110	CCN1
GO:BP	establishment of protein localization to mitochondrial membrane	GO:0090151	1	0	39	162	1	21110	HSPA4
GO:BP	establishment of protein localization to membrane	GO:0090150	1	0	493	162	5	21110	CLSTN1,HSPA4,RAB7A,HSPA5,VPS35
GO:BP	positive regulation of mitochondrial fission	GO:0090141	1	0	21	162	1	21110	VPS35
GO:BP	regulation of mitochondrial fission	GO:0090140	1	0	30	162	1	21110	VPS35
GO:BP	epithelial cell-cell adhesion	GO:0090136	1	0	18	162	2	21110	JUP,DSP
GO:BP	negative regulation of canonical Wnt signaling pathway	GO:0090090	1	0	136	162	4	21110	IGFBP2,DKK3,IGFBP4,APOE
GO:BP	actin filament branching	GO:0090135	1	0	1	162	1	21110	CORO1B
GO:BP	regulation of synapse maturation	GO:0090128	1	0	20	162	2	21110	CLSTN1,VPS35
GO:BP	COPII-coated vesicle budding	GO:0090114	1	0	42	162	1	21110	SAR1B
GO:BP	regulation of cell-substrate junction assembly	GO:0090109	1	0	64	162	2	21110	SDC4,THBS1
GO:BP	cochlea morphogenesis	GO:0090103	1	0	25	162	1	21110	PTK7
GO:BP	cochlea development	GO:0090102	1	0	51	162	1	21110	PTK7
GO:BP	negative regulation of transmembrane receptor protein serine/threonine kinase signaling pathway	GO:0090101	1	0	146	162	3	21110	FBN1,HSPA1A,HSPA5
GO:BP	positive regulation of transmembrane receptor protein serine/threonine kinase signaling pathway	GO:0090100	1	0	118	162	3	21110	CCN1,INHBA,THBS1
GO:BP	mesenchyme migration	GO:0090131	1	0	5	162	1	21110	ACTA1
GO:BP	intracellular sphingolipid homeostasis	GO:0090156	1	0	5	162	1	21110	RTN4
GO:BP	cardiac muscle cell contraction	GO:0086003	1	0	72	162	2	21110	JUP,DSP
GO:BP	cardiac muscle cell action potential	GO:0086001	1	0	74	162	2	21110	JUP,DSP
GO:BP	hepatocyte proliferation	GO:0072574	1	0	24	162	2	21110	IL6,RTN4
GO:BP	terminal button organization	GO:0072553	1	0	6	162	1	21110	VPS35
GO:BP	T-helper 17 cell lineage commitment	GO:0072540	1	0	14	162	1	21110	IL6
GO:BP	T-helper 17 cell differentiation	GO:0072539	1	0	30	162	1	21110	IL6
GO:BP	T-helper 17 type immune response	GO:0072538	1	0	44	162	1	21110	IL6
GO:BP	pyridine-containing compound catabolic process	GO:0072526	1	0	7	162	1	21110	PNP
GO:BP	pyridine-containing compound metabolic process	GO:0072524	1	0	87	162	3	21110	PNP,IDH1,MDH2
GO:BP	epithelial cell proliferation involved in liver morphogenesis	GO:0072575	1	0	24	162	2	21110	IL6,RTN4
GO:BP	purine-containing compound catabolic process	GO:0072523	1	0	58	162	1	21110	PNP
GO:BP	purine-containing compound metabolic process	GO:0072521	1	0	499	162	7	21110	PNP,ATP5F1A,IDH1,ATP5F1B,HSPA1A,MDH2,TMSB4X
GO:BP	organelle transport along microtubule	GO:0072384	1	0	89	162	1	21110	LAMP1
GO:BP	blood coagulation, fibrin clot formation	GO:0072378	1	0	17	162	2	21110	FN1,FBLN1
GO:BP	protein activation cascade	GO:0072376	1	0	20	162	2	21110	FN1,FBLN1
GO:BP	tricarboxylic acid metabolic process	GO:0072350	1	0	14	162	1	21110	IDH1
GO:BP	intrinsic apoptotic signaling pathway by p53 class mediator	GO:0072332	1	0	84	162	1	21110	CD44
GO:BP	signal transduction by p53 class mediator	GO:0072331	1	0	178	162	1	21110	CD44
GO:BP	purine-containing compound biosynthetic process	GO:0072522	1	0	276	162	4	21110	PNP,ATP5F1A,ATP5F1B,TMSB4X
GO:BP	cardiac muscle cell action potential involved in contraction	GO:0086002	1	0	50	162	2	21110	JUP,DSP
GO:BP	liver morphogenesis	GO:0072576	1	0	25	162	2	21110	IL6,RTN4
GO:BP	neurotransmitter-gated ion channel clustering	GO:0072578	1	0	17	162	1	21110	APOE
GO:BP	histone H3-K4 trimethylation	GO:0080182	1	0	19	162	1	21110	H1-2
GO:BP	lytic vacuole organization	GO:0080171	1	0	103	162	2	21110	RAB7A,VPS35
GO:BP	regulation of cellular response to stress	GO:0080135	1	0	700	162	8	21110	APP,CD44,CCN2,MMP3,SERPINF2,VDAC1,HSPA1A,HSPA5
GO:BP	T cell migration	GO:0072678	1	0	71	162	1	21110	APP
GO:BP	lymphocyte migration	GO:0072676	1	0	121	162	1	21110	APP
GO:BP	lamellipodium morphogenesis	GO:0072673	1	0	18	162	2	21110	CD44,CORO1B
GO:BP	establishment of protein localization to vacuole	GO:0072666	1	0	62	162	1	21110	RAB7A
GO:BP	endothelial cell apoptotic process	GO:0072577	1	0	55	162	2	21110	SERPINE1,THBS1
GO:BP	protein localization to vacuole	GO:0072665	1	0	81	162	2	21110	RAB7A,RTN4
GO:BP	protein localization to membrane	GO:0072657	1	0	820	162	8	21110	CLSTN1,AGRN,APOE,JUP,HSPA4,RAB7A,HSPA5,VPS35
GO:BP	establishment of protein localization to mitochondrion	GO:0072655	1	0	124	162	1	21110	HSPA4
GO:BP	establishment of protein localization to endoplasmic reticulum	GO:0072599	1	0	267	162	1	21110	HSPA5
GO:BP	maintenance of protein localization in organelle	GO:0072595	1	0	42	162	1	21110	HSPA5
GO:BP	establishment of protein localization to organelle	GO:0072594	1	0	674	162	6	21110	JUP,HSPA4,RAB7A,HSPA5,LAMP1,CCT7
GO:BP	reactive oxygen species metabolic process	GO:0072593	1	0	227	162	7	21110	CCN1,CCN2,MMP3,THBS1,PXDN,VDAC1,PRDX2
GO:BP	clathrin-dependent endocytosis	GO:0072583	1	0	47	162	1	21110	CANX
GO:BP	protein localization to plasma membrane	GO:0072659	1	0	286	162	3	21110	JUP,RAB7A,VPS35
GO:BP	monocarboxylic acid biosynthetic process	GO:0072330	1	0	215	162	1	21110	PTGES3
GO:BP	endoplasmic reticulum membrane organization	GO:0090158	1	0	14	162	1	21110	RTN4
GO:BP	establishment of epithelial cell polarity	GO:0090162	1	0	34	162	1	21110	PTK7
GO:BP	execution phase of apoptosis	GO:0097194	1	0	76	162	1	21110	IL6
GO:BP	intrinsic apoptotic signaling pathway	GO:0097193	1	0	301	162	3	21110	CD44,VDAC2,HSPA1A
GO:BP	extrinsic apoptotic signaling pathway in absence of ligand	GO:0097192	1	0	69	162	3	21110	INHBA,HSPA1A,PRDX2
GO:BP	extrinsic apoptotic signaling pathway	GO:0097191	1	0	225	162	5	21110	SERPINE1,INHBA,THBS1,HSPA1A,PRDX2
GO:BP	apoptotic signaling pathway	GO:0097190	1	0	599	162	8	21110	SERPINE1,CD44,CTSC,INHBA,THBS1,VDAC2,HSPA1A,PRDX2
GO:BP	dentinogenesis	GO:0097187	1	0	7	162	1	21110	SERPINE1
GO:BP	GABAergic neuron differentiation	GO:0097154	1	0	17	162	1	21110	INHBA
GO:BP	cellular response to toxic substance	GO:0097237	1	0	119	162	4	21110	PXDN,APOE,GSTO1,PRDX2
GO:BP	receptor localization to synapse	GO:0097120	1	0	69	162	2	21110	CLSTN1,VPS35
GO:BP	AMPA glutamate receptor clustering	GO:0097113	1	0	10	162	1	21110	APOE
GO:BP	dendritic spine maintenance	GO:0097062	1	0	20	162	2	21110	APOE,VPS35
GO:BP	dendritic spine organization	GO:0097061	1	0	80	162	3	21110	APOE,ARF1,VPS35
GO:BP	type B pancreatic cell apoptotic process	GO:0097050	1	0	10	162	2	21110	IL6,EIF2S1
GO:BP	regulation of plasma lipoprotein particle levels	GO:0097006	1	0	71	162	1	21110	APOE
GO:BP	acetylcholine receptor signaling pathway	GO:0095500	1	0	31	162	1	21110	AGRN
GO:BP	cellular response to very-low-density lipoprotein particle stimulus	GO:0090731	1	0	1	162	1	21110	APOE
GO:BP	NMDA glutamate receptor clustering	GO:0097114	1	0	5	162	1	21110	APOE
GO:BP	RNA localization to nucleus	GO:0090685	1	0	19	162	1	21110	CCT7
GO:BP	amyloid-beta clearance	GO:0097242	1	0	37	162	2	21110	C3,APOE
GO:BP	complement-dependent cytotoxicity	GO:0097278	1	0	11	162	1	21110	C3
GO:BP	glutamate receptor clustering	GO:0097688	1	0	10	162	1	21110	APOE
GO:BP	nucleic acid-templated transcription	GO:0097659	1	0	3586	162	25	21110	COL1A1,APP,IL6,DKK3,CDH13,CCN1,COL4A2,INHBA,LOXL2,LUM,AGRN,APOE,SERPINF2,RPL6,RPS14,SET,JUP,CALR,ANXA3,H1-2,HSPA1A,HSPA5,PRDX2,TMSB4X,HNRNPA2B1
GO:BP	lamellipodium organization	GO:0097581	1	0	92	162	3	21110	CD44,CDH13,CORO1B
GO:BP	sequestering of iron ion	GO:0097577	1	0	6	162	1	21110	LCN2
GO:BP	calcium ion transmembrane import into cytosol	GO:0097553	1	0	183	162	2	21110	CCN2,GSTO1
GO:BP	granulocyte migration	GO:0097530	1	0	160	162	2	21110	THBS1,RTN4
GO:BP	myeloid leukocyte migration	GO:0097529	1	0	242	162	5	21110	IL6,SERPINE1,THBS1,MMP2,RTN4
GO:BP	self proteolysis	GO:0097264	1	0	12	162	1	21110	CAPN1
GO:BP	stress response to metal ion	GO:0097501	1	0	18	162	1	21110	HSPA5
GO:BP	sympathetic neuron projection extension	GO:0097490	1	0	4	162	1	21110	NRP2
GO:BP	neuron projection guidance	GO:0097485	1	0	250	162	7	21110	LAMA3,APP,ALCAM,PTK7,SEMA7A,NRP2,LAMC2
GO:BP	liver regeneration	GO:0097421	1	0	31	162	1	21110	IL6
GO:BP	sensory neuron axon guidance	GO:0097374	1	0	3	162	1	21110	NRP2
GO:BP	mitochondrial outer membrane permeabilization	GO:0097345	1	0	39	162	2	21110	VDAC2,HSPA1A
GO:BP	cellular response to alcohol	GO:0097306	1	0	98	162	2	21110	INHBA,JUP
GO:BP	response to alcohol	GO:0097305	1	0	254	162	5	21110	IGFBP7,INHBA,ATP5F1A,JUP,TUFM
GO:BP	sympathetic neuron projection guidance	GO:0097491	1	0	4	162	1	21110	NRP2
GO:BP	Golgi to lysosome transport	GO:0090160	1	0	11	162	1	21110	LAMP1
GO:BP	telomerase RNA localization	GO:0090672	1	0	19	162	1	21110	CCT7
GO:BP	RNA localization to Cajal body	GO:0090670	1	0	19	162	1	21110	CCT7
GO:BP	positive regulation of peptide hormone secretion	GO:0090277	1	0	109	162	1	21110	RBP4
GO:BP	regulation of peptide hormone secretion	GO:0090276	1	0	200	162	2	21110	IL6,RBP4
GO:BP	positive regulation of canonical Wnt signaling pathway	GO:0090263	1	0	105	162	4	21110	COL1A1,PTK7,JUP,VPS35
GO:BP	regulation of muscle system process	GO:0090257	1	0	234	162	7	21110	IGFBP5,TPM1,CCN2,JUP,ITGA2,DSP,GSTO1
GO:BP	regulation of spindle organization	GO:0090224	1	0	49	162	1	21110	HSPA1A
GO:BP	negative regulation of triglyceride metabolic process	GO:0090209	1	0	10	162	1	21110	APOE
GO:BP	regulation of triglyceride metabolic process	GO:0090207	1	0	40	162	2	21110	C3,APOE
GO:BP	regulation of cellular response to growth factor stimulus	GO:0090287	1	0	316	162	8	21110	FBN1,DKK3,CCN1,LOX,THBS1,FSTL1,HSPA1A,HSPA5
GO:BP	negative regulation of cholesterol metabolic process	GO:0090206	1	0	5	162	1	21110	APOE
GO:BP	regulation of cholesterol metabolic process	GO:0090181	1	0	35	162	1	21110	APOE
GO:BP	planar cell polarity pathway involved in neural tube closure	GO:0090179	1	0	12	162	1	21110	PTK7
GO:BP	regulation of establishment of planar polarity involved in neural tube closure	GO:0090178	1	0	13	162	1	21110	PTK7
GO:BP	establishment of planar polarity involved in neural tube closure	GO:0090177	1	0	14	162	1	21110	PTK7
GO:BP	regulation of establishment of planar polarity	GO:0090175	1	0	57	162	1	21110	PTK7
GO:BP	organelle membrane fusion	GO:0090174	1	0	124	162	1	21110	RAB7A
GO:BP	regulation of spindle assembly	GO:0090169	1	0	35	162	1	21110	HSPA1A
GO:BP	positive regulation of cholesterol metabolic process	GO:0090205	1	0	13	162	1	21110	APOE
GO:BP	telomerase RNA localization to Cajal body	GO:0090671	1	0	19	162	1	21110	CCT7
GO:BP	negative regulation of cellular response to growth factor stimulus	GO:0090288	1	0	104	162	2	21110	FBN1,THBS1
GO:BP	mitotic spindle assembly	GO:0090307	1	0	76	162	1	21110	HSPA1A
GO:BP	sensory organ morphogenesis	GO:0090596	1	0	286	162	4	21110	COL5A1,FBN1,PTK7,RBP4
GO:BP	regulation of membrane permeability	GO:0090559	1	0	71	162	2	21110	VDAC2,HSPA1A
GO:BP	epiboly involved in wound healing	GO:0090505	1	0	36	162	3	21110	COL5A1,CD44,CCN1
GO:BP	epiboly	GO:0090504	1	0	37	162	3	21110	COL5A1,CD44,CCN1
GO:BP	mesenchymal cell migration	GO:0090497	1	0	61	162	3	21110	FN1,SEMA7A,NRP2
GO:BP	organophosphate biosynthetic process	GO:0090407	1	0	609	162	6	21110	PNP,ATP5F1A,IDH1,GARS1,ATP5F1B,TMSB4X
GO:BP	replicative senescence	GO:0090399	1	0	16	162	1	21110	SERPINE1
GO:BP	nucleic acid metabolic process	GO:0090304	1	0	7534	162	31	21110	COL1A1,APP,IL6,DKK3,CDH13,CCN1,COL4A2,CCN2,INHBA,LOX,LOXL2,LUM,AGRN,APOE,SERPINF2,RPL6,RPS14,SET,PTGES3,GARS1,JUP,CALR,ANXA3,H1-2,HSPA1A,HSPA5,S100A11,PRDX2,CCT7,TMSB4X,HNRNPA2B1
GO:BP	cellular senescence	GO:0090398	1	0	99	162	2	21110	B2M,CALR
GO:BP	phagosome acidification	GO:0090383	1	0	7	162	1	21110	RAB7A
GO:BP	phagosome maturation	GO:0090382	1	0	30	162	1	21110	RAB7A
GO:BP	negative regulation of platelet aggregation	GO:0090331	1	0	12	162	1	21110	SERPINE2
GO:BP	regulation of platelet aggregation	GO:0090330	1	0	31	162	2	21110	IL6,SERPINE2
GO:BP	positive regulation of locomotion involved in locomotory behavior	GO:0090326	1	0	1	162	1	21110	VPS35
GO:BP	regulation of locomotion involved in locomotory behavior	GO:0090325	1	0	5	162	1	21110	VPS35
GO:BP	positive regulation of intracellular protein transport	GO:0090316	1	0	156	162	2	21110	SAR1B,JUP
GO:BP	phagosome-lysosome fusion	GO:0090385	1	0	14	162	1	21110	RAB7A
GO:BP	positive regulation of nucleotide-binding oligomerization domain containing signaling pathway	GO:0070426	1	0	6	162	1	21110	HSPA1A
GO:BP	metanephric collecting duct development	GO:0072205	1	0	11	162	1	21110	AKR1B1
GO:BP	mesonephric tubule development	GO:0072164	1	0	101	162	1	21110	SDC4
GO:BP	cellular response to lithium ion	GO:0071285	1	0	14	162	1	21110	CALR
GO:BP	cellular response to iron(III) ion	GO:0071283	1	0	1	162	1	21110	B2M
GO:BP	cellular response to iron ion	GO:0071281	1	0	9	162	1	21110	B2M
GO:BP	cellular response to copper ion	GO:0071280	1	0	26	162	1	21110	APP
GO:BP	cellular response to calcium ion	GO:0071277	1	0	90	162	1	21110	HSPA5
GO:BP	cellular response to mechanical stimulus	GO:0071260	1	0	75	162	2	21110	COL1A1,ITGA2
GO:BP	cellular response to electrical stimulus	GO:0071257	1	0	13	162	1	21110	CALR
GO:BP	cellular response to vitamin	GO:0071295	1	0	32	162	2	21110	COL1A1,POSTN
GO:BP	cellular response to metal ion	GO:0071248	1	0	202	162	5	21110	APP,B2M,EIF2S1,CALR,HSPA5
GO:BP	cellular response to inorganic substance	GO:0071241	1	0	234	162	7	21110	APP,MMP3,B2M,ATP5F1A,EIF2S1,CALR,HSPA5
GO:BP	cellular response to antibiotic	GO:0071236	1	0	13	162	1	21110	HSPA5
GO:BP	cellular response to acid chemical	GO:0071229	1	0	90	162	5	21110	COL1A1,COL1A2,COL3A1,COL6A1,MMP2
GO:BP	cellular response to lipopolysaccharide	GO:0071222	1	0	212	162	3	21110	IL6,SERPINE1,PRDX2
GO:BP	cellular response to molecule of bacterial origin	GO:0071219	1	0	221	162	3	21110	IL6,SERPINE1,PRDX2
GO:BP	cellular response to biotic stimulus	GO:0071216	1	0	248	162	4	21110	IL6,SERPINE1,HSPA5,PRDX2
GO:BP	cellular response to abiotic stimulus	GO:0071214	1	0	342	162	9	21110	COL1A1,MMP1,MMP3,MMP2,AKR1B1,ITGA2,EIF2S1,CALR,HSPA5
GO:BP	cellular response to arsenic-containing substance	GO:0071243	1	0	18	162	1	21110	GSTO1
GO:BP	protein localization to chromatin	GO:0071168	1	0	54	162	1	21110	H4C15
GO:BP	cellular response to retinoic acid	GO:0071300	1	0	68	162	2	21110	COL1A1,PTK7
GO:BP	cellular response to vitamin K	GO:0071307	1	0	4	162	1	21110	POSTN
GO:BP	cellular response to corticosteroid stimulus	GO:0071384	1	0	65	162	1	21110	ATP5F1A
GO:BP	cellular response to steroid hormone stimulus	GO:0071383	1	0	213	162	4	21110	ATP5F1A,PTGES3,CALR,HSPA1A
GO:BP	cellular response to peptide hormone stimulus	GO:0071375	1	0	309	162	4	21110	FBN1,INHBA,AHSG,CTSD
GO:BP	cellular response to follicle-stimulating hormone stimulus	GO:0071372	1	0	12	162	1	21110	INHBA
GO:BP	cellular response to gonadotropin stimulus	GO:0071371	1	0	20	162	1	21110	INHBA
GO:BP	cellular response to epidermal growth factor stimulus	GO:0071364	1	0	43	162	1	21110	COL1A1
GO:BP	cellular response to tumor necrosis factor	GO:0071356	1	0	225	162	4	21110	COL1A1,THBS1,HSPA1A,TMSB4X
GO:BP	cellular response to vitamin E	GO:0071306	1	0	2	162	1	21110	COL1A1
GO:BP	cellular response to interleukin-6	GO:0071354	1	0	34	162	1	21110	IL6
GO:BP	cellular response to interleukin-1	GO:0071347	1	0	106	162	2	21110	IL6,MMP2
GO:BP	cellular response to cytokine stimulus	GO:0071345	1	0	826	162	12	21110	COL1A1,IL6,CD44,LOX,THBS1,NRP2,MMP2,PXDN,ATP5F1B,HSPA1A,HSPA5,TMSB4X
GO:BP	cellular response to cAMP	GO:0071320	1	0	55	162	3	21110	APP,IGFBP5,HSPA5
GO:BP	cellular response to ATP	GO:0071318	1	0	18	162	1	21110	HSP90B1
GO:BP	cellular response to nicotine	GO:0071316	1	0	8	162	1	21110	B2M
GO:BP	cellular response to cocaine	GO:0071314	1	0	8	162	1	21110	TGM2
GO:BP	cellular response to alkaloid	GO:0071312	1	0	36	162	1	21110	TGM2
GO:BP	cellular response to interleukin-4	GO:0071353	1	0	32	162	1	21110	HSPA5
GO:BP	cellular response to glucocorticoid stimulus	GO:0071385	1	0	55	162	1	21110	ATP5F1A
GO:BP	protein K48-linked deubiquitination	GO:0071108	1	0	31	162	1	21110	USP5
GO:BP	DNA conformation change	GO:0071103	1	0	93	162	1	21110	HNRNPA2B1
GO:BP	leukocyte proliferation	GO:0070661	1	0	348	162	5	21110	IGFBP2,IL6,SDC4,PNP,PRDX2
GO:BP	protein modification by small protein conjugation or removal	GO:0070647	1	0	1053	162	3	21110	USP5,HSPA1A,HSPA5
GO:BP	protein modification by small protein removal	GO:0070646	1	0	185	162	1	21110	USP5
GO:BP	pyridine nucleoside catabolic process	GO:0070638	1	0	1	162	1	21110	PNP
GO:BP	pyridine nucleoside metabolic process	GO:0070637	1	0	1	162	1	21110	PNP
GO:BP	calcium ion transmembrane transport	GO:0070588	1	0	344	162	3	21110	CCN2,VDAC1,GSTO1
GO:BP	protein localization to mitochondrion	GO:0070585	1	0	130	162	1	21110	HSPA4
GO:BP	regulation of leukocyte proliferation	GO:0070663	1	0	267	162	4	21110	IGFBP2,IL6,SDC4,PNP
GO:BP	response to interleukin-1	GO:0070555	1	0	133	162	3	21110	APP,IL6,MMP2
GO:BP	platelet aggregation	GO:0070527	1	0	74	162	3	21110	IL6,SERPINE2,FN1
GO:BP	regulation of microtubule cytoskeleton organization	GO:0070507	1	0	158	162	1	21110	HSPA1A
GO:BP	interleukin-1-mediated signaling pathway	GO:0070498	1	0	27	162	1	21110	IL6
GO:BP	monocyte aggregation	GO:0070487	1	0	5	162	1	21110	CD44
GO:BP	leukocyte aggregation	GO:0070486	1	0	13	162	1	21110	CD44
GO:BP	positive regulation of nucleotide-binding oligomerization domain containing 2 signaling pathway	GO:0070434	1	0	5	162	1	21110	HSPA1A
GO:BP	regulation of nucleotide-binding oligomerization domain containing 2 signaling pathway	GO:0070432	1	0	8	162	1	21110	HSPA1A
GO:BP	response to fatty acid	GO:0070542	1	0	63	162	1	21110	CCN2
GO:BP	response to parathyroid hormone	GO:0071107	1	0	15	162	1	21110	ITGA2
GO:BP	negative regulation of leukocyte proliferation	GO:0070664	1	0	96	162	1	21110	SDC4
GO:BP	response to interleukin-4	GO:0070670	1	0	35	162	1	21110	HSPA5
GO:BP	regulation of phospholipid biosynthetic process	GO:0071071	1	0	19	162	1	21110	IDH1
GO:BP	neuron death	GO:0070997	1	0	370	162	6	21110	APP,APOE,SET,EIF2S1,HSPA5,VPS35
GO:BP	protein localization to endoplasmic reticulum	GO:0070972	1	0	296	162	2	21110	HSPA5,RTN4
GO:BP	organelle assembly	GO:0070925	1	0	963	162	11	21110	TPM1,ACTA1,SDC4,RPL6,RPS5,RPS14,SEPTIN9,CTSD,EIF2S1,RAB7A,HSPA1A
GO:BP	regulation of regulatory ncRNA processing	GO:0070920	1	0	14	162	1	21110	IL6
GO:BP	regulatory ncRNA processing	GO:0070918	1	0	70	162	2	21110	IL6,HNRNPA2B1
GO:BP	positive regulation of protein exit from endoplasmic reticulum	GO:0070863	1	0	13	162	1	21110	SAR1B
GO:BP	positive regulation of leukocyte proliferation	GO:0070665	1	0	165	162	3	21110	IGFBP2,IL6,PNP
GO:BP	regulation of protein exit from endoplasmic reticulum	GO:0070861	1	0	25	162	1	21110	SAR1B
GO:BP	inclusion body assembly	GO:0070841	1	0	25	162	1	21110	HSPA1A
GO:BP	heterochromatin organization	GO:0070828	1	0	92	162	1	21110	LOXL2
GO:BP	response to interleukin-6	GO:0070741	1	0	37	162	1	21110	IL6
GO:BP	histone H3-K27 methylation	GO:0070734	1	0	15	162	1	21110	H1-2
GO:BP	cellular macromolecule localization	GO:0070727	1	0	2733	162	32	21110	COL1A1,FBN1,IL6,CLSTN1,AGRN,APOE,KRT5,CORO1B,ARF1,CANX,H4C15,SAR1B,COPZ1,MVP,RBP4,JUP,CTSD,HSPA4,ITGA2,HSP90B1,HSPA9,CALR,DSP,RAB7A,PDIA4,HSPA5,LAMP1,CCT7,VPS35,RCN3,TMSB4X,RTN4
GO:BP	response to cholesterol	GO:0070723	1	0	24	162	1	21110	INHBA
GO:BP	intralumenal vesicle formation	GO:0070676	1	0	4	162	1	21110	RAB7A
GO:BP	response to epidermal growth factor	GO:0070849	1	0	47	162	1	21110	COL1A1
GO:BP	epithelial tube formation	GO:0072175	1	0	143	162	2	21110	PTK7,SDC4
GO:BP	cellular response to estradiol stimulus	GO:0071392	1	0	40	162	2	21110	MMP2,ITGA2
GO:BP	cellular response to cholesterol	GO:0071397	1	0	15	162	1	21110	INHBA
GO:BP	response to monoamine	GO:0071867	1	0	103	162	3	21110	APP,TGM2,VPS35
GO:BP	intermediate-density lipoprotein particle clearance	GO:0071831	1	0	1	162	1	21110	APOE
GO:BP	triglyceride-rich lipoprotein particle clearance	GO:0071830	1	0	6	162	1	21110	APOE
GO:BP	plasma lipoprotein particle organization	GO:0071827	1	0	45	162	1	21110	APOE
GO:BP	ribonucleoprotein complex subunit organization	GO:0071826	1	0	1626	162	4	21110	RPL6,RPS5,RPS14,PTGES3
GO:BP	protein-lipid complex subunit organization	GO:0071825	1	0	48	162	1	21110	APOE
GO:BP	protein-DNA complex subunit organization	GO:0071824	1	0	269	162	5	21110	H3C15,H2BC18,H4C15,SET,H1-2
GO:BP	cellular response to monoamine stimulus	GO:0071868	1	0	100	162	3	21110	APP,TGM2,VPS35
GO:BP	protein transmembrane transport	GO:0071806	1	0	66	162	1	21110	HSPA5
GO:BP	endoplasmic reticulum tubular network organization	GO:0071786	1	0	19	162	1	21110	RTN4
GO:BP	response to fibroblast growth factor	GO:0071774	1	0	113	162	4	21110	COL1A1,CD44,CCN2,THBS1
GO:BP	cellular response to BMP stimulus	GO:0071773	1	0	171	162	3	21110	FBN1,CCN1,FSTL1
GO:BP	response to BMP	GO:0071772	1	0	171	162	3	21110	FBN1,CCN1,FSTL1
GO:BP	cellular response to nitric oxide	GO:0071732	1	0	17	162	2	21110	MMP3,ATP5F1A
GO:BP	response to nitric oxide	GO:0071731	1	0	22	162	2	21110	MMP3,ATP5F1A
GO:BP	tumor necrosis factor superfamily cytokine production	GO:0071706	1	0	168	162	3	21110	APP,IL6,THBS1
GO:BP	endoplasmic reticulum tubular network formation	GO:0071787	1	0	4	162	1	21110	RTN4
GO:BP	nitrogen compound transport	GO:0071705	1	0	2290	162	21	21110	COL1A1,IL6,CLSTN1,APOE,ARF1,CANX,SAR1B,COPZ1,MVP,RBP4,JUP,HSPA4,HSP90B1,HSPA9,CALR,RAB7A,PDIA4,HSPA5,VPS35,RCN3,HNRNPA2B1
GO:BP	response to catecholamine	GO:0071869	1	0	103	162	3	21110	APP,TGM2,VPS35
GO:BP	response to norepinephrine	GO:0071873	1	0	2	162	1	21110	APP
GO:BP	mesonephric epithelium development	GO:0072163	1	0	101	162	1	21110	SDC4
GO:BP	mesenchyme morphogenesis	GO:0072132	1	0	58	162	1	21110	ACTA1
GO:BP	regulation of stem cell proliferation	GO:0072091	1	0	88	162	1	21110	FBLN1
GO:BP	stem cell proliferation	GO:0072089	1	0	119	162	1	21110	FBLN1
GO:BP	kidney epithelium development	GO:0072073	1	0	149	162	1	21110	SDC4
GO:BP	collecting duct development	GO:0072044	1	0	16	162	1	21110	AKR1B1
GO:BP	nephron development	GO:0072006	1	0	154	162	1	21110	NID1
GO:BP	cellular response to catecholamine stimulus	GO:0071870	1	0	100	162	3	21110	APP,TGM2,VPS35
GO:BP	renal system development	GO:0072001	1	0	324	162	6	21110	FBN1,PTK7,NID1,SDC4,RBP4,AKR1B1
GO:BP	positive regulation of protein serine/threonine kinase activity	GO:0071902	1	0	195	162	1	21110	THBS1
GO:BP	negative regulation of protein serine/threonine kinase activity	GO:0071901	1	0	115	162	1	21110	APOE
GO:BP	regulation of protein serine/threonine kinase activity	GO:0071900	1	0	365	162	2	21110	THBS1,APOE
GO:BP	DNA biosynthetic process	GO:0071897	1	0	200	162	5	21110	CCN2,LOX,PTGES3,CCT7,HNRNPA2B1
GO:BP	odontoblast differentiation	GO:0071895	1	0	7	162	1	21110	SERPINE1
GO:BP	leukocyte apoptotic process	GO:0071887	1	0	122	162	1	21110	IL6
GO:BP	cellular response to norepinephrine stimulus	GO:0071874	1	0	2	162	1	21110	APP
GO:BP	extracellular exosome assembly	GO:0071971	1	0	7	162	1	21110	SDC4
GO:BP	cellular response to lipid	GO:0071396	1	0	602	162	12	21110	COL1A1,IL6,SERPINE1,PTK7,INHBA,MMP2,ATP5F1A,PTGES3,ITGA2,CALR,HSPA1A,PRDX2
GO:BP	organic substance metabolic process	GO:0071704	1	0	13946	162	107	21110	SERPING1,C3,COL1A1,COL3A1,COL5A1,CST3,PLOD1,APP,IGFBP3,IGFBP5,IL6,SERPINE1,CD44,DKK3,SERPINE2,PLAU,CDH13,IGFBP7,PTK7,HSPG2,CST6,FN1,ACTA1,IGFBP4,CCN1,BGN,CTSC,COL4A2,CCN2,INHBA,LOX,LOXL2,LUM,MMP1,MMP3,MMP7,PCOLCE,PRSS1,SDC4,THBS1,TIMP2,SEMA7A,STC2,GGH,B2M,COL6A3,MMP2,SPON1,PXDN,AGRN,APOE,PNP,KRT10,KRT17,KRT2,GC,SERPINF2,RPL6,RPL13,RPS5,ATP5F1A,CANX,RPS14,USP5,SET,CAPN1,IDH1,PTGES3,MVP,GARS1,TGM2,…
GO:BP	anatomical structure maturation	GO:0071695	1	0	68	162	1	21110	MMP2
GO:BP	cellular response to light stimulus	GO:0071482	1	0	127	162	4	21110	MMP1,MMP3,MMP2,EIF2S1
GO:BP	cellular response to gamma radiation	GO:0071480	1	0	29	162	1	21110	HSPA5
GO:BP	cellular response to ionizing radiation	GO:0071479	1	0	75	162	1	21110	HSPA5
GO:BP	cellular response to radiation	GO:0071478	1	0	191	162	5	21110	MMP1,MMP3,MMP2,EIF2S1,HSPA5
GO:BP	cellular hyperosmotic salinity response	GO:0071475	1	0	7	162	1	21110	AKR1B1
GO:BP	cellular hyperosmotic response	GO:0071474	1	0	15	162	1	21110	AKR1B1
GO:BP	cellular response to salt stress	GO:0071472	1	0	12	162	1	21110	AKR1B1
GO:BP	cellular response to external stimulus	GO:0071496	1	0	330	162	5	21110	COL1A1,POSTN,ITGA2,EIF2S1,HSPA5
GO:BP	cellular response to osmotic stress	GO:0071470	1	0	49	162	1	21110	AKR1B1
GO:BP	protein localization to chromosome, centromeric region	GO:0071459	1	0	43	162	1	21110	H4C15
GO:BP	cellular response to hypoxia	GO:0071456	1	0	140	162	2	21110	STC2,RTN4
GO:BP	cellular response to oxygen levels	GO:0071453	1	0	164	162	2	21110	STC2,RTN4
GO:BP	cellular response to superoxide	GO:0071451	1	0	21	162	1	21110	PRDX2
GO:BP	cellular response to oxygen radical	GO:0071450	1	0	21	162	1	21110	PRDX2
GO:BP	cellular response to low-density lipoprotein particle stimulus	GO:0071404	1	0	28	162	1	21110	CDH13
GO:BP	cellular response to lipoprotein particle stimulus	GO:0071402	1	0	32	162	2	21110	CDH13,APOE
GO:BP	cellular response to xenobiotic stimulus	GO:0071466	1	0	191	162	2	21110	GSTO1,HSPA5
GO:BP	organic substance transport	GO:0071702	1	0	3017	162	28	21110	C3,COL1A1,IL6,CCN2,INHBA,THBS1,STC2,CLSTN1,APOE,ARF1,CANX,SAR1B,COPZ1,MVP,RBP4,JUP,VDAC1,HSPA4,HSP90B1,HSPA9,CALR,RAB7A,GSTO1,PDIA4,HSPA5,VPS35,RCN3,HNRNPA2B1
GO:BP	cellular response to fluid shear stress	GO:0071498	1	0	20	162	1	21110	MMP2
GO:BP	response to dexamethasone	GO:0071548	1	0	44	162	1	21110	ATP5F1A
GO:BP	maintenance of protein location in extracellular region	GO:0071694	1	0	7	162	1	21110	FBN1
GO:BP	protein localization to extracellular region	GO:0071692	1	0	373	162	8	21110	FBN1,IL6,APOE,CANX,RBP4,PDIA4,VPS35,RCN3
GO:BP	cellular response to indole-3-methanol	GO:0071681	1	0	5	162	1	21110	JUP
GO:BP	response to indole-3-methanol	GO:0071680	1	0	6	162	1	21110	JUP
GO:BP	positive regulation of mononuclear cell migration	GO:0071677	1	0	74	162	3	21110	APP,SERPINE1,CALR
GO:BP	regulation of mononuclear cell migration	GO:0071675	1	0	122	162	4	21110	APP,SERPINE1,THBS1,CALR
GO:BP	mononuclear cell migration	GO:0071674	1	0	201	162	5	21110	APP,IL6,SERPINE1,THBS1,CALR
GO:BP	semaphorin-plexin signaling pathway	GO:0071526	1	0	45	162	2	21110	SEMA7A,NRP2
GO:BP	negative regulation of smooth muscle cell chemotaxis	GO:0071672	1	0	3	162	1	21110	CORO1B
GO:BP	smooth muscle cell chemotaxis	GO:0071670	1	0	8	162	1	21110	CORO1B
GO:BP	positive regulation of transforming growth factor beta production	GO:0071636	1	0	21	162	3	21110	LUM,THBS1,SERPINF2
GO:BP	negative regulation of transforming growth factor beta production	GO:0071635	1	0	12	162	2	21110	FN1,FBLN1
GO:BP	regulation of granulocyte chemotaxis	GO:0071622	1	0	52	162	1	21110	THBS1
GO:BP	granulocyte chemotaxis	GO:0071621	1	0	131	162	1	21110	THBS1
GO:BP	endothelial cell-cell adhesion	GO:0071603	1	0	4	162	1	21110	JUP
GO:BP	cellular response to dexamethasone stimulus	GO:0071549	1	0	28	162	1	21110	ATP5F1A
GO:BP	regulation of smooth muscle cell chemotaxis	GO:0071671	1	0	6	162	1	21110	CORO1B
GO:BP	tube lumen cavitation	GO:0060605	1	0	5	162	1	21110	TGM2
GO:BP	modulation by host of symbiont process	GO:0051851	1	0	83	162	1	21110	APOE
GO:BP	neuroepithelial cell differentiation	GO:0060563	1	0	34	162	1	21110	SERPINE1
GO:BP	elastic fiber assembly	GO:0048251	1	0	12	162	2	21110	COL3A1,LOX
GO:BP	macrophage chemotaxis	GO:0048246	1	0	42	162	2	21110	THBS1,MMP2
GO:BP	male gamete generation	GO:0048232	1	0	626	162	2	21110	KRT9,CALR
GO:BP	COPII vesicle coating	GO:0048208	1	0	26	162	1	21110	SAR1B
GO:BP	vesicle targeting, rough ER to cis-Golgi	GO:0048207	1	0	26	162	1	21110	SAR1B
GO:BP	vesicle targeting, to, from or within Golgi	GO:0048199	1	0	33	162	1	21110	SAR1B
GO:BP	Golgi vesicle transport	GO:0048193	1	0	309	162	3	21110	SAR1B,COPZ1,LAMP1
GO:BP	regulation of receptor-mediated endocytosis	GO:0048259	1	0	111	162	4	21110	C3,SERPINE1,B2M,ARF1
GO:BP	regulation of long-term neuronal synaptic plasticity	GO:0048169	1	0	23	162	1	21110	APP
GO:BP	regulation of synaptic plasticity	GO:0048167	1	0	209	162	4	21110	APP,SERPINE2,APOE,ARF1
GO:BP	positive regulation of fibroblast proliferation	GO:0048146	1	0	53	162	2	21110	FN1,FBLN1
GO:BP	regulation of fibroblast proliferation	GO:0048145	1	0	89	162	2	21110	FN1,FBLN1
GO:BP	fibroblast proliferation	GO:0048144	1	0	106	162	4	21110	COL3A1,FN1,PTGES3,FBLN1
GO:BP	astrocyte activation	GO:0048143	1	0	22	162	2	21110	APP,IL6
GO:BP	post-embryonic eye morphogenesis	GO:0048050	1	0	8	162	1	21110	FBN1
GO:BP	embryonic eye morphogenesis	GO:0048048	1	0	35	162	1	21110	FBN1
GO:BP	regulation of neuronal synaptic plasticity	GO:0048168	1	0	57	162	2	21110	APP,APOE
GO:BP	focal adhesion assembly	GO:0048041	1	0	86	162	3	21110	SDC4,THBS1,ITGA2
GO:BP	positive regulation of receptor-mediated endocytosis	GO:0048260	1	0	54	162	3	21110	C3,SERPINE1,B2M
GO:BP	behavioral response to pain	GO:0048266	1	0	19	162	1	21110	THBS1
GO:BP	rhythmic process	GO:0048511	1	0	310	162	3	21110	INHBA,MMP2,HSPA5
GO:BP	regulation of timing of cell differentiation	GO:0048505	1	0	11	162	1	21110	SERPINE2
GO:BP	synaptic vesicle endocytosis	GO:0048488	1	0	73	162	1	21110	CANX
GO:BP	parasympathetic nervous system development	GO:0048486	1	0	18	162	1	21110	NRP2
GO:BP	sympathetic nervous system development	GO:0048485	1	0	22	162	1	21110	NRP2
GO:BP	autonomic nervous system development	GO:0048483	1	0	48	162	2	21110	FN1,NRP2
GO:BP	cell maturation	GO:0048469	1	0	194	162	4	21110	C3,APP,AGRN,AKR1B1
GO:BP	response to pain	GO:0048265	1	0	34	162	1	21110	THBS1
GO:BP	cell development	GO:0048468	1	0	2763	162	34	21110	C3,FBN1,LAMA3,APP,IL6,TPM1,SERPINE2,ALCAM,PTK7,FN1,ACTA1,INHBA,LAMB1,LOX,SDC4,SEMA7A,NRP2,B2M,MMP2,LAMC2,AGRN,APOE,PNP,KRT2,RPS14,H4C15,TGM2,AKR1B1,HSPA9,HSPA1A,HSPA5,KRT75,PRDX2,RTN4
GO:BP	regulation of retinoic acid receptor signaling pathway	GO:0048385	1	0	16	162	1	21110	CALR
GO:BP	retinoic acid receptor signaling pathway	GO:0048384	1	0	32	162	1	21110	CALR
GO:BP	mesodermal cell differentiation	GO:0048333	1	0	33	162	2	21110	INHBA,ITGA2
GO:BP	mesoderm morphogenesis	GO:0048332	1	0	75	162	2	21110	INHBA,ITGA2
GO:BP	lung alveolus development	GO:0048286	1	0	49	162	2	21110	IGFBP5,PTGES3
GO:BP	organelle fission	GO:0048285	1	0	487	162	3	21110	CALR,HSPA1A,VPS35
GO:BP	organelle fusion	GO:0048284	1	0	156	162	1	21110	RAB7A
GO:BP	negative regulation of retinoic acid receptor signaling pathway	GO:0048387	1	0	9	162	1	21110	CALR
GO:BP	negative regulation of mRNA splicing, via spliceosome	GO:0048025	1	0	23	162	1	21110	HNRNPA2B1
GO:BP	regulation of mRNA splicing, via spliceosome	GO:0048024	1	0	111	162	1	21110	HNRNPA2B1
GO:BP	inositol lipid-mediated signaling	GO:0048017	1	0	180	162	2	21110	SERPINE2,FN1
GO:BP	terpenoid transport	GO:0046865	1	0	5	162	1	21110	RBP4
GO:BP	isoprenoid transport	GO:0046864	1	0	5	162	1	21110	RBP4
GO:BP	negative regulation of bone remodeling	GO:0046851	1	0	19	162	1	21110	IL6
GO:BP	regulation of bone remodeling	GO:0046850	1	0	51	162	1	21110	IL6
GO:BP	bone remodeling	GO:0046849	1	0	91	162	2	21110	IL6,RAB7A
GO:BP	filopodium assembly	GO:0046847	1	0	71	162	1	21110	AGRN
GO:BP	positive regulation of nucleocytoplasmic transport	GO:0046824	1	0	61	162	1	21110	JUP
GO:BP	hormone secretion	GO:0046879	1	0	312	162	3	21110	IL6,INHBA,RBP4
GO:BP	regulation of nucleocytoplasmic transport	GO:0046822	1	0	111	162	1	21110	JUP
GO:BP	protein autophosphorylation	GO:0046777	1	0	231	162	2	21110	MVP,EIF2S1
GO:BP	viral entry into host cell	GO:0046718	1	0	152	162	3	21110	ITGA2,HSPA1A,LAMP1
GO:BP	muscle cell cellular homeostasis	GO:0046716	1	0	25	162	1	21110	LOX
GO:BP	heterocycle catabolic process	GO:0046700	1	0	460	162	3	21110	IL6,PNP,HSPA1A
GO:BP	decidualization	GO:0046697	1	0	25	162	1	21110	STC2
GO:BP	response to copper ion	GO:0046688	1	0	40	162	2	21110	APP,LOXL2
GO:BP	response to arsenic-containing substance	GO:0046685	1	0	30	162	1	21110	GSTO1
GO:BP	microtubule polymerization	GO:0046785	1	0	88	162	1	21110	HSPA1A
GO:BP	regulation of follicle-stimulating hormone secretion	GO:0046880	1	0	6	162	1	21110	INHBA
GO:BP	positive regulation of follicle-stimulating hormone secretion	GO:0046881	1	0	6	162	1	21110	INHBA
GO:BP	negative regulation of follicle-stimulating hormone secretion	GO:0046882	1	0	3	162	1	21110	INHBA
GO:BP	phosphatidylinositol-mediated signaling	GO:0048015	1	0	176	162	2	21110	SERPINE2,FN1
GO:BP	ephrin receptor signaling pathway	GO:0048013	1	0	52	162	1	21110	MMP2
GO:BP	platelet-derived growth factor receptor signaling pathway	GO:0048008	1	0	58	162	1	21110	LOX
GO:BP	antigen processing and presentation of peptide antigen	GO:0048002	1	0	63	162	4	21110	B2M,SAR1B,CTSD,CALR
GO:BP	carboxylic acid transport	GO:0046942	1	0	356	162	2	21110	THBS1,APOE
GO:BP	pore complex assembly	GO:0046931	1	0	20	162	1	21110	RTN4
GO:BP	intracellular transport	GO:0046907	1	0	1834	162	17	21110	APP,APOE,ARF1,SAR1B,VDAC2,COPZ1,JUP,HSPA4,HSP90B1,HSPA9,CALR,RAB7A,HSPA1A,HSPA5,LAMP1,VPS35,HNRNPA2B1
GO:BP	secretion	GO:0046903	1	0	955	162	14	21110	IL6,SERPINE2,CCN2,INHBA,SDC4,APOE,CANX,RBP4,RAB7A,PDIA4,ANXA3,LAMP1,VPS35,RCN3
GO:BP	regulation of mitochondrial membrane permeability	GO:0046902	1	0	58	162	2	21110	VDAC2,HSPA1A
GO:BP	tetrahydrofolylpolyglutamate metabolic process	GO:0046900	1	0	2	162	1	21110	GGH
GO:BP	regulation of lipid biosynthetic process	GO:0046890	1	0	173	162	6	21110	C3,DKK3,IGFBP7,CCN1,APOE,IDH1
GO:BP	positive regulation of lipid biosynthetic process	GO:0046889	1	0	85	162	2	21110	CCN1,APOE
GO:BP	negative regulation of hormone secretion	GO:0046888	1	0	68	162	1	21110	INHBA
GO:BP	positive regulation of hormone secretion	GO:0046887	1	0	140	162	2	21110	INHBA,RBP4
GO:BP	regulation of hormone biosynthetic process	GO:0046885	1	0	25	162	2	21110	DKK3,STC2
GO:BP	follicle-stimulating hormone secretion	GO:0046884	1	0	8	162	1	21110	INHBA
GO:BP	regulation of hormone secretion	GO:0046883	1	0	255	162	3	21110	IL6,INHBA,RBP4
GO:BP	positive regulation of behavior	GO:0048520	1	0	28	162	1	21110	VPS35
GO:BP	response to organophosphorus	GO:0046683	1	0	132	162	5	21110	COL1A1,APP,IGFBP5,HSP90B1,HSPA5
GO:BP	positive regulation of viral process	GO:0048524	1	0	65	162	1	21110	RAB7A
GO:BP	anatomical structure arrangement	GO:0048532	1	0	17	162	2	21110	NRP2,HSPA5
GO:BP	chondroitin sulfate proteoglycan metabolic process	GO:0050654	1	0	38	162	1	21110	BGN
GO:BP	amyloid-beta metabolic process	GO:0050435	1	0	52	162	3	21110	SPON1,APOE,RTN4
GO:BP	sensory system development	GO:0048880	1	0	414	162	6	21110	C3,COL5A1,FBN1,INHBA,PXDN,RBP4
GO:BP	chemical homeostasis	GO:0048878	1	0	1003	162	18	21110	APP,IGFBP5,IL6,STC2,LCN2,APOE,ARF1,SAR1B,TGM2,RBP4,AKR1B1,ATP5F1B,HSP90B1,CALR,RAB7A,GSTO1,RCN3,RTN4
GO:BP	homeostasis of number of cells	GO:0048872	1	0	304	162	8	21110	IL6,INHBA,B2M,FSTL1,RPS14,HSPA9,HSPA1A,PRDX2
GO:BP	stem cell development	GO:0048864	1	0	89	162	3	21110	FN1,SEMA7A,NRP2
GO:BP	stem cell differentiation	GO:0048863	1	0	246	162	5	21110	FN1,SEMA7A,NRP2,KRT14,HSPA9
GO:BP	nucleic acid transport	GO:0050657	1	0	162	162	2	21110	MVP,HNRNPA2B1
GO:BP	cell projection morphogenesis	GO:0048858	1	0	671	162	12	21110	LAMA3,APP,CD44,ALCAM,PTK7,FN1,SEMA7A,NRP2,LAMC2,APOE,CORO1B,RTN4
GO:BP	axon extension involved in axon guidance	GO:0048846	1	0	38	162	3	21110	ALCAM,SEMA7A,NRP2
GO:BP	artery morphogenesis	GO:0048844	1	0	71	162	3	21110	COL3A1,APOE,RTN4
GO:BP	negative regulation of axon extension involved in axon guidance	GO:0048843	1	0	28	162	1	21110	SEMA7A
GO:BP	regulation of axon extension involved in axon guidance	GO:0048841	1	0	34	162	1	21110	SEMA7A
GO:BP	inner ear development	GO:0048839	1	0	205	162	2	21110	PTK7,SDC4
GO:BP	neuron projection morphogenesis	GO:0048812	1	0	650	162	10	21110	LAMA3,APP,ALCAM,PTK7,FN1,SEMA7A,NRP2,LAMC2,APOE,RTN4
GO:BP	female genitalia morphogenesis	GO:0048807	1	0	3	162	1	21110	RBP4
GO:BP	neural nucleus development	GO:0048857	1	0	67	162	1	21110	HSPA5
GO:BP	genitalia development	GO:0048806	1	0	48	162	1	21110	RBP4
GO:BP	RNA transport	GO:0050658	1	0	162	162	2	21110	MVP,HNRNPA2B1
GO:BP	positive regulation of lymphocyte proliferation	GO:0050671	1	0	145	162	3	21110	IGFBP2,IL6,PNP
GO:BP	positive regulation of phagocytosis	GO:0050766	1	0	72	162	4	21110	C3,AHSG,ITGA2,CALR
GO:BP	regulation of phagocytosis	GO:0050764	1	0	101	162	5	21110	C3,TGM2,AHSG,ITGA2,CALR
GO:BP	negative regulation of peptidyl-tyrosine phosphorylation	GO:0050732	1	0	53	162	1	21110	MVP
GO:BP	positive regulation of peptidyl-tyrosine phosphorylation	GO:0050731	1	0	181	162	2	21110	IL6,CD44
GO:BP	regulation of peptidyl-tyrosine phosphorylation	GO:0050730	1	0	251	162	4	21110	APP,IL6,CD44,MVP
GO:BP	positive regulation of inflammatory response	GO:0050729	1	0	147	162	6	21110	C3,APP,IL6,SERPINE1,CTSC,ITGA2
GO:BP	negative regulation of inflammatory response	GO:0050728	1	0	150	162	3	21110	APOE,PSMA1,VPS35
GO:BP	regulation of lymphocyte proliferation	GO:0050670	1	0	239	162	4	21110	IGFBP2,IL6,SDC4,PNP
GO:BP	positive regulation of protein secretion	GO:0050714	1	0	145	162	2	21110	RBP4,VPS35
GO:BP	regulation of protein secretion	GO:0050708	1	0	265	162	4	21110	IL6,APOE,RBP4,VPS35
GO:BP	negative regulation of mRNA processing	GO:0050686	1	0	25	162	1	21110	HNRNPA2B1
GO:BP	regulation of mRNA processing	GO:0050684	1	0	142	162	1	21110	HNRNPA2B1
GO:BP	negative regulation of epithelial cell proliferation	GO:0050680	1	0	140	162	5	21110	SPARC,THBS1,B2M,APOE,ATP5F1A
GO:BP	positive regulation of epithelial cell proliferation	GO:0050679	1	0	212	162	5	21110	CDH13,LAMB1,LAMC1,NRP2,RTN4
GO:BP	regulation of epithelial cell proliferation	GO:0050678	1	0	376	162	10	21110	CDH13,SPARC,LAMB1,LAMC1,THBS1,NRP2,B2M,APOE,ATP5F1A,RTN4
GO:BP	negative regulation of lymphocyte proliferation	GO:0050672	1	0	88	162	1	21110	SDC4
GO:BP	negative regulation of protein secretion	GO:0050709	1	0	66	162	1	21110	APOE
GO:BP	tissue remodeling	GO:0048771	1	0	171	162	6	21110	CST3,IGFBP5,IL6,MMP2,CAPN1,RAB7A
GO:BP	mesenchymal cell differentiation	GO:0048762	1	0	243	162	7	21110	COL1A1,IL6,FN1,LOXL2,SEMA7A,NRP2,RTN4
GO:BP	branching morphogenesis of a nerve	GO:0048755	1	0	11	162	1	21110	RTN4
GO:BP	positive regulation of developmental growth	GO:0048639	1	0	162	162	3	21110	FN1,SEMA7A,AGRN
GO:BP	regulation of developmental growth	GO:0048638	1	0	323	162	8	21110	APP,FN1,SEMA7A,STC2,AGRN,APOE,RBP4,RTN4
GO:BP	regulation of muscle organ development	GO:0048634	1	0	22	162	1	21110	LOX
GO:BP	multicellular organismal reproductive process	GO:0048609	1	0	902	162	7	21110	SERPINE2,INHBA,STC2,MMP2,KRT9,CALR,HSPA5
GO:BP	reproductive structure development	GO:0048608	1	0	307	162	7	21110	C3,SERPINE2,INHBA,MMP2,IDH1,RBP4,HSPA5
GO:BP	camera-type eye morphogenesis	GO:0048593	1	0	132	162	1	21110	RBP4
GO:BP	eye morphogenesis	GO:0048592	1	0	168	162	3	21110	COL5A1,FBN1,RBP4
GO:BP	negative regulation of developmental growth	GO:0048640	1	0	110	162	4	21110	SEMA7A,STC2,RBP4,RTN4
GO:BP	developmental growth	GO:0048589	1	0	655	162	12	21110	COL3A1,APP,ALCAM,PTK7,FN1,SEMA7A,STC2,NRP2,AGRN,APOE,RBP4,RTN4
GO:BP	post-embryonic animal organ development	GO:0048569	1	0	20	162	1	21110	FBN1
GO:BP	embryonic organ development	GO:0048568	1	0	462	162	4	21110	FBN1,PTK7,CCN1,RBP4
GO:BP	digestive tract development	GO:0048565	1	0	135	162	1	21110	COL3A1
GO:BP	post-embryonic animal organ morphogenesis	GO:0048563	1	0	12	162	1	21110	FBN1
GO:BP	embryonic organ morphogenesis	GO:0048562	1	0	303	162	3	21110	FBN1,PTK7,RBP4
GO:BP	thymus development	GO:0048538	1	0	49	162	1	21110	PRDX2
GO:BP	hematopoietic or lymphoid organ development	GO:0048534	1	0	98	162	1	21110	PRDX2
GO:BP	developmental cell growth	GO:0048588	1	0	229	162	7	21110	APP,ALCAM,FN1,SEMA7A,NRP2,APOE,RTN4
GO:BP	muscle organ morphogenesis	GO:0048644	1	0	77	162	3	21110	COL3A1,TPM1,DSP
GO:BP	negative regulation of smooth muscle cell proliferation	GO:0048662	1	0	54	162	4	21110	IGFBP3,IGFBP5,TPM1,APOE
GO:BP	neuron development	GO:0048666	1	0	1144	162	18	21110	C3,LAMA3,APP,IL6,ALCAM,PTK7,FN1,LAMB1,SDC4,SEMA7A,NRP2,B2M,MMP2,LAMC2,AGRN,APOE,HSPA5,RTN4
GO:BP	pigment granule organization	GO:0048753	1	0	40	162	1	21110	APOE
GO:BP	smooth muscle tissue development	GO:0048745	1	0	24	162	1	21110	COL3A1
GO:BP	skeletal muscle fiber development	GO:0048741	1	0	41	162	1	21110	ACTA1
GO:BP	cardiac muscle tissue development	GO:0048738	1	0	223	162	4	21110	TPM1,RBP4,CALR,DSP
GO:BP	appendage development	GO:0048736	1	0	187	162	1	21110	COL3A1
GO:BP	gland development	GO:0048732	1	0	447	162	10	21110	IGFBP5,IL6,DKK3,SERPINE2,MMP2,CAPN1,TGM2,ITGA2,PRDX2,RTN4
GO:BP	epidermis morphogenesis	GO:0048730	1	0	35	162	2	21110	IGFBP5,KRT17
GO:BP	positive regulation of astrocyte differentiation	GO:0048711	1	0	13	162	1	21110	SERPINE2
GO:BP	regulation of astrocyte differentiation	GO:0048710	1	0	30	162	2	21110	IL6,SERPINE2
GO:BP	astrocyte differentiation	GO:0048708	1	0	85	162	3	21110	APP,IL6,SERPINE2
GO:BP	embryonic skeletal system development	GO:0048706	1	0	130	162	2	21110	COL1A1,RBP4
GO:BP	skeletal system morphogenesis	GO:0048705	1	0	234	162	4	21110	COL1A1,COL3A1,CCN2,MMP2
GO:BP	generation of neurons	GO:0048699	1	0	1488	162	21	21110	C3,COL3A1,LAMA3,APP,IL6,ALCAM,PTK7,FN1,INHBA,LAMB1,SDC4,SEMA7A,NRP2,B2M,MMP2,LAMC2,AGRN,APOE,CALR,HSPA5,RTN4
GO:BP	response to axon injury	GO:0048678	1	0	83	162	1	21110	MMP2
GO:BP	collateral sprouting in absence of injury	GO:0048669	1	0	5	162	1	21110	APP
GO:BP	collateral sprouting	GO:0048668	1	0	28	162	1	21110	APP
GO:BP	cell morphogenesis involved in neuron differentiation	GO:0048667	1	0	590	162	10	21110	LAMA3,APP,ALCAM,PTK7,FN1,SEMA7A,NRP2,LAMC2,APOE,RTN4
GO:BP	negative regulation of viral process	GO:0048525	1	0	92	162	1	21110	FBLN1
GO:BP	response to antibiotic	GO:0046677	1	0	49	162	1	21110	HSPA5
GO:BP	male sex differentiation	GO:0046661	1	0	170	162	1	21110	INHBA
GO:BP	female sex differentiation	GO:0046660	1	0	124	162	5	21110	INHBA,MMP2,IDH1,RBP4,HSPA5
GO:BP	positive regulation of angiogenesis	GO:0045766	1	0	165	162	6	21110	C3,SERPINE1,THBS1,JUP,ANXA3,RTN4
GO:BP	positive regulation of G protein-coupled receptor signaling pathway	GO:0045745	1	0	27	162	1	21110	C3
GO:BP	positive regulation of protein catabolic process	GO:0045732	1	0	214	162	5	21110	APOE,USP5,RAB7A,HSPA1A,VPS35
GO:BP	respiratory burst	GO:0045730	1	0	38	162	1	21110	PRDX2
GO:BP	positive regulation of translation	GO:0045727	1	0	142	162	4	21110	IL6,THBS1,KRT17,ITGA2
GO:BP	positive regulation of cilium assembly	GO:0045724	1	0	28	162	1	21110	SEPTIN9
GO:BP	positive regulation of glial cell differentiation	GO:0045687	1	0	43	162	1	21110	SERPINE2
GO:BP	positive regulation of axon extension	GO:0045773	1	0	38	162	2	21110	FN1,SEMA7A
GO:BP	regulation of glial cell differentiation	GO:0045685	1	0	75	162	2	21110	IL6,SERPINE2
GO:BP	regulation of epidermis development	GO:0045682	1	0	66	162	2	21110	KRT10,KRT2
GO:BP	negative regulation of osteoclast differentiation	GO:0045671	1	0	32	162	1	21110	FBN1
GO:BP	regulation of osteoclast differentiation	GO:0045670	1	0	69	162	1	21110	FBN1
GO:BP	positive regulation of osteoblast differentiation	GO:0045669	1	0	68	162	2	21110	IL6,CCN1
GO:BP	negative regulation of osteoblast differentiation	GO:0045668	1	0	48	162	1	21110	IGFBP5
GO:BP	regulation of osteoblast differentiation	GO:0045667	1	0	127	162	3	21110	IGFBP5,IL6,CCN1
GO:BP	negative regulation of neuron differentiation	GO:0045665	1	0	74	162	3	21110	APP,B2M,CALR
GO:BP	positive regulation of epidermis development	GO:0045684	1	0	32	162	2	21110	KRT10,KRT2
GO:BP	regulation of neuron differentiation	GO:0045664	1	0	201	162	3	21110	APP,B2M,CALR
GO:BP	positive regulation of blood pressure	GO:0045777	1	0	36	162	1	21110	TPM1
GO:BP	negative regulation of bone resorption	GO:0045779	1	0	17	162	1	21110	IL6
GO:BP	positive regulation of carbohydrate metabolic process	GO:0045913	1	0	76	162	1	21110	APP
GO:BP	negative regulation of DNA recombination	GO:0045910	1	0	44	162	1	21110	H1-2
GO:BP	negative regulation of vasoconstriction	GO:0045906	1	0	8	162	1	21110	MMP2
GO:BP	positive regulation of DNA-templated transcription	GO:0045893	1	0	1718	162	12	21110	COL1A1,APP,IL6,CDH13,CCN1,INHBA,LUM,AGRN,APOE,SERPINF2,JUP,HSPA5
GO:BP	negative regulation of DNA-templated transcription	GO:0045892	1	0	1317	162	8	21110	DKK3,LOXL2,RPS14,SET,CALR,H1-2,HSPA1A,HNRNPA2B1
GO:BP	positive regulation of synaptic assembly at neuromuscular junction	GO:0045887	1	0	1	162	1	21110	AGRN
GO:BP	negative regulation of smoothened signaling pathway	GO:0045879	1	0	35	162	1	21110	SERPINE2
GO:BP	positive regulation of ossification	GO:0045778	1	0	52	162	1	21110	CCN1
GO:BP	positive regulation of protein kinase activity	GO:0045860	1	0	364	162	3	21110	CCN1,SDC4,THBS1
GO:BP	positive regulation of lipid metabolic process	GO:0045834	1	0	152	162	2	21110	CCN1,APOE
GO:BP	negative regulation of lipid metabolic process	GO:0045833	1	0	104	162	2	21110	DKK3,APOE
GO:BP	negative regulation of innate immune response	GO:0045824	1	0	74	162	1	21110	SERPING1
GO:BP	positive regulation of heart contraction	GO:0045823	1	0	39	162	2	21110	TPM1,CCN2
GO:BP	positive regulation of glycolytic process	GO:0045821	1	0	21	162	1	21110	APP
GO:BP	positive regulation of cell cycle	GO:0045787	1	0	348	162	3	21110	APP,CCN2,CALR
GO:BP	negative regulation of cell cycle	GO:0045786	1	0	387	162	1	21110	INHBA
GO:BP	regulation of protein kinase activity	GO:0045859	1	0	617	162	6	21110	APP,CCN1,SDC4,THBS1,APOE,MVP
GO:BP	positive regulation of myoblast differentiation	GO:0045663	1	0	45	162	1	21110	IGFBP3
GO:BP	regulation of myoblast differentiation	GO:0045661	1	0	76	162	1	21110	IGFBP3
GO:BP	negative regulation of megakaryocyte differentiation	GO:0045653	1	0	19	162	1	21110	H4C15
GO:BP	response to ethanol	GO:0045471	1	0	128	162	2	21110	ATP5F1A,TUFM
GO:BP	cell redox homeostasis	GO:0045454	1	0	42	162	1	21110	PRDX2
GO:BP	bone resorption	GO:0045453	1	0	67	162	2	21110	IL6,RAB7A
GO:BP	endothelial cell differentiation	GO:0045446	1	0	112	162	1	21110	FSTL1
GO:BP	myoblast differentiation	GO:0045445	1	0	112	162	1	21110	IGFBP3
GO:BP	fat cell differentiation	GO:0045444	1	0	237	162	2	21110	LAMB3,IL6
GO:BP	cellular respiration	GO:0045333	1	0	244	162	4	21110	ATP5F1A,IDH1,ATP5F1B,MDH2
GO:BP	regulation of cholesterol biosynthetic process	GO:0045540	1	0	19	162	1	21110	APOE
GO:BP	leukocyte activation	GO:0045321	1	0	1012	162	14	21110	APP,IGFBP2,IL6,CD44,FN1,CTSC,INHBA,SDC4,THBS1,B2M,PNP,ANXA3,LAMP1,PRDX2
GO:BP	sarcomere organization	GO:0045214	1	0	44	162	1	21110	TPM1
GO:BP	establishment of epithelial cell apical/basal polarity	GO:0045198	1	0	17	162	1	21110	PTK7
GO:BP	establishment or maintenance of epithelial cell apical/basal polarity	GO:0045197	1	0	53	162	1	21110	PTK7
GO:BP	maintenance of protein location	GO:0045185	1	0	96	162	3	21110	FBN1,HSPA5,TMSB4X
GO:BP	establishment of protein localization	GO:0045184	1	0	1920	162	24	21110	COL1A1,IL6,CLSTN1,APOE,ARF1,CANX,SAR1B,COPZ1,MVP,RBP4,JUP,CTSD,HSPA4,ITGA2,HSP90B1,HSPA9,CALR,RAB7A,PDIA4,HSPA5,LAMP1,CCT7,VPS35,RCN3
GO:BP	cell fate commitment	GO:0045165	1	0	284	162	1	21110	IL6
GO:BP	clustering of voltage-gated sodium channels	GO:0045162	1	0	6	162	1	21110	AGRN
GO:BP	cell-cell junction organization	GO:0045216	1	0	206	162	3	21110	CDH6,JUP,DSP
GO:BP	negative regulation of cholesterol biosynthetic process	GO:0045541	1	0	5	162	1	21110	APOE
GO:BP	regulation of B cell differentiation	GO:0045577	1	0	34	162	1	21110	INHBA
GO:BP	negative regulation of B cell differentiation	GO:0045578	1	0	7	162	1	21110	INHBA
GO:BP	regulation of megakaryocyte differentiation	GO:0045652	1	0	37	162	2	21110	LOX,H4C15
GO:BP	negative regulation of macrophage differentiation	GO:0045650	1	0	7	162	1	21110	INHBA
GO:BP	regulation of macrophage differentiation	GO:0045649	1	0	23	162	1	21110	INHBA
GO:BP	positive regulation of erythrocyte differentiation	GO:0045648	1	0	31	162	2	21110	INHBA,HSPA1A
GO:BP	negative regulation of erythrocyte differentiation	GO:0045647	1	0	8	162	1	21110	HSPA9
GO:BP	positive regulation of myeloid cell differentiation	GO:0045639	1	0	100	162	2	21110	INHBA,HSPA1A
GO:BP	negative regulation of myeloid cell differentiation	GO:0045638	1	0	93	162	4	21110	FBN1,INHBA,H4C15,HSPA9
GO:BP	regulation of myeloid cell differentiation	GO:0045637	1	0	211	162	7	21110	FBN1,INHBA,LOX,B2M,H4C15,HSPA9,HSPA1A
GO:BP	positive regulation of lymphocyte differentiation	GO:0045621	1	0	131	162	1	21110	PNP
GO:BP	negative regulation of lymphocyte differentiation	GO:0045620	1	0	59	162	2	21110	INHBA,PRDX2
GO:BP	regulation of lymphocyte differentiation	GO:0045619	1	0	212	162	3	21110	INHBA,PNP,PRDX2
GO:BP	negative regulation of fat cell differentiation	GO:0045599	1	0	54	162	1	21110	IL6
GO:BP	regulation of fat cell differentiation	GO:0045598	1	0	134	162	1	21110	IL6
GO:BP	negative regulation of cell differentiation	GO:0045596	1	0	679	162	13	21110	COL5A1,FBN1,APP,IGFBP5,IL6,INHBA,SEMA7A,B2M,H4C15,HSPA9,CALR,PRDX2,RTN4
GO:BP	positive regulation of T cell differentiation	GO:0045582	1	0	116	162	1	21110	PNP
GO:BP	negative regulation of T cell differentiation	GO:0045581	1	0	49	162	1	21110	PRDX2
GO:BP	regulation of T cell differentiation	GO:0045580	1	0	180	162	2	21110	PNP,PRDX2
GO:BP	positive regulation of catecholamine metabolic process	GO:0045915	1	0	7	162	1	21110	VPS35
GO:BP	negative regulation of complement activation	GO:0045916	1	0	14	162	1	21110	SERPING1
GO:BP	positive regulation of complement activation	GO:0045917	1	0	5	162	1	21110	C3
GO:BP	negative regulation of exocytosis	GO:0045920	1	0	38	162	1	21110	RAB7A
GO:BP	glycerolipid metabolic process	GO:0046486	1	0	397	162	2	21110	C3,APOE
GO:BP	heterocycle metabolic process	GO:0046483	1	0	8221	162	39	21110	COL1A1,APP,IL6,DKK3,CDH13,CCN1,COL4A2,CCN2,INHBA,LOX,LOXL2,LUM,GGH,AGRN,APOE,PNP,SERPINF2,RPL6,ATP5F1A,RPS14,SET,IDH1,PTGES3,GARS1,JUP,AKR1B1,ATP5F1B,CALR,GSTO1,ANXA3,H1-2,HSPA1A,HSPA5,S100A11,PRDX2,MDH2,CCT7,TMSB4X,HNRNPA2B1
GO:BP	membrane lipid biosynthetic process	GO:0046467	1	0	150	162	1	21110	CCN1
GO:BP	acylglycerol biosynthetic process	GO:0046463	1	0	46	162	1	21110	C3
GO:BP	neutral lipid biosynthetic process	GO:0046460	1	0	46	162	1	21110	C3
GO:BP	prostanoid biosynthetic process	GO:0046457	1	0	30	162	1	21110	PTGES3
GO:BP	icosanoid biosynthetic process	GO:0046456	1	0	57	162	1	21110	PTGES3
GO:BP	glyoxylate metabolic process	GO:0046487	1	0	8	162	1	21110	IDH1
GO:BP	organophosphate catabolic process	GO:0046434	1	0	146	162	2	21110	PNP,IDH1
GO:BP	regulation of receptor signaling pathway via JAK-STAT	GO:0046425	1	0	102	162	1	21110	IL6
GO:BP	urate metabolic process	GO:0046415	1	0	11	162	1	21110	PNP
GO:BP	carboxylic acid biosynthetic process	GO:0046394	1	0	323	162	2	21110	PTGES3,AKR1B1
GO:BP	ribose phosphate biosynthetic process	GO:0046390	1	0	240	162	3	21110	ATP5F1A,ATP5F1B,TMSB4X
GO:BP	deoxyribose phosphate catabolic process	GO:0046386	1	0	28	162	1	21110	PNP
GO:BP	fructose biosynthetic process	GO:0046370	1	0	2	162	1	21110	AKR1B1
GO:BP	monosaccharide biosynthetic process	GO:0046364	1	0	96	162	3	21110	RBP4,AKR1B1,MDH2
GO:BP	positive regulation of receptor signaling pathway via JAK-STAT	GO:0046427	1	0	47	162	1	21110	IL6
GO:BP	nicotinamide riboside metabolic process	GO:0046495	1	0	1	162	1	21110	PNP
GO:BP	nicotinamide nucleotide metabolic process	GO:0046496	1	0	81	162	2	21110	IDH1,MDH2
GO:BP	ceramide biosynthetic process	GO:0046513	1	0	68	162	1	21110	CCN1
GO:BP	lymphocyte proliferation	GO:0046651	1	0	307	162	5	21110	IGFBP2,IL6,SDC4,PNP,PRDX2
GO:BP	lymphocyte activation	GO:0046649	1	0	847	162	9	21110	IGFBP2,IL6,CD44,INHBA,SDC4,B2M,PNP,LAMP1,PRDX2
GO:BP	positive regulation of alpha-beta T cell differentiation	GO:0046638	1	0	51	162	1	21110	PNP
GO:BP	regulation of alpha-beta T cell differentiation	GO:0046637	1	0	72	162	1	21110	PNP
GO:BP	positive regulation of alpha-beta T cell activation	GO:0046635	1	0	70	162	1	21110	PNP
GO:BP	regulation of alpha-beta T cell activation	GO:0046634	1	0	113	162	1	21110	PNP
GO:BP	alpha-beta T cell differentiation	GO:0046632	1	0	120	162	2	21110	IL6,PNP
GO:BP	alpha-beta T cell activation	GO:0046631	1	0	176	162	2	21110	IL6,PNP
GO:BP	positive regulation of insulin receptor signaling pathway	GO:0046628	1	0	25	162	1	21110	CTSD
GO:BP	negative regulation of insulin receptor signaling pathway	GO:0046627	1	0	35	162	1	21110	AHSG
GO:BP	regulation of insulin receptor signaling pathway	GO:0046626	1	0	68	162	2	21110	AHSG,CTSD
GO:BP	negative regulation of organ growth	GO:0046621	1	0	32	162	1	21110	RBP4
GO:BP	regulation of organ growth	GO:0046620	1	0	89	162	1	21110	RBP4
GO:BP	positive regulation of Ras protein signal transduction	GO:0046579	1	0	64	162	2	21110	COL3A1,RTN4
GO:BP	regulation of Ras protein signal transduction	GO:0046578	1	0	197	162	3	21110	COL3A1,APOE,RTN4
GO:BP	development of primary male sexual characteristics	GO:0046546	1	0	147	162	1	21110	INHBA
GO:BP	development of primary female sexual characteristics	GO:0046545	1	0	109	162	4	21110	INHBA,MMP2,IDH1,HSPA5
GO:BP	positive regulation of JNK cascade	GO:0046330	1	0	96	162	3	21110	APP,CCN2,SERPINF2
GO:BP	regulation of neurogenesis	GO:0050767	1	0	379	162	7	21110	IL6,SERPINE2,FN1,SEMA7A,B2M,TGM2,RTN4
GO:BP	regulation of JNK cascade	GO:0046328	1	0	141	162	3	21110	APP,CCN2,SERPINF2
GO:BP	aldehyde biosynthetic process	GO:0046184	1	0	16	162	1	21110	DKK3
GO:BP	positive regulation of natural killer cell mediated cytotoxicity	GO:0045954	1	0	27	162	1	21110	LAMP1
GO:BP	negative regulation of translational initiation	GO:0045947	1	0	20	162	1	21110	EIF2S1
GO:BP	positive regulation of transcription by RNA polymerase III	GO:0045945	1	0	19	162	1	21110	INHBA
GO:BP	positive regulation of transcription by RNA polymerase II	GO:0045944	1	0	1257	162	10	21110	APP,IL6,CDH13,CCN1,INHBA,LUM,AGRN,SERPINF2,JUP,HSPA5
GO:BP	positive regulation of steroid metabolic process	GO:0045940	1	0	26	162	1	21110	APOE
GO:BP	negative regulation of steroid metabolic process	GO:0045939	1	0	27	162	2	21110	DKK3,APOE
GO:BP	positive regulation of phosphate metabolic process	GO:0045937	1	0	860	162	13	21110	C3,APP,IL6,CD44,CCN1,CCN2,INHBA,SDC4,THBS1,SEMA7A,PTGES3,ITGA2,TMSB4X
GO:BP	positive regulation of dopamine metabolic process	GO:0045964	1	0	7	162	1	21110	VPS35
GO:BP	negative regulation of phosphate metabolic process	GO:0045936	1	0	407	162	5	21110	IGFBP3,INHBA,APOE,MVP,FBLN1
GO:BP	negative regulation of nucleobase-containing compound metabolic process	GO:0045934	1	0	1558	162	10	21110	IL6,DKK3,LOXL2,RPS14,SET,CALR,H1-2,HSPA1A,S100A11,HNRNPA2B1
GO:BP	positive regulation of muscle contraction	GO:0045933	1	0	47	162	3	21110	CCN2,ITGA2,GSTO1
GO:BP	positive regulation of mitotic cell cycle	GO:0045931	1	0	121	162	1	21110	APP
GO:BP	negative regulation of mitotic cell cycle	GO:0045930	1	0	231	162	1	21110	INHBA
GO:BP	positive regulation of growth	GO:0045927	1	0	260	162	4	21110	FN1,SEMA7A,AGRN,KRT17
GO:BP	negative regulation of growth	GO:0045926	1	0	250	162	8	21110	IGFBP5,SERPINE2,INHBA,SEMA7A,STC2,RBP4,HSPA1A,RTN4
GO:BP	positive regulation of exocytosis	GO:0045921	1	0	84	162	3	21110	SDC4,RAB7A,LAMP1
GO:BP	positive regulation of nucleobase-containing compound metabolic process	GO:0045935	1	0	2050	162	18	21110	COL1A1,APP,IL6,CDH13,CCN1,INHBA,LUM,AGRN,APOE,SERPINF2,PTGES3,JUP,ANXA3,HSPA1A,HSPA5,CCT7,TMSB4X,HNRNPA2B1
GO:BP	positive regulation of nucleotide metabolic process	GO:0045981	1	0	24	162	1	21110	TMSB4X
GO:BP	positive regulation of smooth muscle contraction	GO:0045987	1	0	30	162	1	21110	ITGA2
GO:BP	positive regulation of striated muscle contraction	GO:0045989	1	0	14	162	2	21110	CCN2,GSTO1
GO:BP	alcohol biosynthetic process	GO:0046165	1	0	138	162	2	21110	DKK3,APOE
GO:BP	alcohol catabolic process	GO:0046164	1	0	39	162	1	21110	APOE
GO:BP	purine ribonucleoside catabolic process	GO:0046130	1	0	6	162	1	21110	PNP
GO:BP	purine ribonucleoside biosynthetic process	GO:0046129	1	0	11	162	1	21110	PNP
GO:BP	purine ribonucleoside metabolic process	GO:0046128	1	0	22	162	1	21110	PNP
GO:BP	purine deoxyribonucleoside catabolic process	GO:0046124	1	0	4	162	1	21110	PNP
GO:BP	purine deoxyribonucleoside metabolic process	GO:0046122	1	0	5	162	1	21110	PNP
GO:BP	deoxyribonucleoside catabolic process	GO:0046121	1	0	6	162	1	21110	PNP
GO:BP	inosine metabolic process	GO:0046102	1	0	5	162	1	21110	PNP
GO:BP	deoxyinosine metabolic process	GO:0046094	1	0	2	162	1	21110	PNP
GO:BP	deoxyadenosine metabolic process	GO:0046090	1	0	3	162	1	21110	PNP
GO:BP	dAMP catabolic process	GO:0046059	1	0	4	162	1	21110	PNP
GO:BP	dAMP metabolic process	GO:0046053	1	0	7	162	1	21110	PNP
GO:BP	IMP metabolic process	GO:0046040	1	0	18	162	1	21110	PNP
GO:BP	ATP metabolic process	GO:0046034	1	0	141	162	4	21110	ATP5F1A,ATP5F1B,HSPA1A,TMSB4X
GO:BP	regulation of activated T cell proliferation	GO:0046006	1	0	44	162	1	21110	IGFBP2
GO:BP	regulation of embryonic development	GO:0045995	1	0	93	162	1	21110	LAMA3
GO:BP	phenol-containing compound biosynthetic process	GO:0046189	1	0	47	162	1	21110	VPS35
GO:BP	chondroblast differentiation	GO:0060591	1	0	5	162	1	21110	CCN1
GO:BP	negative regulation of neurogenesis	GO:0050768	1	0	148	162	4	21110	IL6,SEMA7A,B2M,RTN4
GO:BP	regulation of axonogenesis	GO:0050770	1	0	159	162	3	21110	FN1,SEMA7A,RTN4
GO:BP	acylglycerol homeostasis	GO:0055090	1	0	37	162	1	21110	APOE
GO:BP	fatty acid homeostasis	GO:0055089	1	0	16	162	1	21110	APOE
GO:BP	lipid homeostasis	GO:0055088	1	0	159	162	4	21110	APOE,SAR1B,RCN3,RTN4
GO:BP	nucleobase-containing small molecule metabolic process	GO:0055086	1	0	606	162	8	21110	PNP,ATP5F1A,IDH1,GARS1,ATP5F1B,HSPA1A,MDH2,TMSB4X
GO:BP	transmembrane transport	GO:0055085	1	0	1558	162	14	21110	C3,APP,CCN2,THBS1,GC,ATP5F1A,VDAC2,CAPN1,VDAC1,ATP5F1B,SLC25A3,GSTO1,HSPA5,TMSB4X
GO:BP	intracellular chemical homeostasis	GO:0055082	1	0	701	162	12	21110	APP,STC2,LCN2,APOE,ARF1,TGM2,ATP5F1B,HSP90B1,CALR,RAB7A,GSTO1,RTN4
GO:BP	monoatomic cation homeostasis	GO:0055080	1	0	591	162	11	21110	APP,STC2,LCN2,APOE,ARF1,TGM2,ATP5F1B,HSP90B1,CALR,RAB7A,GSTO1
GO:BP	phospholipid homeostasis	GO:0055091	1	0	17	162	1	21110	RCN3
GO:BP	calcium ion homeostasis	GO:0055074	1	0	326	162	7	21110	APP,STC2,APOE,TGM2,HSP90B1,CALR,GSTO1
GO:BP	negative regulation of cardiac muscle tissue growth	GO:0055022	1	0	23	162	1	21110	RBP4
GO:BP	regulation of cardiac muscle tissue growth	GO:0055021	1	0	54	162	1	21110	RBP4
GO:BP	cardiac muscle tissue growth	GO:0055017	1	0	75	162	1	21110	RBP4
GO:BP	ventricular cardiac muscle tissue morphogenesis	GO:0055010	1	0	46	162	2	21110	TPM1,DSP
GO:BP	cardiac muscle tissue morphogenesis	GO:0055008	1	0	59	162	2	21110	TPM1,DSP
GO:BP	cardiac muscle cell differentiation	GO:0055007	1	0	111	162	1	21110	CALR
GO:BP	cardiac cell development	GO:0055006	1	0	82	162	1	21110	INHBA
GO:BP	copper ion homeostasis	GO:0055070	1	0	19	162	2	21110	APP,ARF1
GO:BP	striated muscle cell development	GO:0055002	1	0	69	162	2	21110	TPM1,ACTA1
GO:BP	sterol homeostasis	GO:0055092	1	0	88	162	1	21110	APOE
GO:BP	response to lipoprotein particle	GO:0055094	1	0	29	162	2	21110	CDH13,APOE
GO:BP	embryonic retina morphogenesis in camera-type eye	GO:0060059	1	0	6	162	1	21110	RBP4
GO:BP	mammary gland involution	GO:0060056	1	0	10	162	2	21110	IGFBP5,CAPN1
GO:BP	angiogenesis involved in wound healing	GO:0060055	1	0	29	162	1	21110	SERPINE1
GO:BP	cardiac muscle contraction	GO:0060048	1	0	136	162	5	21110	TPM1,CCN2,JUP,DSP,GSTO1
GO:BP	heart contraction	GO:0060047	1	0	242	162	5	21110	TPM1,CCN2,JUP,DSP,GSTO1
GO:BP	negative regulation of cardiac muscle cell proliferation	GO:0060044	1	0	12	162	1	21110	RBP4
GO:BP	regulation of cardiac muscle cell proliferation	GO:0060043	1	0	38	162	1	21110	RBP4
GO:BP	response to hyperoxia	GO:0055093	1	0	21	162	2	21110	COL1A1,MMP2
GO:BP	retina morphogenesis in camera-type eye	GO:0060042	1	0	65	162	1	21110	RBP4
GO:BP	cardiac muscle cell proliferation	GO:0060038	1	0	50	162	1	21110	RBP4
GO:BP	convergent extension	GO:0060026	1	0	16	162	1	21110	PTK7
GO:BP	roof of mouth development	GO:0060021	1	0	92	162	1	21110	INHBA
GO:BP	digestive system development	GO:0055123	1	0	147	162	1	21110	COL3A1
GO:BP	regulation of cardiac muscle contraction	GO:0055117	1	0	76	162	4	21110	CCN2,JUP,DSP,GSTO1
GO:BP	low-density lipoprotein particle mediated signaling	GO:0055096	1	0	3	162	1	21110	CDH13
GO:BP	lipoprotein particle mediated signaling	GO:0055095	1	0	3	162	1	21110	CDH13
GO:BP	retina development in camera-type eye	GO:0060041	1	0	165	162	1	21110	RBP4
GO:BP	muscle cell development	GO:0055001	1	0	187	162	3	21110	TPM1,ACTA1,LOX
GO:BP	positive regulation of telomerase activity	GO:0051973	1	0	34	162	1	21110	PTGES3
GO:BP	regulation of telomerase activity	GO:0051972	1	0	50	162	2	21110	PTGES3,HNRNPA2B1
GO:BP	regulation of cell cycle	GO:0051726	1	0	1130	162	5	21110	APP,CCN2,INHBA,CALR,HSPA1A
GO:BP	response to other organism	GO:0051707	1	0	1581	162	17	21110	SERPING1,C3,IL6,SERPINE1,MMP3,B2M,LCN2,APOE,ARF1,ST13,CALR,RAB7A,ANXA3,HSPA1A,LAMP1,PRDX2,RTN4
GO:BP	biological process involved in interaction with symbiont	GO:0051702	1	0	119	162	2	21110	FN1,APOE
GO:BP	biological process involved in interaction with host	GO:0051701	1	0	210	162	5	21110	ITGA2,RAB7A,HSPA1A,LAMP1,FBLN1
GO:BP	localization within membrane	GO:0051668	1	0	913	162	9	21110	CDH13,CLSTN1,AGRN,APOE,JUP,HSPA4,RAB7A,HSPA5,VPS35
GO:BP	establishment of organelle localization	GO:0051656	1	0	447	162	4	21110	SDC4,SAR1B,RAB7A,LAMP1
GO:BP	maintenance of location in cell	GO:0051651	1	0	230	162	7	21110	LCN2,APOE,HSP90B1,CALR,GSTO1,HSPA5,TMSB4X
GO:BP	regulation of nuclear division	GO:0051783	1	0	146	162	1	21110	CALR
GO:BP	establishment of vesicle localization	GO:0051650	1	0	194	162	3	21110	SDC4,SAR1B,RAB7A
GO:BP	vesicle localization	GO:0051648	1	0	213	162	3	21110	SDC4,SAR1B,RAB7A
GO:BP	cellular localization	GO:0051641	1	0	3635	162	41	21110	COL1A1,FBN1,APP,IL6,CDH13,SDC4,LCN2,CLSTN1,AGRN,APOE,KRT5,CORO1B,ARF1,CANX,H4C15,SAR1B,VDAC2,COPZ1,MVP,RBP4,JUP,CTSD,HSPA4,ITGA2,HSP90B1,HSPA9,CALR,DSP,RAB7A,GSTO1,PDIA4,ANXA3,HSPA1A,HSPA5,LAMP1,CCT7,VPS35,RCN3,TMSB4X,HNRNPA2B1,RTN4
GO:BP	organelle localization	GO:0051640	1	0	583	162	4	21110	SDC4,SAR1B,RAB7A,LAMP1
GO:BP	defense response to virus	GO:0051607	1	0	305	162	1	21110	IL6
GO:BP	detection of stimulus	GO:0051606	1	0	651	162	3	21110	SERPINE2,JUP,ITGA2
GO:BP	protein maturation	GO:0051604	1	0	339	162	9	21110	SERPINE1,SERPINE2,PLAU,FN1,THBS1,SPON1,SERPINF2,CALR,FBLN1
GO:BP	proteolysis involved in protein catabolic process	GO:0051603	1	0	804	162	11	21110	CTSC,APOE,CANX,USP5,PSMA1,PSMB2,HSP90B1,CALR,HSPA1A,HSPA5,RCN3
GO:BP	establishment of localization in cell	GO:0051649	1	0	2386	162	20	21110	APP,SDC4,APOE,ARF1,CANX,SAR1B,VDAC2,COPZ1,JUP,HSPA4,HSP90B1,HSPA9,CALR,RAB7A,ANXA3,HSPA1A,HSPA5,LAMP1,VPS35,HNRNPA2B1
GO:BP	regulation of hair follicle development	GO:0051797	1	0	20	162	2	21110	INHBA,KRT17
GO:BP	positive regulation of hair follicle development	GO:0051798	1	0	12	162	1	21110	KRT17
GO:BP	negative regulation of hair follicle development	GO:0051799	1	0	6	162	1	21110	INHBA
GO:BP	positive regulation of transmission of nerve impulse	GO:0051971	1	0	7	162	1	21110	ITGA2
GO:BP	regulation of transmission of nerve impulse	GO:0051969	1	0	17	162	1	21110	ITGA2
GO:BP	regulation of synaptic transmission, glutamatergic	GO:0051966	1	0	79	162	1	21110	SERPINE2
GO:BP	positive regulation of synapse assembly	GO:0051965	1	0	64	162	3	21110	THBS2,CLSTN1,AGRN
GO:BP	regulation of synapse assembly	GO:0051963	1	0	115	162	5	21110	APP,THBS2,CLSTN1,AGRN,VPS35
GO:BP	positive regulation of nervous system development	GO:0051962	1	0	284	162	8	21110	IL6,SERPINE2,FN1,THBS2,SEMA7A,CLSTN1,AGRN,TGM2
GO:BP	negative regulation of nervous system development	GO:0051961	1	0	154	162	4	21110	IL6,SEMA7A,B2M,RTN4
GO:BP	regulation of nervous system development	GO:0051960	1	0	461	162	11	21110	IL6,SERPINE2,FN1,CTSC,THBS2,SEMA7A,B2M,CLSTN1,AGRN,TGM2,RTN4
GO:BP	positive regulation of calcium ion transport	GO:0051928	1	0	131	162	1	21110	GSTO1
GO:BP	negative regulation of calcium ion transport	GO:0051926	1	0	66	162	2	21110	VDAC1,GSTO1
GO:BP	regulation of calcium ion transport	GO:0051924	1	0	266	162	3	21110	STC2,VDAC1,GSTO1
GO:BP	positive regulation of protein kinase B signaling	GO:0051897	1	0	112	162	3	21110	IGFBP5,THBS1,RTN4
GO:BP	regulation of protein kinase B signaling	GO:0051896	1	0	166	162	4	21110	IGFBP5,THBS1,RCN3,RTN4
GO:BP	negative regulation of focal adhesion assembly	GO:0051895	1	0	17	162	1	21110	THBS1
GO:BP	positive regulation of focal adhesion assembly	GO:0051894	1	0	26	162	1	21110	SDC4
GO:BP	regulation of focal adhesion assembly	GO:0051893	1	0	64	162	2	21110	SDC4,THBS1
GO:BP	receptor signaling pathway via STAT	GO:0097696	1	0	173	162	1	21110	IL6
GO:BP	uterus development	GO:0060065	1	0	24	162	1	21110	RBP4
GO:BP	response to electrical stimulus	GO:0051602	1	0	45	162	2	21110	MMP2,CALR
GO:BP	oviduct development	GO:0060066	1	0	5	162	1	21110	C3
GO:BP	canonical Wnt signaling pathway	GO:0060070	1	0	301	162	8	21110	COL1A1,IGFBP2,DKK3,PTK7,IGFBP4,APOE,JUP,VPS35
GO:BP	cardiac septum morphogenesis	GO:0060411	1	0	70	162	2	21110	CCN1,NRP2
GO:BP	SMAD protein signal transduction	GO:0060395	1	0	86	162	1	21110	INHBA
GO:BP	regulation of pathway-restricted SMAD protein phosphorylation	GO:0060393	1	0	62	162	1	21110	INHBA
GO:BP	pathway-restricted SMAD protein phosphorylation	GO:0060389	1	0	67	162	1	21110	INHBA
GO:BP	innervation	GO:0060384	1	0	27	162	1	21110	SERPINE2
GO:BP	cartilage development involved in endochondral bone morphogenesis	GO:0060351	1	0	35	162	1	21110	COL1A1
GO:BP	endochondral bone morphogenesis	GO:0060350	1	0	61	162	2	21110	COL1A1,COL3A1
GO:BP	atrial septum morphogenesis	GO:0060413	1	0	15	162	1	21110	CCN1
GO:BP	bone morphogenesis	GO:0060349	1	0	103	162	2	21110	COL1A1,COL3A1
GO:BP	heart trabecula formation	GO:0060347	1	0	15	162	1	21110	RBP4
GO:BP	bone trabecula formation	GO:0060346	1	0	10	162	2	21110	COL1A1,MMP2
GO:BP	trabecula formation	GO:0060343	1	0	26	162	3	21110	COL1A1,MMP2,RBP4
GO:BP	regulation of cellular localization	GO:0060341	1	0	980	162	11	21110	IL6,APOE,KRT5,SAR1B,RBP4,JUP,CTSD,LAMP1,CCT7,VPS35,RTN4
GO:BP	cell chemotaxis	GO:0060326	1	0	318	162	8	21110	IL6,SERPINE1,LOX,THBS1,MMP2,CORO1B,CALR,TMSB4X
GO:BP	face morphogenesis	GO:0060325	1	0	32	162	2	21110	COL1A1,MMP2
GO:BP	face development	GO:0060324	1	0	53	162	2	21110	COL1A1,MMP2
GO:BP	bone development	GO:0060348	1	0	237	162	7	21110	COL1A1,COL3A1,FBN1,BGN,LOX,RPL13,TGM2
GO:BP	head morphogenesis	GO:0060323	1	0	38	162	2	21110	COL1A1,MMP2
GO:BP	aorta smooth muscle tissue morphogenesis	GO:0060414	1	0	4	162	1	21110	COL3A1
GO:BP	response to growth hormone	GO:0060416	1	0	39	162	1	21110	IGFBP5
GO:BP	epithelial tube morphogenesis	GO:0060562	1	0	339	162	2	21110	PTK7,SDC4
GO:BP	apoptotic process involved in morphogenesis	GO:0060561	1	0	27	162	1	21110	CCN1
GO:BP	developmental growth involved in morphogenesis	GO:0060560	1	0	243	162	8	21110	APP,ALCAM,PTK7,FN1,SEMA7A,NRP2,APOE,RTN4
GO:BP	skeletal muscle organ development	GO:0060538	1	0	182	162	1	21110	ACTA1
GO:BP	muscle tissue development	GO:0060537	1	0	410	162	8	21110	COL3A1,IGFBP5,TPM1,ACTA1,LOX,RBP4,CALR,DSP
GO:BP	prostate gland morphogenesis	GO:0060512	1	0	29	162	1	21110	MMP2
GO:BP	regulation of cell projection assembly	GO:0060491	1	0	200	162	2	21110	AGRN,SEPTIN9
GO:BP	muscle tissue morphogenesis	GO:0060415	1	0	70	162	3	21110	COL3A1,TPM1,DSP
GO:BP	mesenchyme development	GO:0060485	1	0	310	162	9	21110	COL1A1,IL6,PTK7,FN1,ACTA1,LOXL2,SEMA7A,NRP2,RTN4
GO:BP	positive regulation of cardiac muscle contraction	GO:0060452	1	0	9	162	1	21110	CCN2
GO:BP	branching involved in salivary gland morphogenesis	GO:0060445	1	0	21	162	1	21110	TGM2
GO:BP	mammary gland morphogenesis	GO:0060443	1	0	48	162	2	21110	IGFBP5,CAPN1
GO:BP	lung saccule development	GO:0060430	1	0	9	162	1	21110	PTGES3
GO:BP	lung epithelium development	GO:0060428	1	0	43	162	1	21110	RCN3
GO:BP	regulation of heart growth	GO:0060420	1	0	61	162	1	21110	RBP4
GO:BP	heart growth	GO:0060419	1	0	84	162	1	21110	RBP4
GO:BP	lung-associated mesenchyme development	GO:0060484	1	0	8	162	1	21110	PTK7
GO:BP	head development	GO:0060322	1	0	848	162	14	21110	COL1A1,COL3A1,APP,SERPINE2,HSPG2,INHBA,LAMB1,SEMA7A,NRP2,B2M,MMP2,ANXA3,HSPA5,RTN4
GO:BP	cardiac epithelial to mesenchymal transition	GO:0060317	1	0	33	162	1	21110	RTN4
GO:BP	positive regulation of ryanodine-sensitive calcium-release channel activity	GO:0060316	1	0	9	162	1	21110	GSTO1
GO:BP	limb development	GO:0060173	1	0	187	162	1	21110	COL3A1
GO:BP	positive regulation of dopamine receptor signaling pathway	GO:0060161	1	0	5	162	1	21110	VPS35
GO:BP	regulation of dopamine receptor signaling pathway	GO:0060159	1	0	11	162	1	21110	VPS35
GO:BP	urinary bladder development	GO:0060157	1	0	4	162	1	21110	RBP4
GO:BP	negative regulation of post-transcriptional gene silencing	GO:0060149	1	0	16	162	1	21110	IL6
GO:BP	regulation of post-transcriptional gene silencing	GO:0060147	1	0	35	162	1	21110	IL6
GO:BP	maternal process involved in female pregnancy	GO:0060135	1	0	60	162	1	21110	STC2
GO:BP	regulation of lipase activity	GO:0060191	1	0	88	162	1	21110	CCN1
GO:BP	inner ear receptor cell stereocilium organization	GO:0060122	1	0	37	162	1	21110	SDC4
GO:BP	inner ear receptor cell differentiation	GO:0060113	1	0	69	162	1	21110	SDC4
GO:BP	positive regulation of phagocytosis, engulfment	GO:0060100	1	0	14	162	2	21110	C3,ITGA2
GO:BP	regulation of phagocytosis, engulfment	GO:0060099	1	0	16	162	2	21110	C3,ITGA2
GO:BP	excitatory postsynaptic potential	GO:0060079	1	0	124	162	1	21110	APP
GO:BP	regulation of postsynaptic membrane potential	GO:0060078	1	0	147	162	1	21110	APP
GO:BP	synapse maturation	GO:0060074	1	0	34	162	2	21110	CLSTN1,VPS35
GO:BP	Wnt signaling pathway, planar cell polarity pathway	GO:0060071	1	0	53	162	1	21110	PTK7
GO:BP	inner ear receptor cell development	GO:0060119	1	0	51	162	1	21110	SDC4
GO:BP	positive regulation of lipase activity	GO:0060193	1	0	67	162	1	21110	CCN1
GO:BP	hematopoietic stem cell differentiation	GO:0060218	1	0	36	162	1	21110	HSPA9
GO:BP	regulation of mitotic spindle organization	GO:0060236	1	0	45	162	1	21110	HSPA1A
GO:BP	negative regulation of ryanodine-sensitive calcium-release channel activity	GO:0060315	1	0	11	162	1	21110	GSTO1
GO:BP	regulation of ryanodine-sensitive calcium-release channel activity	GO:0060314	1	0	27	162	1	21110	GSTO1
GO:BP	negative regulation of blood vessel remodeling	GO:0060313	1	0	2	162	1	21110	CST3
GO:BP	regulation of blood vessel remodeling	GO:0060312	1	0	6	162	1	21110	CST3
GO:BP	negative regulation of elastin catabolic process	GO:0060311	1	0	1	162	1	21110	CST3
GO:BP	regulation of elastin catabolic process	GO:0060310	1	0	1	162	1	21110	CST3
GO:BP	elastin catabolic process	GO:0060309	1	0	4	162	1	21110	CST3
GO:BP	long-term synaptic depression	GO:0060292	1	0	32	162	1	21110	ARF1
GO:BP	long-term synaptic potentiation	GO:0060291	1	0	104	162	3	21110	APP,SERPINE2,APOE
GO:BP	regulation of cell development	GO:0060284	1	0	835	162	15	21110	FBN1,IL6,SERPINE2,FN1,INHBA,LOX,SEMA7A,B2M,PNP,H4C15,TGM2,HSPA9,HSPA1A,PRDX2,RTN4
GO:BP	positive regulation of ovulation	GO:0060279	1	0	3	162	1	21110	INHBA
GO:BP	regulation of ovulation	GO:0060278	1	0	4	162	1	21110	INHBA
GO:BP	cilium assembly	GO:0060271	1	0	374	162	1	21110	SEPTIN9
GO:BP	regulation of macromolecule metabolic process	GO:0060255	1	0	6816	162	68	21110	SERPING1,C3,COL1A1,CST3,APP,IGFBP3,IGFBP5,IL6,SERPINE1,CD44,DKK3,SERPINE2,PLAU,CDH13,CST6,FN1,ACTA1,CCN1,CTSC,CCN2,INHBA,LOX,LOXL2,LUM,SDC4,THBS1,TIMP2,SEMA7A,STC2,B2M,COL6A3,SPON1,AGRN,APOE,PNP,KRT17,SERPINF2,RPL6,RPS14,USP5,SET,PTGES3,MVP,RBP4,JUP,AHSG,CTSD,HSPE1,ITGA2,ITIH2,PZP,HSP90B1,EIF2S1,CALR,RAB7A,ANXA3,H1-2,HSPA1A,HSPA5,S100A11,PRDX2,CCT7,FBLN1,VPS35,RCN3,TMSB4X,HNRNPA2B1,RTN4
GO:BP	positive regulation of glial cell proliferation	GO:0060252	1	0	18	162	1	21110	IL6
GO:BP	regulation of glial cell proliferation	GO:0060251	1	0	35	162	1	21110	IL6
GO:BP	anatomical structure homeostasis	GO:0060249	1	0	268	162	7	21110	COL3A1,IL6,CCN2,LAMC1,B2M,RBP4,RAB7A
GO:BP	vagina development	GO:0060068	1	0	10	162	1	21110	RBP4
GO:BP	response to calcium ion	GO:0051592	1	0	151	162	2	21110	THBS1,HSPA5
GO:BP	response to cAMP	GO:0051591	1	0	91	162	4	21110	COL1A1,APP,IGFBP5,HSPA5
GO:BP	histone H3-K4 methylation	GO:0051568	1	0	66	162	1	21110	H1-2
GO:BP	actin filament bundle assembly	GO:0051017	1	0	159	162	6	21110	TPM1,CCN2,SDC4,SERPINF2,CORO1B,HSP90B1
GO:BP	positive regulation of nitric-oxide synthase activity	GO:0051000	1	0	21	162	1	21110	APOE
GO:BP	regulation of nitric-oxide synthase activity	GO:0050999	1	0	37	162	1	21110	APOE
GO:BP	regulation of lipid catabolic process	GO:0050994	1	0	63	162	1	21110	IDH1
GO:BP	detection of mechanical stimulus	GO:0050982	1	0	55	162	3	21110	SERPINE2,JUP,ITGA2
GO:BP	detection of mechanical stimulus involved in sensory perception	GO:0050974	1	0	37	162	2	21110	SERPINE2,ITGA2
GO:BP	detection of mechanical stimulus involved in sensory perception of pain	GO:0050966	1	0	15	162	1	21110	ITGA2
GO:BP	mRNA transport	GO:0051028	1	0	129	162	2	21110	MVP,HNRNPA2B1
GO:BP	sensory perception of mechanical stimulus	GO:0050954	1	0	188	162	3	21110	COL1A1,SERPINE2,ITGA2
GO:BP	positive regulation of positive chemotaxis	GO:0050927	1	0	26	162	2	21110	CDH13,ITGA2
GO:BP	regulation of positive chemotaxis	GO:0050926	1	0	27	162	2	21110	CDH13,ITGA2
GO:BP	negative regulation of chemotaxis	GO:0050922	1	0	62	162	3	21110	THBS1,SEMA7A,CORO1B
GO:BP	negative chemotaxis	GO:0050919	1	0	47	162	2	21110	SEMA7A,NRP2
GO:BP	positive chemotaxis	GO:0050918	1	0	66	162	2	21110	CDH13,ITGA2
GO:BP	detection of stimulus involved in sensory perception	GO:0050906	1	0	516	162	2	21110	SERPINE2,ITGA2
GO:BP	neuromuscular process	GO:0050905	1	0	161	162	3	21110	APP,GSTO1,VPS35
GO:BP	sensory perception of light stimulus	GO:0050953	1	0	224	162	4	21110	COL1A1,TGFBI,LUM,RBP4
GO:BP	leukocyte migration	GO:0050900	1	0	396	162	8	21110	APP,IL6,SERPINE1,THBS1,MMP2,ITGA2,CALR,RTN4
GO:BP	regulation of membrane protein ectodomain proteolysis	GO:0051043	1	0	24	162	2	21110	TIMP2,APOE
GO:BP	negative regulation of membrane protein ectodomain proteolysis	GO:0051045	1	0	8	162	1	21110	TIMP2
GO:BP	positive regulation of binding	GO:0051099	1	0	178	162	6	21110	APP,B2M,SPON1,APOE,ITGA2,EIF2S1
GO:BP	regulation of binding	GO:0051098	1	0	370	162	8	21110	APP,LOX,B2M,SPON1,APOE,ITGA2,EIF2S1,TMSB4X
GO:BP	positive regulation of NF-kappaB transcription factor activity	GO:0051092	1	0	157	162	2	21110	APP,HSPA1A
GO:BP	positive regulation of DNA-binding transcription factor activity	GO:0051091	1	0	268	162	5	21110	APP,IL6,JUP,ANXA3,HSPA1A
GO:BP	regulation of DNA-binding transcription factor activity	GO:0051090	1	0	443	162	7	21110	APP,IL6,JUP,ANXA3,HSPA1A,PRDX2,TMSB4X
GO:BP	positive regulation of small GTPase mediated signal transduction	GO:0051057	1	0	72	162	3	21110	COL3A1,TGM2,RTN4
GO:BP	regulation of small GTPase mediated signal transduction	GO:0051056	1	0	309	162	4	21110	COL3A1,APOE,TGM2,RTN4
GO:BP	positive regulation of membrane protein ectodomain proteolysis	GO:0051044	1	0	16	162	1	21110	APOE
GO:BP	negative regulation of lipid biosynthetic process	GO:0051055	1	0	55	162	2	21110	DKK3,APOE
GO:BP	negative regulation of DNA metabolic process	GO:0051053	1	0	141	162	2	21110	H1-2,S100A11
GO:BP	regulation of DNA metabolic process	GO:0051052	1	0	527	162	7	21110	IL6,PTGES3,ANXA3,H1-2,S100A11,CCT7,HNRNPA2B1
GO:BP	negative regulation of transport	GO:0051051	1	0	436	162	8	21110	SERPINE2,INHBA,THBS1,APOE,VDAC1,RAB7A,GSTO1,VPS35
GO:BP	positive regulation of transport	GO:0051050	1	0	921	162	17	21110	C3,SERPINE1,INHBA,SDC4,B2M,APOE,SAR1B,RBP4,JUP,AHSG,ITGA2,CALR,RAB7A,GSTO1,LAMP1,VPS35,TMSB4X
GO:BP	negative regulation of secretion	GO:0051048	1	0	169	162	3	21110	INHBA,APOE,RAB7A
GO:BP	positive regulation of secretion	GO:0051047	1	0	322	162	6	21110	INHBA,SDC4,RBP4,RAB7A,LAMP1,VPS35
GO:BP	regulation of secretion	GO:0051046	1	0	623	162	8	21110	IL6,INHBA,SDC4,APOE,RBP4,RAB7A,LAMP1,VPS35
GO:BP	positive regulation of DNA metabolic process	GO:0051054	1	0	305	162	5	21110	IL6,PTGES3,ANXA3,CCT7,HNRNPA2B1
GO:BP	multicellular organismal-level water homeostasis	GO:0050891	1	0	33	162	1	21110	AKR1B1
GO:BP	cognition	GO:0050890	1	0	319	162	4	21110	APP,B2M,APOE,VDAC1
GO:BP	endocrine process	GO:0050886	1	0	93	162	2	21110	INHBA,SERPINF2
GO:BP	synapse organization	GO:0050808	1	0	474	162	11	21110	C3,APP,CDH6,COL4A5,THBS2,NRP2,CLSTN1,AGRN,APOE,ARF1,VPS35
GO:BP	regulation of synapse organization	GO:0050807	1	0	240	162	7	21110	APP,THBS2,NRP2,CLSTN1,AGRN,APOE,VPS35
GO:BP	positive regulation of synaptic transmission	GO:0050806	1	0	169	162	4	21110	APP,SERPINE2,CLSTN1,APOE
GO:BP	negative regulation of synaptic transmission	GO:0050805	1	0	56	162	1	21110	ARF1
GO:BP	modulation of chemical synaptic transmission	GO:0050804	1	0	490	162	7	21110	APP,SERPINE2,CLSTN1,APOE,ARF1,VPS35,RTN4
GO:BP	regulation of synapse structure or activity	GO:0050803	1	0	246	162	7	21110	APP,THBS2,NRP2,CLSTN1,AGRN,APOE,VPS35
GO:BP	monoatomic ion homeostasis	GO:0050801	1	0	602	162	11	21110	APP,STC2,LCN2,APOE,ARF1,TGM2,ATP5F1B,HSP90B1,CALR,RAB7A,GSTO1
GO:BP	regulation of steroid biosynthetic process	GO:0050810	1	0	70	162	3	21110	DKK3,IGFBP7,APOE
GO:BP	activated T cell proliferation	GO:0050798	1	0	48	162	1	21110	IGFBP2
GO:BP	regulation of behavior	GO:0050795	1	0	75	162	2	21110	APOE,VPS35
GO:BP	regulation of viral process	GO:0050792	1	0	163	162	2	21110	RAB7A,FBLN1
GO:BP	positive regulation of immune response	GO:0050778	1	0	730	162	7	21110	SERPING1,C3,IL6,B2M,HSPA1A,LAMP1,RTN4
GO:BP	negative regulation of immune response	GO:0050777	1	0	186	162	3	21110	SERPING1,COL3A1,PSMA1
GO:BP	regulation of immune response	GO:0050776	1	0	912	162	10	21110	SERPING1,C3,COL3A1,IL6,B2M,APOE,PSMA1,HSPA1A,LAMP1,RTN4
GO:BP	positive regulation of axonogenesis	GO:0050772	1	0	80	162	2	21110	FN1,SEMA7A
GO:BP	negative regulation of axonogenesis	GO:0050771	1	0	67	162	2	21110	SEMA7A,RTN4
GO:BP	regulation of insulin secretion	GO:0050796	1	0	169	162	2	21110	IL6,RBP4
GO:BP	protein stabilization	GO:0050821	1	0	212	162	6	21110	PTGES3,CALR,HSPA1A,LAMP1,CCT7,RTN4
GO:BP	defense response to Gram-negative bacterium	GO:0050829	1	0	93	162	2	21110	IL6,SERPINE1
GO:BP	defense response to Gram-positive bacterium	GO:0050830	1	0	121	162	1	21110	IL6
GO:BP	neuromuscular process controlling balance	GO:0050885	1	0	56	162	1	21110	APP
GO:BP	voluntary musculoskeletal movement	GO:0050882	1	0	7	162	1	21110	VPS35
GO:BP	musculoskeletal movement	GO:0050881	1	0	57	162	2	21110	GSTO1,VPS35
GO:BP	multicellular organismal movement	GO:0050879	1	0	58	162	2	21110	GSTO1,VPS35
GO:BP	nervous system process	GO:0050877	1	0	1524	162	13	21110	COL1A1,TGFBI,APP,SERPINE2,CTSC,LUM,B2M,APOE,RBP4,VDAC1,ITGA2,GSTO1,VPS35
GO:BP	brown fat cell differentiation	GO:0050873	1	0	55	162	1	21110	LAMB3
GO:BP	positive regulation of B cell activation	GO:0050871	1	0	159	162	1	21110	IL6
GO:BP	positive regulation of T cell activation	GO:0050870	1	0	246	162	4	21110	IGFBP2,IL6,B2M,PNP
GO:BP	negative regulation of B cell activation	GO:0050869	1	0	35	162	1	21110	INHBA
GO:BP	negative regulation of T cell activation	GO:0050868	1	0	127	162	2	21110	SDC4,PRDX2
GO:BP	positive regulation of cell activation	GO:0050867	1	0	462	162	8	21110	IGFBP2,IL6,CTSC,CCN2,THBS1,B2M,PNP,LAMP1
GO:BP	negative regulation of cell activation	GO:0050866	1	0	217	162	6	21110	SERPINE2,FN1,INHBA,SDC4,APOE,PRDX2
GO:BP	regulation of cell activation	GO:0050865	1	0	716	162	14	21110	IGFBP2,IL6,SERPINE2,FN1,CTSC,CCN2,INHBA,SDC4,THBS1,B2M,APOE,PNP,LAMP1,PRDX2
GO:BP	regulation of B cell activation	GO:0050864	1	0	206	162	2	21110	IL6,INHBA
GO:BP	regulation of T cell activation	GO:0050863	1	0	372	162	6	21110	IGFBP2,IL6,SDC4,B2M,PNP,PRDX2
GO:BP	positive regulation of calcium-mediated signaling	GO:0050850	1	0	40	162	1	21110	CDH13
GO:BP	regulation of calcium-mediated signaling	GO:0050848	1	0	82	162	1	21110	CDH13
GO:BP	negative regulation of binding	GO:0051100	1	0	161	162	2	21110	B2M,TMSB4X
GO:BP	regulation of DNA binding	GO:0051101	1	0	121	162	2	21110	ITGA2,TMSB4X
GO:BP	synaptic assembly at neuromuscular junction	GO:0051124	1	0	8	162	2	21110	APP,AGRN
GO:BP	regulation of actin nucleation	GO:0051125	1	0	41	162	2	21110	CORO1B,ARF1
GO:BP	positive regulation of ligase activity	GO:0051351	1	0	10	162	1	21110	TMSB4X
GO:BP	negative regulation of transferase activity	GO:0051348	1	0	272	162	2	21110	APOE,MVP
GO:BP	positive regulation of transferase activity	GO:0051347	1	0	535	162	7	21110	CD44,CCN1,SDC4,THBS1,APOE,PTGES3,HNRNPA2B1
GO:BP	positive regulation of hydrolase activity	GO:0051345	1	0	568	162	9	21110	CCN1,CCN2,AGRN,TGM2,CTSD,HSPE1,ITGA2,HSPA1A,RCN3
GO:BP	regulation of oxidoreductase activity	GO:0051341	1	0	99	162	1	21110	APOE
GO:BP	regulation of ligase activity	GO:0051340	1	0	12	162	1	21110	TMSB4X
GO:BP	regulation of transferase activity	GO:0051338	1	0	860	162	9	21110	APP,CD44,CCN1,SDC4,THBS1,APOE,PTGES3,MVP,HNRNPA2B1
GO:BP	positive regulation of oxidoreductase activity	GO:0051353	1	0	59	162	1	21110	APOE
GO:BP	meiotic cell cycle	GO:0051321	1	0	285	162	1	21110	CALR
GO:BP	nuclear pore complex assembly	GO:0051292	1	0	9	162	1	21110	RTN4
GO:BP	protein heterooligomerization	GO:0051291	1	0	27	162	2	21110	COL1A2,KRT10
GO:BP	protein heterotetramerization	GO:0051290	1	0	15	162	1	21110	KRT10
GO:BP	protein homotetramerization	GO:0051289	1	0	59	162	1	21110	B2M
GO:BP	positive regulation of sequestering of calcium ion	GO:0051284	1	0	15	162	1	21110	GSTO1
GO:BP	negative regulation of sequestering of calcium ion	GO:0051283	1	0	128	162	1	21110	GSTO1
GO:BP	regulation of sequestering of calcium ion	GO:0051282	1	0	130	162	1	21110	GSTO1
GO:BP	cell division	GO:0051301	1	0	661	162	2	21110	ARF1,SEPTIN9
GO:BP	response to glucocorticoid	GO:0051384	1	0	143	162	5	21110	IGFBP2,IL6,IGFBP7,ATP5F1A,ANXA3
GO:BP	response to mineralocorticoid	GO:0051385	1	0	38	162	1	21110	CCN2
GO:BP	neuron apoptotic process	GO:0051402	1	0	256	162	4	21110	APP,APOE,SET,HSPA5
GO:BP	smooth endoplasmic reticulum calcium ion homeostasis	GO:0051563	1	0	2	162	1	21110	APP
GO:BP	positive regulation of mitochondrial calcium ion concentration	GO:0051561	1	0	11	162	1	21110	TGM2
GO:BP	mitochondrial calcium ion homeostasis	GO:0051560	1	0	25	162	1	21110	TGM2
GO:BP	keratinocyte migration	GO:0051546	1	0	20	162	1	21110	KRT2
GO:BP	elastin metabolic process	GO:0051541	1	0	8	162	1	21110	CST3
[truncated: 3,925 more rows]

## Sheet: Relevant GO
GO:MF	extracellular matrix structural constituent	GO:0005201	5.78e-38	37.2383	174	163	36	20195	COL1A1,COL1A2,COL3A1,COL5A1,FBN1,LAMA3,LAMB3,TGFBI,IGFBP7,HSPG2,SPARC,MFGE8,FN1,CCN1,BGN,COL4A5,COL4A2,COL6A1,COL6A2,LAMB1,LAMC1,LUM,NID1,PCOLCE,THBS1,THBS2,COL6A3,COL12A1,VCAN,LAMC2,SPON1,POSTN,NID2,PXDN,AGRN,FBLN1
[truncated: 68 more rows]
