# Supplementary material for: Mass Spectrometric Analysis of Clomiphene Citrate-induced Changes in the Secretome Profile of PAX8-positive Human Fallopian Tube Secretory Epithelial Cells and Identification of Biomarkers Relevant to Reproduction and Pregnancy
Source: Reprod Sci. 2025 Jun 11;32(7):2423–41. doi: 10.1007/s43032-025-01884-w (PMC12271283; doi:10.1007/s43032-025-01884-w)
Supplement: Supplementary file 4 — Supplementary file4 (XLSX 9 KB) [file 43032_2025_1884_MOESM4_ESM.xlsx]

## Sheet: Sheet1
source	term_name	term_id	adjusted_p_value	negative_log10_of_adjusted_p_value	term_size	query_size	intersection_size	effective_domain_size	intersections
TF	Factor: ESR2; motif: NNRGGTCANNNTGMCCTN	TF:M02377	1	0	3524	264	61	20045	KRT14,IGFBP3,SERPINE1,CORO1B,JUP,PZP,KRT1,C3,COL1A2,COL5A1,CST3,PLOD1,LTBP2,ALDH1A3,PLAT,SERPINF2,RPL13,RPS5,PRKCSH,ATP5F1A,RPS9,TPM1,DKK3,ARF1,SERPINB7,PSAP,LAMA4,NCEH1,SLC25A5,ANXA6,VDAC2,PTK7,MVP,RHOA,GARS1,TGM2,DAD1,IGFBP4,CTSD,ITGA2,LAMC1,NID1,SLC25A3,PSMB2,RPS2,CLEC11A,COL6A3,MMP2,RAB7A,LAMP1,LAMC2,LCN2,CCT7,SND1,CLSTN1,RTN4,RPLP1,RAB5C,PLP2,GOLM1,RPS18
TF	Factor: ESR2; motif: AGGTCASNNTGNCCY	TF:M07210	1	0	3205	264	47	20045	KRT9,KRT14,IGFBP3,CORO1B,JUP,PZP,KRT1,COL1A2,COL5A1,CST3,PLAT,SERPINF2,RPL13,PRKCSH,ATP5F1A,DKK3,ARF1,SERPINB7,LAMA4,SERPINE2,NCEH1,SLC25A5,ANXA6,MSLN,MVP,RHOA,VDAC1,IGFBP4,CCT6A,CTSD,LAMC1,NID1,SLC25A3,HSP90B1,STC2,HSPA9,CALR,MMP2,HSPA5,LAMP1,LAMC2,LCN2,CCT7,CLSTN1,RCN3,RPLP1,RPS3A
TF	Factor: ESR2; motif: NNRGGTCANNNTGMCCTN; match class: 1	TF:M02377_1	1	0	674	264	15	20045	SERPINE1,PZP,KRT1,COL1A2,CST3,PLAT,RPS5,DKK3,ARF1,VDAC2,RHOA,CTSD,PSMB2,LAMC2,CCT7
TF	Factor: ESR2; motif: AGGTCASNNTGNCCY; match class: 1	TF:M07210_1	1	0	373	264	5	20045	COL1A2,CST3,SERPINF2,ATP5F1A,MSLN
